# Supplementary material for: Astroglial toxicity promotes synaptic degeneration in the thalamocortical circuit in frontotemporal dementia with GRN mutations
Source: J Clin Invest. 2023 Mar 15;133(6):e164919. doi: 10.1172/JCI164919 (PMC10014110; doi:10.1172/JCI164919)
Supplement: Supplemental table 2 [file jci-133-164919-s063.xlsx]

## Sheet: A. hTH DEGs
Supplementary Table 2A. nCounter Neuroinflammation and Neuropathology panels DEGs analysis - hTH FTLD-GRN patients vs controls (related to Figure 1)
Genes	Log2_FC	std error (log2)	Lower confidence limit (log2)	Upper confidence limit (log2)	Linear fold change	Lower confidence limit (linear)	Upper confidence limit (linear)	p_value	BY.p.value	method	Gene.sets	probe.ID	Candidate
DRD1	-2.53	0.715	-3.93	-1.13	0.173	0.0657	0.458	0.00235	0.466	lm.nb	Axon and Dendrite Structure, Disease Association, Neural Connectivity, Transmitter Release, Transmitter Response and Reuptake, Transmitter Synthesis and Storage, Vesicle Trafficking	NM_000794.3:1970
NPTX1	-2.12	0.812	-3.71	-0.529	0.23	0.0764	0.693	0.0177	0.976	lm.nb		NM_002522.3:4785
NPY	-1.91	0.776	-3.43	-0.385	0.267	0.093	0.766	0.0244	1	lm.nb	Carbohydrate Metabolism, Transmitter Response and Reuptake, Vesicle Trafficking	NM_000905.2:270	TRUE
GABRG2	-1.85	0.458	-2.74	-0.948	0.278	0.149	0.518	0.000789	0.308	lm.nb	Axon and Dendrite Structure, Neural Connectivity, Transmitter Release, Transmitter Response and Reuptake, Vesicle Trafficking	NM_000816.3:362	TRUE
GAD1	-1.82	0.456	-2.71	-0.922	0.284	0.153	0.528	0.00087	0.308	lm.nb	Neural Connectivity, Transmitter Release, Transmitter Synthesis and Storage, Vesicle Trafficking	NM_000817.2:575	TRUE
RELN	-1.8	0.447	-2.68	-0.921	0.288	0.157	0.528	0.000804	0.308	lm.nb		NM_005045.2:345	TRUE
UNC13A	-1.77	0.488	-2.73	-0.812	0.293	0.151	0.569	0.00194	0.439	lm.nb	Axon and Dendrite Structure, Neural Connectivity, Transmitter Synthesis and Storage, Vesicle Trafficking	NM_001080421.2:7435
SYT4	-1.75	0.496	-2.72	-0.775	0.298	0.152	0.584	0.00243	0.466	lm.nb	Neural Connectivity, Vesicle Trafficking	NM_020783.3:3420	TRUE
GAD2	-1.75	0.586	-2.9	-0.605	0.297	0.134	0.658	0.00783	0.672	lm.nb	Axon and Dendrite Structure, Neural Connectivity, Transmitter Release, Transmitter Synthesis and Storage, Vesicle Trafficking	NM_000818.2:1245	TRUE
PVALB	-1.74	0.989	-3.67	0.2	0.3	0.0783	1.15	0.0959	1	lm.nb	Axon and Dendrite Structure, Neural Connectivity	NM_002854.2:76	TRUE
SLC32A1	-1.73	0.469	-2.65	-0.809	0.302	0.16	0.571	0.00169	0.405	lm.nb	Axon and Dendrite Structure, Neural Connectivity, Transmitter Release, Transmitter Response and Reuptake, Transmitter Synthesis and Storage, Vesicle Trafficking	NM_080552.2:624
RASGRP1	-1.71	0.467	-2.63	-0.798	0.305	0.162	0.575	0.00175	0.405	lm.nb	Growth Factor Signaling	NM_005739.3:365
SLC17A7	-1.63	0.865	-3.33	0.0641	0.323	0.0997	1.05	0.0756	1	lm.nb		NM_020309.2:1330
GRIA1	-1.52	0.581	-2.66	-0.382	0.349	0.158	0.768	0.0175	0.972	lm.nb	Axon and Dendrite Structure, Disease Association, Neural Connectivity, Transmitter Release, Transmitter Response and Reuptake, Vesicle Trafficking	NM_000827.3:2840	TRUE
OPALIN	-1.51	0.575	-2.63	-0.378	0.352	0.161	0.77	0.0175	0.972	lm.nb		NM_001040102.2:1202
CRH	-1.5	0.732	-2.93	-0.0621	0.354	0.131	0.958	0.0558	1	lm.nb	Axon and Dendrite Structure, Transmitter Release, Transmitter Response and Reuptake, Vesicle Trafficking	NM_000756.1:681
RBFOX3	-1.49	0.483	-2.44	-0.547	0.355	0.184	0.685	0.00628	0.636	lm.nb		NM_001082575.1:576	TRUE
CALB1	-1.49	0.624	-2.71	-0.268	0.356	0.152	0.831	0.0281	1	lm.nb	Axon and Dendrite Structure, Disease Association, Neural Connectivity, Vesicle Trafficking	NM_004929.2:910	TRUE
KCNA1	-1.48	0.41	-2.28	-0.676	0.358	0.205	0.626	0.00201	0.444	lm.nb	Axon and Dendrite Structure, Neural Connectivity, Transmitter Release, Vesicle Trafficking	NM_000217.2:6060
NEFL	-1.48	0.678	-2.81	-0.153	0.358	0.143	0.899	0.0423	1	lm.nb		NM_006158.3:3300	TRUE
CAMK4	-1.45	0.436	-2.31	-0.599	0.365	0.202	0.66	0.00369	0.54	lm.nb	Transmitter Release, Transmitter Response and Reuptake, Trophic Factors	NM_001744.3:1220	TRUE
NMNAT2	-1.45	0.453	-2.34	-0.566	0.365	0.197	0.675	0.00485	0.585	lm.nb	Neural Connectivity	NM_015039.3:2384
GRIN2B	-1.44	0.513	-2.45	-0.437	0.368	0.183	0.739	0.0115	0.809	lm.nb	Disease Association, Neural Connectivity, Transmitter Release, Transmitter Response and Reuptake, Vesicle Trafficking	NM_000834.3:5100	TRUE
GABRA1	-1.43	0.634	-2.67	-0.189	0.371	0.157	0.877	0.0366	1	lm.nb	Neural Connectivity, Transmitter Release, Transmitter Response and Reuptake, Vesicle Trafficking	NM_000806.5:475	TRUE
B4GALT6	-1.42	0.269	-1.94	-0.888	0.375	0.26	0.54	5.31e-05	0.0986	lm.nb	Lipid Metabolism	NM_004775.3:4065
IPCEF1	-1.42	0.52	-2.44	-0.4	0.374	0.185	0.758	0.0138	0.889	lm.nb	Oxidative Stress	NM_015553.2:1201
NEFL.1	-1.4	0.691	-2.75	-0.0415	0.38	0.149	0.972	0.0585	1	lm.nb	Axon and Dendrite Structure, Disease Association, Neuronal Cytoskeleton	NM_006158.3:1905
SLC17A6	-1.4	0.912	-3.19	0.384	0.378	0.11	1.3	0.141	1	lm.nb	Neural Connectivity, Transmitter Release, Transmitter Response and Reuptake, Transmitter Synthesis and Storage	NM_020346.2:1555
NRGN	-1.39	0.758	-2.87	0.0961	0.382	0.136	1.07	0.0834	1	lm.nb		NM_006176.2:595
CNTN4	-1.36	0.503	-2.34	-0.374	0.39	0.197	0.772	0.0145	0.905	lm.nb	Axon and Dendrite Structure, Vesicle Trafficking	NM_175613.2:655
PCSK2	-1.35	0.52	-2.37	-0.332	0.392	0.193	0.794	0.0181	0.976	lm.nb	Axon and Dendrite Structure	NM_002594.2:645
PDE1B	-1.35	0.591	-2.51	-0.193	0.392	0.176	0.875	0.0346	1	lm.nb	Disease Association, Transmitter Release, Transmitter Synthesis and Storage	NM_000924.3:1172
GABRB2	-1.32	0.534	-2.37	-0.275	0.4	0.193	0.826	0.0235	1	lm.nb	Neural Connectivity, Transmitter Release, Transmitter Response and Reuptake, Vesicle Trafficking	NM_000813.2:1635	TRUE
RAB3A	-1.3	0.468	-2.22	-0.383	0.406	0.215	0.767	0.0124	0.854	lm.nb	Axon and Dendrite Structure, Neural Connectivity, Transmitter Synthesis and Storage, Vesicle Trafficking	NM_002866.4:177
DLX1	-1.3	0.469	-2.22	-0.379	0.406	0.215	0.769	0.0127	0.867	lm.nb		NM_001038493.1:1335
SCN2A	-1.29	0.46	-2.19	-0.391	0.408	0.219	0.763	0.0116	0.809	lm.nb	Axon and Dendrite Structure, Myelination, Transmitter Release	NM_021007.2:6212	TRUE
PRKCG	-1.28	0.565	-2.39	-0.177	0.41	0.19	0.884	0.0355	1	lm.nb	Axon and Dendrite Structure, Disease Association, Growth Factor Signaling, Neural Connectivity, Transmitter Release, Transmitter Response and Reuptake, Vesicle Trafficking	NM_002739.3:445
NSF	-1.26	0.326	-1.9	-0.619	0.418	0.268	0.651	0.00116	0.326	lm.nb	Axon and Dendrite Structure, Neural Connectivity, Transmitter Release, Transmitter Synthesis and Storage, Vesicle Trafficking	NM_006178.2:2555
STX1B	-1.26	0.435	-2.11	-0.407	0.417	0.231	0.754	0.00963	0.753	lm.nb	Neural Connectivity, Transmitter Synthesis and Storage, Vesicle Trafficking	NM_052874.4:483
HCN1	-1.26	0.446	-2.13	-0.381	0.419	0.228	0.768	0.0115	0.809	lm.nb	Axon and Dendrite Structure, Transmitter Release	NM_021072.2:1450
PPP3CA	-1.25	0.417	-2.07	-0.435	0.42	0.238	0.74	0.00762	0.663	lm.nb	Disease Association, Growth Factor Signaling, Neural Connectivity, Transmitter Release, Transmitter Response and Reuptake, Vesicle Trafficking	NM_000944.4:3920
SLC12A5	-1.25	0.46	-2.15	-0.344	0.422	0.226	0.788	0.0144	0.905	lm.nb	Axon and Dendrite Structure, Transmitter Release, Vesicle Trafficking	NM_001134771.1:2825
INA	-1.25	0.56	-2.35	-0.156	0.42	0.196	0.897	0.038	1	lm.nb	Disease Association, Neuronal Cytoskeleton	NM_032727.3:2885
IL1B	-1.24	0.388	-2	-0.478	0.424	0.25	0.718	0.00506	0.585	lm.nb	Activated Microglia, Angiogenesis, Chromatin Modification, Cytokines, Disease Association, Growth Factor Signaling, Oxidative Stress	NM_000576.2:840
SCN1A	-1.24	0.498	-2.22	-0.262	0.424	0.215	0.834	0.023	1	lm.nb	Axon and Dendrite Structure, Transmitter Release	NM_006920.4:995	TRUE
SYT1	-1.24	0.532	-2.28	-0.197	0.423	0.206	0.872	0.0316	1	lm.nb	Axon and Dendrite Structure, Disease Association, Neural Connectivity, Transmitter Synthesis and Storage, Vesicle Trafficking	NM_005639.2:3340	TRUE
GUCY1B3	-1.23	0.35	-1.92	-0.542	0.427	0.265	0.687	0.00251	0.466	lm.nb	Oxidative Stress, Transmitter Response and Reuptake	NM_000857.2:1878
RIMS1	-1.22	0.475	-2.15	-0.285	0.431	0.226	0.821	0.0197	1	lm.nb	Disease Association, Neural Connectivity, Transmitter Response and Reuptake, Transmitter Synthesis and Storage, Vesicle Trafficking	NM_001168410.1:2305
KDM5D	-1.22	1.24	-3.65	1.21	0.429	0.0797	2.31	0.338	1	loglinear		NM_001146705.1:4850
GABRB3	-1.21	0.38	-1.96	-0.47	0.431	0.257	0.722	0.00499	0.585	lm.nb	Neural Connectivity, Transmitter Release, Transmitter Response and Reuptake, Vesicle Trafficking	NM_000814.5:448	TRUE
RAB3C	-1.21	0.619	-2.43	-0.000662	0.431	0.186	1	0.0655	1	lm.nb	Neural Connectivity	NM_138453.3:6200
PRKCB	-1.19	0.482	-2.14	-0.246	0.438	0.227	0.843	0.0237	1	lm.nb	Angiogenesis, Chromatin Modification, Growth Factor Signaling, Transmitter Release, Transmitter Response and Reuptake	NM_212535.1:1750
GRIN2A	-1.18	0.384	-1.93	-0.428	0.441	0.262	0.743	0.00655	0.648	lm.nb	Disease Association, Neural Connectivity, Transmitter Release, Transmitter Response and Reuptake, Transmitter Synthesis and Storage, Vesicle Trafficking	NM_000833.3:4497
F3	-1.18	0.557	-2.27	-0.0838	0.442	0.207	0.944	0.0491	1	lm.nb		NM_001993.3:1030
TUBB3	-1.16	0.425	-1.99	-0.328	0.447	0.251	0.797	0.0137	0.889	lm.nb		NM_006086.2:1537	TRUE
FRMPD4	-1.13	0.396	-1.9	-0.35	0.458	0.267	0.784	0.0108	0.804	lm.nb	Axon and Dendrite Structure, Neural Connectivity	NM_014728.3:5515
CADPS	-1.13	0.533	-2.17	-0.0856	0.457	0.222	0.942	0.0481	1	lm.nb	Disease Association, Neural Connectivity, Vesicle Trafficking	NM_183394.2:1870
SORCS3	-1.12	0.364	-1.83	-0.406	0.46	0.281	0.755	0.00654	0.648	lm.nb	Vesicle Trafficking	NM_014978.2:4683
GRM5	-1.1	0.401	-1.89	-0.315	0.466	0.27	0.804	0.0133	0.879	lm.nb	Disease Association, Neural Connectivity, Transmitter Release, Transmitter Response and Reuptake, Vesicle Trafficking	NM_000842.1:2220
GNG2	-1.1	0.484	-2.05	-0.148	0.468	0.242	0.903	0.0361	1	lm.nb	Activated Microglia, Transmitter Release, Transmitter Response and Reuptake	NM_053064.4:1790
OLFM3	-1.1	0.572	-2.22	0.0189	0.466	0.214	1.01	0.0699	1	lm.nb	Neural Connectivity	NM_058170.3:1154
FGF14	-1.09	0.387	-1.85	-0.331	0.47	0.278	0.795	0.0114	0.809	lm.nb	Growth Factor Signaling, Vesicle Trafficking	NM_004115.3:302
DLGAP1	-1.09	0.388	-1.85	-0.331	0.469	0.277	0.795	0.0115	0.809	lm.nb	Neural Connectivity, Transmitter Release, Vesicle Trafficking	NM_001003809.2:1222
SYN2	-1.09	0.596	-2.26	0.0723	0.468	0.208	1.05	0.0825	1	lm.nb		NM_003178.5:1292
ATP6V1G2	-1.07	0.275	-1.61	-0.532	0.476	0.328	0.691	0.00105	0.326	lm.nb	Transmitter Synthesis and Storage	NM_130463.2:920
EPHA7	-1.06	0.544	-2.12	0.00804	0.48	0.229	1.01	0.0675	1	lm.nb	Axon and Dendrite Structure, Neural Connectivity, Tissue Integrity	NM_001288630.1:803
NEFH	-1.04	0.827	-2.66	0.58	0.486	0.158	1.49	0.224	1	lm.nb	Axon and Dendrite Structure, Disease Association, Neuronal Cytoskeleton, Oxidative Stress	NM_021076.3:1350
ATP8A2	-1.03	0.447	-1.91	-0.153	0.49	0.267	0.899	0.0334	1	lm.nb	Activated Microglia	NM_016529.4:930
CNTNAP2	-1.02	0.476	-1.95	-0.0862	0.493	0.258	0.942	0.0462	1	lm.nb	Axon and Dendrite Structure, Tissue Integrity	NM_014141.4:940	TRUE
GABRA4	-1.02	0.511	-2.02	-0.0162	0.494	0.247	0.989	0.0618	1	lm.nb	Neural Connectivity, Transmitter Release, Transmitter Response and Reuptake, Vesicle Trafficking	NM_000809.2:1545	TRUE
FPR1	-1.02	0.556	-2.1	0.0739	0.495	0.233	1.05	0.0843	1	lm.nb		NM_002029.3:350
KIT	-1	0.427	-1.84	-0.166	0.499	0.279	0.891	0.0304	1	lm.nb		NM_000222.2:2644
GSTM1	-1	1.39	-3.73	1.72	0.499	0.0754	3.3	0.48	1	loglinear		NM_000561.2:335
ADCYAP1	-0.99	0.615	-2.2	0.216	0.503	0.218	1.16	0.125	1	lm.nb	Axon and Dendrite Structure, Disease Association, Neural Connectivity, Transmitter Synthesis and Storage, Vesicle Trafficking	NM_001117.4:1725
SYT13	-0.982	0.545	-2.05	0.0865	0.506	0.241	1.06	0.0884	1	lm.nb	Neural Connectivity, Vesicle Trafficking	NM_001247987.1:3524
INPP5F	-0.969	0.408	-1.77	-0.17	0.511	0.294	0.889	0.0287	1	lm.nb	Growth Factor Signaling	NR_003252.1:1390
MAGEE1	-0.964	0.371	-1.69	-0.237	0.512	0.31	0.848	0.0181	0.976	lm.nb	Axon and Dendrite Structure, Neural Connectivity	NM_020932.2:2510
CNKSR2	-0.96	0.332	-1.61	-0.308	0.514	0.327	0.808	0.0098	0.76	lm.nb	Neural Connectivity	NM_014927.2:400
NRXN1	-0.957	0.371	-1.68	-0.23	0.515	0.311	0.852	0.0188	0.994	lm.nb	Angiogenesis, Axon and Dendrite Structure, Neural Connectivity, Tissue Integrity, Vesicle Trafficking	NM_001320156.1:364	TRUE
EPCAM	-0.948	0.429	-1.79	-0.109	0.518	0.289	0.928	0.04	1	lm.nb		NM_002354.1:415	TRUE
EFNB3	-0.947	0.628	-2.18	0.283	0.519	0.221	1.22	0.149	1	lm.nb	Growth Factor Signaling, Tissue Integrity	NM_001406.3:2935
PAK1	-0.944	0.379	-1.69	-0.201	0.52	0.31	0.87	0.0227	1	lm.nb	Axon and Dendrite Structure, Growth Factor Signaling, Transmitter Response and Reuptake	NM_002576.3:975
CHRNB2	-0.941	0.379	-1.68	-0.199	0.521	0.312	0.871	0.023	1	lm.nb	Neural Connectivity, Transmitter Release, Transmitter Response and Reuptake, Transmitter Synthesis and Storage, Vesicle Trafficking	NM_000748.2:3865
PRKAR2B	-0.93	0.338	-1.59	-0.268	0.525	0.332	0.831	0.0131	0.873	lm.nb		NM_002736.2:1350
KDM4D	-0.924	0.232	-1.38	-0.469	0.527	0.384	0.723	0.000886	0.308	lm.nb		NM_018039.2:360
GDNF	-0.923	0.335	-1.58	-0.267	0.527	0.334	0.831	0.013	0.872	lm.nb	Disease Association, Growth Factor Signaling, Transmitter Release, Vesicle Trafficking	NM_000514.2:580
DLX1.1	-0.915	0.382	-1.66	-0.167	0.53	0.316	0.891	0.0276	1	lm.nb	Trophic Factors	NM_178120.4:1974
MCM6	-0.914	0.268	-1.44	-0.388	0.531	0.369	0.764	0.00313	0.529	lm.nb		NM_005915.4:515
SLC9A6	-0.914	0.293	-1.49	-0.34	0.531	0.357	0.79	0.0059	0.636	lm.nb	Axon and Dendrite Structure, Neural Connectivity	NM_001042537.1:370
SLC8A1	-0.912	0.37	-1.64	-0.187	0.531	0.322	0.878	0.024	1	lm.nb	Axon and Dendrite Structure, Neural Connectivity, Oxidative Stress, Transmitter Release, Transmitter Response and Reuptake	NM_021097.1:440
UCHL1	-0.899	0.415	-1.71	-0.0854	0.536	0.305	0.942	0.044	1	lm.nb	Axon and Dendrite Structure, Disease Association	NM_004181.3:450
PNOC	-0.898	0.388	-1.66	-0.138	0.537	0.317	0.909	0.0327	1	lm.nb		NM_001284244.1:416
AP1S1	-0.892	0.337	-1.55	-0.23	0.539	0.341	0.852	0.0165	0.951	lm.nb	Autophagy, Axon and Dendrite Structure, Neural Connectivity	NM_001283.3:350
PRKACG	-0.885	0.295	-1.46	-0.307	0.541	0.363	0.808	0.00766	0.663	loglinear	Disease Association, Growth Factor Signaling, Transmitter Release, Transmitter Response and Reuptake	NM_002732.2:775
PRL	-0.878	0.327	-1.52	-0.238	0.544	0.349	0.848	0.015	0.917	lm.nb	Cytokines, Transmitter Response and Reuptake	NM_000948.3:835
FGF12	-0.878	0.46	-1.78	0.0229	0.544	0.291	1.02	0.0722	1	lm.nb	Growth Factor Signaling, Vesicle Trafficking	NM_004113.4:685
GLRB	-0.871	0.29	-1.44	-0.303	0.547	0.369	0.811	0.00763	0.663	lm.nb	Axon and Dendrite Structure, Neural Connectivity, Transmitter Release, Transmitter Response and Reuptake, Vesicle Trafficking	NM_000824.4:355
CXCL10	-0.871	0.356	-1.57	-0.174	0.547	0.337	0.887	0.0249	1	lm.nb	Activated Microglia, Angiogenesis, Cytokines	NM_001565.2:461
NGFR	-0.871	0.443	-1.74	-0.00392	0.547	0.3	0.997	0.0646	1	lm.nb	Cytokines, Growth Factor Signaling, Myelination, Oxidative Stress, Trophic Factors, Vesicle Trafficking	NM_002507.3:2730
HPRT1	-0.87	0.181	-1.22	-0.516	0.547	0.428	0.699	0.000138	0.143	lm.nb		NM_000194.1:240
TRIM37	-0.856	0.285	-1.41	-0.298	0.552	0.375	0.813	0.00755	0.663	lm.nb	Chromatin Modification, Unfolded Protein Response	NM_015294.4:1910
PPP3R1	-0.844	0.248	-1.33	-0.359	0.557	0.398	0.78	0.00313	0.529	lm.nb		NM_000945.3:2385
AMPH	-0.843	0.472	-1.77	0.0813	0.557	0.294	1.06	0.0907	1	lm.nb	Neural Connectivity, Vesicle Trafficking	NM_001635.3:526
MAP2K1	-0.84	0.265	-1.36	-0.321	0.559	0.39	0.801	0.00528	0.603	lm.nb	Apoptosis, Disease Association, Growth Factor Signaling, Transmitter Release, Transmitter Response and Reuptake, Trophic Factors	NM_002755.2:970
DLG4	-0.838	0.275	-1.38	-0.3	0.559	0.385	0.812	0.00685	0.663	lm.nb	Axon and Dendrite Structure, Disease Association, Neural Connectivity, Transmitter Release, Transmitter Response and Reuptake, Vesicle Trafficking	NM_001365.3:2460
NTRK1	-0.838	0.449	-1.72	0.0426	0.56	0.304	1.03	0.0785	1	loglinear	Angiogenesis, Apoptosis, Axon and Dendrite Structure, Growth Factor Signaling, Trophic Factors, Vesicle Trafficking	NM_001012331.1:1365
RYR2	-0.837	0.465	-1.75	0.075	0.56	0.298	1.05	0.0889	1	lm.nb	Transmitter Release, Transmitter Response and Reuptake	NM_001035.2:1183
TAF9	-0.832	0.12	-1.07	-0.597	0.562	0.477	0.661	1.75e-06	0.0182	lm.nb	Chromatin Modification, Transcription and Splicing	NM_001015892.1:808
KIF3A	-0.819	0.244	-1.3	-0.34	0.567	0.407	0.79	0.00353	0.535	lm.nb	Growth Factor Signaling, Neural Connectivity	NM_007054.5:775
XK	-0.814	0.299	-1.4	-0.227	0.569	0.379	0.854	0.0141	0.905	lm.nb	Myelination	NM_021083.2:545
CDC7	-0.812	0.243	-1.29	-0.336	0.57	0.41	0.792	0.00363	0.539	lm.nb		NM_003503.2:805
SLC1A2	-0.809	0.351	-1.5	-0.121	0.571	0.354	0.919	0.0332	1	lm.nb	Axon and Dendrite Structure, Carbohydrate Metabolism, Disease Association, Transmitter Release, Vesicle Trafficking	NM_004171.3:6360	TRUE
SNCB	-0.797	0.53	-1.83	0.241	0.576	0.28	1.18	0.15	1	lm.nb	Axon and Dendrite Structure, Disease Association, Neural Connectivity, Transmitter Synthesis and Storage, Vesicle Trafficking	NM_001318034.1:1023
FGF13	-0.795	0.456	-1.69	0.0983	0.576	0.31	1.07	0.0981	1	lm.nb		NM_033642.1:620
NPL	-0.789	0.403	-1.58	-0.000178	0.579	0.335	1	0.0656	1	lm.nb		NM_001200056.1:1295
ATCAY	-0.786	0.392	-1.56	-0.0175	0.58	0.34	0.988	0.0603	1	lm.nb	Axon and Dendrite Structure, Neural Connectivity	NM_033064.4:2504
FEN1	-0.784	0.304	-1.38	-0.189	0.581	0.385	0.878	0.0188	0.994	lm.nb		NM_004111.4:425
CACNB4	-0.78	0.299	-1.37	-0.193	0.582	0.388	0.875	0.0179	0.976	lm.nb	Growth Factor Signaling, Neural Connectivity, Transmitter Release, Vesicle Trafficking	NM_000726.3:504
CNR1	-0.779	0.51	-1.78	0.22	0.583	0.292	1.16	0.144	1	lm.nb	Axon and Dendrite Structure, Transmitter Response and Reuptake, Vesicle Trafficking	NM_016083.3:3000
GPRASP1	-0.778	0.204	-1.18	-0.379	0.583	0.442	0.769	0.00125	0.327	lm.nb	Activated Microglia	NM_001099410.1:1375
PACSIN1	-0.776	0.448	-1.65	0.103	0.584	0.318	1.07	0.101	1	lm.nb		NM_001199583.2:4102
CACNA1F	-0.763	0.377	-1.5	-0.0232	0.589	0.353	0.984	0.0584	1	loglinear	Disease Association, Growth Factor Signaling, Transmitter Release, Transmitter Response and Reuptake	NM_005183.2:4220
RTN4RL1	-0.753	0.426	-1.59	0.0816	0.593	0.333	1.06	0.0939	1	lm.nb		NM_178568.2:2355
GADD45A	-0.745	0.518	-1.76	0.271	0.597	0.295	1.21	0.168	1	lm.nb		NM_001924.2:865
RAB6B	-0.742	0.322	-1.37	-0.111	0.598	0.386	0.926	0.0334	1	lm.nb		NM_016577.3:4190
PMS2	-0.738	0.147	-1.03	-0.45	0.599	0.491	0.732	8.91e-05	0.103	lm.nb		NR_003085.2:892
MOBP	-0.737	0.444	-1.61	0.134	0.6	0.328	1.1	0.114	1	lm.nb		NR_003090.2:298
GABRR1	-0.732	0.32	-1.36	-0.105	0.602	0.39	0.93	0.0344	1	loglinear	Neural Connectivity, Transmitter Release, Transmitter Response and Reuptake, Vesicle Trafficking	NM_002042.3:2110	TRUE
NEGR1	-0.731	0.349	-1.41	-0.0478	0.602	0.375	0.967	0.0504	1	lm.nb	Tissue Integrity	NM_173808.2:650
MAP2	-0.729	0.398	-1.51	0.0502	0.603	0.351	1.04	0.0833	1	lm.nb	Axon and Dendrite Structure, Disease Association	NM_031845.2:5170
BNIP3	-0.725	0.225	-1.17	-0.285	0.605	0.446	0.821	0.00466	0.585	lm.nb	Axon and Dendrite Structure, Oxidative Stress	NM_004052.2:584
PTTG1	-0.724	0.272	-1.26	-0.191	0.605	0.418	0.876	0.0159	0.937	lm.nb		NM_004219.2:542
MBP	-0.722	0.402	-1.51	0.066	0.606	0.351	1.05	0.0893	1	lm.nb	Axon and Dendrite Structure, Myelination, Vesicle Trafficking	NM_002385.2:132
SPIB	-0.721	0.293	-1.3	-0.147	0.607	0.407	0.903	0.0242	1	loglinear		NM_003121.3:1029
FCRLB	-0.717	0.318	-1.34	-0.0934	0.608	0.395	0.937	0.0369	1	loglinear		NM_001002901.2:396
ISLR2	-0.715	0.423	-1.54	0.113	0.609	0.343	1.08	0.108	1	lm.nb	Tissue Integrity	NM_001130136.1:820
CDS1	-0.714	0.353	-1.41	-0.0221	0.61	0.377	0.985	0.0582	1	lm.nb	Activated Microglia, Growth Factor Signaling, Lipid Metabolism	NM_001263.3:3052
PTX3	-0.711	0.281	-1.26	-0.161	0.611	0.417	0.894	0.0208	1	lm.nb		NM_002852.3:1152
TH	-0.709	0.417	-1.53	0.107	0.612	0.347	1.08	0.106	1	lm.nb	Axon and Dendrite Structure, Disease Association, Neural Connectivity, Transmitter Release, Transmitter Synthesis and Storage, Vesicle Trafficking	NM_000360.3:1306
SYNJ1	-0.707	0.282	-1.26	-0.154	0.612	0.417	0.899	0.0221	1	lm.nb	Axon and Dendrite Structure, Disease Association, Growth Factor Signaling, Neural Connectivity, Vesicle Trafficking	NM_203446.1:1735	TRUE
NTF3	-0.705	0.247	-1.19	-0.222	0.613	0.439	0.858	0.0105	0.793	loglinear	Growth Factor Signaling, Myelination, Trophic Factors, Vesicle Trafficking	NM_002527.4:151
LDHA	-0.696	0.234	-1.15	-0.237	0.617	0.449	0.849	0.00818	0.697	lm.nb		NM_001165414.1:1690
MAG	-0.692	0.41	-1.5	0.112	0.619	0.355	1.08	0.109	1	lm.nb	Axon and Dendrite Structure, Growth Factor Signaling, Myelination, Tissue Integrity	NM_001199216.1:2250
PLCB1	-0.688	0.282	-1.24	-0.134	0.621	0.423	0.911	0.0255	1	lm.nb	Disease Association, Growth Factor Signaling, Transmitter Release, Transmitter Response and Reuptake	NM_015192.3:2250	TRUE
TUBB4A	-0.686	0.318	-1.31	-0.0614	0.622	0.403	0.958	0.0451	1	lm.nb		NM_006087.2:1644
GSS	-0.683	0.204	-1.08	-0.284	0.623	0.472	0.821	0.00354	0.535	lm.nb	Carbohydrate Metabolism, Oxidative Stress	NM_000178.2:1510
PLLP	-0.682	0.366	-1.4	0.0352	0.623	0.379	1.02	0.0787	1	lm.nb	Myelination	NM_015993.2:395
PRKN	-0.68	0.291	-1.25	-0.11	0.624	0.42	0.927	0.0312	1	lm.nb	Disease Association, Unfolded Protein Response	NM_004562.2:3386
GZMB	-0.677	0.351	-1.36	0.0115	0.626	0.388	1.01	0.0699	1	loglinear		NM_004131.3:540
EPHA5	-0.673	0.308	-1.28	-0.0693	0.627	0.413	0.953	0.0424	1	lm.nb	Axon and Dendrite Structure, Growth Factor Signaling, Tissue Integrity	NM_004439.4:2855
ATP6V1H	-0.668	0.142	-0.946	-0.391	0.629	0.519	0.763	0.00017	0.149	lm.nb	Autophagy, Transmitter Synthesis and Storage	NM_213620.1:490
BCL2A1	-0.665	0.383	-1.42	0.0871	0.631	0.375	1.06	0.1	1	lm.nb		NM_004049.2:80
EPHA6	-0.665	0.447	-1.54	0.212	0.631	0.343	1.16	0.155	1	lm.nb	Growth Factor Signaling, Tissue Integrity	NM_173655.2:247
GRM1	-0.662	0.574	-1.79	0.463	0.632	0.29	1.38	0.264	1	lm.nb	Axon and Dendrite Structure, Neural Connectivity, Transmitter Release, Transmitter Response and Reuptake, Vesicle Trafficking	NM_000838.3:2055
SUV39H1	-0.658	0.212	-1.07	-0.242	0.634	0.475	0.846	0.00622	0.636	lm.nb		NM_003173.2:127
CDK5	-0.656	0.261	-1.17	-0.145	0.635	0.445	0.904	0.0215	1	lm.nb	Axon and Dendrite Structure, Disease Association, Neural Connectivity, Transmitter Release, Vesicle Trafficking	NM_004935.2:735
GRIN1	-0.655	0.465	-1.57	0.257	0.635	0.338	1.19	0.176	1	lm.nb	Axon and Dendrite Structure, Disease Association, Neural Connectivity, Transmitter Release, Transmitter Response and Reuptake, Vesicle Trafficking	NM_000832.5:1290
NPTN	-0.649	0.305	-1.25	-0.0508	0.638	0.421	0.965	0.0476	1	lm.nb	Axon and Dendrite Structure, Disease Association, Neural Connectivity, Transmitter Response and Reuptake, Vesicle Trafficking	NM_012428.2:1460
OPA1	-0.644	0.147	-0.933	-0.356	0.64	0.524	0.781	0.000361	0.237	lm.nb	Axon and Dendrite Structure	NM_130837.1:1355
SUCLA2	-0.642	0.211	-1.06	-0.227	0.641	0.481	0.854	0.00713	0.663	lm.nb	Carbohydrate Metabolism	NM_003850.2:978
POLR2K	-0.641	0.126	-0.888	-0.394	0.641	0.54	0.761	7.59e-05	0.0986	lm.nb	Disease Association, Transcription and Splicing	NM_005034.3:194
CACNB2	-0.639	0.254	-1.14	-0.142	0.642	0.455	0.906	0.0214	1	lm.nb	Growth Factor Signaling, Transmitter Release, Vesicle Trafficking	NM_000724.3:2610
CAMK2B	-0.639	0.339	-1.3	0.0248	0.642	0.405	1.02	0.0754	1	lm.nb	Axon and Dendrite Structure, Growth Factor Signaling, Neural Connectivity, Transmitter Release, Transmitter Response and Reuptake, Trophic Factors, Vesicle Trafficking	NM_001220.3:365
ASB2	-0.636	0.34	-1.3	0.0314	0.644	0.405	1.02	0.0782	1	lm.nb		NM_001202429.1:2180
PLCL2	-0.635	0.195	-1.02	-0.253	0.644	0.494	0.839	0.00437	0.583	lm.nb	Activated Microglia, Vesicle Trafficking	NM_015184.5:2785
SNAP91	-0.632	0.36	-1.34	0.0722	0.645	0.396	1.05	0.0955	1	lm.nb	Vesicle Trafficking	NM_001242794.1:1042
ATP6V1E1	-0.628	0.154	-0.93	-0.327	0.647	0.525	0.797	0.000696	0.308	lm.nb	Disease Association, Transmitter Synthesis and Storage	NM_001039367.1:1103
TENM2	-0.627	0.278	-1.17	-0.0812	0.648	0.444	0.945	0.0371	1	lm.nb	Axon and Dendrite Structure, Neural Connectivity	NM_001122679.1:5940
TMEM100	-0.624	0.374	-1.36	0.109	0.649	0.391	1.08	0.112	1	lm.nb		NM_018286.2:655
ARHGAP44	-0.622	0.297	-1.21	-0.0392	0.65	0.434	0.973	0.0509	1	lm.nb	Axon and Dendrite Structure, Neural Connectivity	NM_014859.4:4050
ATP6V0E2	-0.62	0.244	-1.1	-0.142	0.651	0.467	0.906	0.0204	1	lm.nb	Transmitter Synthesis and Storage	NR_110612.1:2509
STAT1	-0.62	0.268	-1.14	-0.0953	0.651	0.452	0.936	0.0326	1	lm.nb	Activated Microglia, Angiogenesis, Axon and Dendrite Structure, Growth Factor Signaling	NM_139266.1:455
NRG1	-0.62	0.366	-1.34	0.0976	0.651	0.396	1.07	0.108	1	lm.nb	Axon and Dendrite Structure, Growth Factor Signaling, Myelination, Neural Connectivity	NM_013959.2:1405
CHAT	-0.619	0.46	-1.52	0.284	0.651	0.348	1.22	0.196	1	loglinear	Lipid Metabolism, Neural Connectivity, Transmitter Release, Transmitter Synthesis and Storage, Vesicle Trafficking	NM_020549.4:1105
RAD51	-0.617	0.279	-1.16	-0.0705	0.652	0.447	0.952	0.04	1	loglinear		NM_133487.2:566
CXCL11	-0.617	0.349	-1.3	0.0673	0.652	0.406	1.05	0.0941	1	lm.nb	Cytokines	NM_005409.4:282
GNAO1	-0.616	0.225	-1.06	-0.175	0.652	0.48	0.886	0.0136	0.889	lm.nb	Axon and Dendrite Structure, Oxidative Stress, Transmitter Release, Transmitter Response and Reuptake	NM_020988.2:1422
OXR1	-0.614	0.257	-1.12	-0.111	0.653	0.461	0.926	0.028	1	lm.nb	Oxidative Stress	NM_001198535.1:772
AP4S1	-0.612	0.154	-0.913	-0.311	0.654	0.531	0.806	0.000868	0.308	lm.nb	Autophagy	NM_001128126.2:421
STX1A	-0.611	0.459	-1.51	0.289	0.655	0.351	1.22	0.2	1	lm.nb	Neural Connectivity, Transmitter Synthesis and Storage, Vesicle Trafficking	NM_001165903.1:96
FANCD2	-0.601	0.236	-1.06	-0.139	0.659	0.479	0.908	0.0201	1	lm.nb		NM_033084.3:260
DLG3	-0.6	0.271	-1.13	-0.0686	0.66	0.457	0.954	0.0401	1	lm.nb	Axon and Dendrite Structure, Neural Connectivity, Vesicle Trafficking	NM_021120.3:4225
ARHGAP24	-0.6	0.325	-1.24	0.0363	0.66	0.424	1.03	0.0811	1	lm.nb		NM_031305.2:1975
PPP2CA	-0.595	0.113	-0.816	-0.374	0.662	0.568	0.772	5.08e-05	0.0986	lm.nb	Carbohydrate Metabolism, Disease Association, Transmitter Release, Transmitter Response and Reuptake	NM_002715.2:1075
BCAS2	-0.595	0.132	-0.853	-0.336	0.662	0.554	0.792	0.000269	0.215	lm.nb	Transcription and Splicing	NM_005872.2:544
LDHC	-0.593	0.312	-1.2	0.0192	0.663	0.434	1.01	0.0738	1	loglinear	Carbohydrate Metabolism	NM_002301.2:725
ARC	-0.591	0.485	-1.54	0.36	0.664	0.343	1.28	0.239	1	lm.nb	Axon and Dendrite Structure, Neural Connectivity, Vesicle Trafficking	NM_015193.3:805
DNAJA2	-0.59	0.133	-0.85	-0.33	0.664	0.555	0.795	0.000307	0.228	lm.nb	Disease Association, Unfolded Protein Response	NM_005880.3:370
PTPRR	-0.589	0.331	-1.24	0.0593	0.665	0.424	1.04	0.0918	1	lm.nb	Disease Association, Growth Factor Signaling	NM_001207015.1:642
NOS1	-0.583	0.363	-1.29	0.13	0.668	0.408	1.09	0.126	1	lm.nb	Axon and Dendrite Structure, Chromatin Modification, Disease Association, Neural Connectivity, Oxidative Stress, Transmitter Release, Transmitter Response and Reuptake, Transmitter Synthesis and Storage, Vesicle Trafficking	NM_000620.4:2212
ABCC8	-0.582	0.361	-1.29	0.125	0.668	0.409	1.09	0.124	1	lm.nb		NM_000352.3:480
TMEM88B	-0.58	0.399	-1.36	0.203	0.669	0.389	1.15	0.164	1	lm.nb		NM_001146685.1:250
DLAT	-0.579	0.111	-0.796	-0.361	0.67	0.576	0.779	5.84e-05	0.0986	lm.nb	Carbohydrate Metabolism	NM_001931.4:1744
GCLC	-0.574	0.174	-0.915	-0.232	0.672	0.53	0.851	0.00405	0.554	lm.nb		NM_001498.2:520
MAL	-0.573	0.342	-1.24	0.0976	0.672	0.422	1.07	0.111	1	lm.nb	Myelination	NM_002371.2:705
HDC	-0.572	0.446	-1.45	0.302	0.673	0.367	1.23	0.216	1	loglinear		NM_002112.3:1170
DDC	-0.569	0.367	-1.29	0.151	0.674	0.409	1.11	0.139	1	loglinear	Axon and Dendrite Structure, Disease Association, Neural Connectivity, Transmitter Release, Transmitter Synthesis and Storage	NM_000790.3:803
RSAD2	-0.567	0.399	-1.35	0.215	0.675	0.393	1.16	0.172	1	lm.nb		NM_080657.4:1037
AMIGO1	-0.565	0.191	-0.939	-0.191	0.676	0.521	0.876	0.00843	0.706	lm.nb	Activated Microglia, Axon and Dendrite Structure, Myelination	NM_020703.2:1455
GLS	-0.565	0.196	-0.95	-0.181	0.676	0.518	0.882	0.00996	0.767	lm.nb	Carbohydrate Metabolism, Disease Association, Transmitter Release, Vesicle Trafficking	NM_014905.3:985
CDC40	-0.564	0.265	-1.08	-0.0442	0.676	0.472	0.97	0.0475	1	lm.nb	Transcription and Splicing	NM_015891.2:955
GRIA2	-0.562	0.337	-1.22	0.0992	0.677	0.428	1.07	0.113	1	lm.nb	Disease Association, Neural Connectivity, Transmitter Release, Transmitter Response and Reuptake, Vesicle Trafficking	NM_001083620.1:865
XRCC6	-0.557	0.0995	-0.752	-0.362	0.68	0.594	0.778	2.58e-05	0.0986	lm.nb		NM_001469.3:670
CALM1	-0.555	0.19	-0.927	-0.183	0.681	0.526	0.881	0.00907	0.724	lm.nb	Disease Association, Growth Factor Signaling, Transmitter Release, Transmitter Response and Reuptake, Trophic Factors, Vesicle Trafficking	NM_006888.3:1683
INPP4A	-0.554	0.208	-0.961	-0.147	0.681	0.514	0.903	0.0157	0.936	lm.nb	Growth Factor Signaling	NM_001134224.1:1010
SYT7	-0.553	0.509	-1.55	0.444	0.682	0.342	1.36	0.292	1	lm.nb	Axon and Dendrite Structure, Disease Association, Neural Connectivity, Vesicle Trafficking	NM_004200.3:2092
DNM1L	-0.551	0.126	-0.797	-0.304	0.683	0.575	0.81	0.000364	0.237	lm.nb	Activated Microglia, Neural Connectivity	NM_001278463.1:1396
PRKCE.1	-0.551	0.298	-1.13	0.0325	0.682	0.455	1.02	0.0807	1	lm.nb	Transmitter Response and Reuptake, Vesicle Trafficking	NM_005400.2:1695
SHANK2	-0.551	0.325	-1.19	0.0861	0.683	0.439	1.06	0.107	1	lm.nb	Axon and Dendrite Structure, Neural Connectivity, Transmitter Release, Vesicle Trafficking	NM_133266.3:6275
NPAS4	-0.551	0.388	-1.31	0.211	0.683	0.403	1.16	0.173	1	lm.nb	Activated Microglia, Neural Connectivity, Vesicle Trafficking	NM_178864.3:1164
MAPK9	-0.55	0.207	-0.956	-0.144	0.683	0.515	0.905	0.0161	0.945	lm.nb	Apoptosis, Growth Factor Signaling, Transmitter Release, Transmitter Response and Reuptake, Trophic Factors, Unfolded Protein Response	XM_005265940.1:163
BAG4	-0.548	0.156	-0.854	-0.242	0.684	0.553	0.845	0.0025	0.466	lm.nb		NM_004874.2:960
RPA1	-0.548	0.181	-0.903	-0.193	0.684	0.535	0.875	0.00728	0.663	lm.nb		NM_002945.3:950
TNFRSF4	-0.546	0.153	-0.847	-0.246	0.685	0.556	0.843	0.00223	0.466	loglinear		NM_003327.3:981
CIDEA	-0.546	0.429	-1.39	0.296	0.685	0.382	1.23	0.22	1	loglinear		NM_001279.2:740
PLA2G2A	-0.545	0.243	-1.02	-0.0688	0.685	0.493	0.953	0.0377	1	loglinear	Growth Factor Signaling, Lipid Metabolism	NM_000300.2:715
IL1A	-0.545	0.336	-1.2	0.114	0.685	0.434	1.08	0.122	1	loglinear		NM_000575.3:1085
PPP3CB	-0.544	0.191	-0.919	-0.169	0.686	0.529	0.89	0.0109	0.804	lm.nb	Disease Association, Growth Factor Signaling, Transmitter Release, Transmitter Response and Reuptake, Vesicle Trafficking	NM_021132.2:270
HSD11B1	-0.541	0.375	-1.27	0.193	0.687	0.413	1.14	0.166	1	lm.nb		NM_181755.1:155
RET	-0.541	0.419	-1.36	0.281	0.687	0.389	1.21	0.213	1	lm.nb	Axon and Dendrite Structure, Growth Factor Signaling	NM_020630.4:2911
PARP2	-0.537	0.158	-0.847	-0.228	0.689	0.556	0.854	0.00317	0.529	lm.nb		NM_005484.3:1154
ZNF367	-0.536	0.251	-1.03	-0.045	0.69	0.49	0.969	0.0464	1	lm.nb		NM_153695.2:795
LPO	-0.533	0.255	-1.03	-0.0336	0.691	0.489	0.977	0.0509	1	loglinear	Oxidative Stress	NM_001160102.1:1612
CEACAM3	-0.533	0.315	-1.15	0.0843	0.691	0.45	1.06	0.108	1	loglinear		NM_001277163.2:807
CCNG2	-0.532	0.338	-1.19	0.13	0.691	0.437	1.09	0.133	1	lm.nb		NM_004354.2:336
SLC18A3	-0.522	0.391	-1.29	0.244	0.697	0.41	1.18	0.198	1	loglinear	Neural Connectivity, Transmitter Release, Transmitter Synthesis and Storage, Vesicle Trafficking	NM_003055.2:1650
KLK6	-0.521	0.393	-1.29	0.249	0.697	0.408	1.19	0.201	1	lm.nb	Myelination	NM_001012964.2:655
ATP6V1A	-0.52	0.284	-1.08	0.0365	0.697	0.474	1.03	0.0836	1	lm.nb	Activated Microglia, Transmitter Synthesis and Storage	NM_001690.2:1320
MAP1LC3A	-0.519	0.166	-0.844	-0.195	0.698	0.557	0.874	0.00573	0.627	lm.nb		NM_032514.2:404
PTPRN2	-0.517	0.327	-1.16	0.124	0.699	0.448	1.09	0.131	1	lm.nb	Axon and Dendrite Structure, Neural Connectivity, Vesicle Trafficking	NM_002847.3:2865
TOP2A	-0.515	0.315	-1.13	0.103	0.7	0.456	1.07	0.12	1	lm.nb		NM_001067.3:3563
CHL1	-0.514	0.232	-0.968	-0.0598	0.7	0.511	0.959	0.0397	1	lm.nb	Axon and Dendrite Structure, Disease Association	NM_001253387.1:3064
ATP6V0D1	-0.513	0.205	-0.914	-0.112	0.701	0.531	0.926	0.0221	1	lm.nb	Autophagy, Disease Association, Neural Connectivity, Transmitter Synthesis and Storage, Unfolded Protein Response	NM_004691.4:970
SUMO1	-0.512	0.139	-0.784	-0.241	0.701	0.581	0.846	0.00165	0.405	lm.nb		NM_003352.4:1333
PGAM1	-0.512	0.169	-0.843	-0.182	0.701	0.557	0.882	0.00709	0.663	lm.nb	Carbohydrate Metabolism	NM_002629.2:1037
PLCB4	-0.512	0.482	-1.46	0.433	0.701	0.364	1.35	0.303	1	lm.nb	Axon and Dendrite Structure, Disease Association, Growth Factor Signaling, Neural Connectivity, Transmitter Release, Transmitter Response and Reuptake	NM_182797.2:994
XAB2	-0.511	0.158	-0.822	-0.201	0.701	0.566	0.87	0.00467	0.585	lm.nb	Transcription and Splicing	NM_020196.2:294
PRKACA	-0.509	0.199	-0.9	-0.118	0.703	0.536	0.921	0.0199	1	lm.nb	Disease Association, Growth Factor Signaling, Neural Connectivity, Transmitter Release, Transmitter Response and Reuptake, Vesicle Trafficking	NM_002730.3:400
PNKD	-0.509	0.221	-0.943	-0.0755	0.703	0.52	0.949	0.0335	1	lm.nb	Transmitter Release, Transmitter Synthesis and Storage, Vesicle Trafficking	NM_022572.4:2000
IL1RL2	-0.508	0.162	-0.825	-0.191	0.703	0.564	0.876	0.00564	0.624	loglinear		NM_003854.2:1026
CDK5R1	-0.508	0.375	-1.24	0.227	0.703	0.423	1.17	0.192	1	lm.nb	Axon and Dendrite Structure, Disease Association, Neural Connectivity	NM_003885.2:1210
NTHL1	-0.506	0.199	-0.895	-0.117	0.704	0.538	0.922	0.0201	1	lm.nb		NM_002528.5:677
DGKB	-0.506	0.419	-1.33	0.315	0.704	0.399	1.24	0.243	1	lm.nb	Lipid Metabolism	NM_004080.1:680
NOL3	-0.502	0.265	-1.02	0.0168	0.706	0.493	1.01	0.074	1	lm.nb	Oxidative Stress	NM_003946.4:1140
RPS10	-0.497	0.238	-0.964	-0.0294	0.709	0.513	0.98	0.0517	1	lm.nb		NM_001014.3:219
THY1	-0.497	0.494	-1.47	0.472	0.709	0.362	1.39	0.328	1	lm.nb	Angiogenesis, Axon and Dendrite Structure	NM_006288.2:135
BACE1	-0.496	0.222	-0.931	-0.062	0.709	0.525	0.958	0.038	1	lm.nb	Axon and Dendrite Structure, Disease Association	NM_012104.3:2400
TCL1A	-0.496	0.316	-1.12	0.124	0.709	0.462	1.09	0.134	1	loglinear		NR_049726.1:543
IRF4	-0.493	0.273	-1.03	0.0417	0.711	0.49	1.03	0.0875	1	loglinear		NM_002460.1:325
ATP13A2	-0.493	0.283	-1.05	0.0607	0.711	0.484	1.04	0.098	1	lm.nb	Oxidative Stress	NM_001141974.1:925
PRKACB	-0.492	0.221	-0.924	-0.0594	0.711	0.527	0.96	0.0388	1	lm.nb	Disease Association, Growth Factor Signaling, Transmitter Release, Transmitter Response and Reuptake	NM_182948.2:805
SFTPD	-0.492	0.226	-0.935	-0.0492	0.711	0.523	0.966	0.043	1	lm.nb		NM_003019.4:695
RPL9	-0.491	0.207	-0.896	-0.0861	0.711	0.537	0.942	0.0288	1	lm.nb		NM_000661.4:242
PPP3R2	-0.49	0.288	-1.05	0.0747	0.712	0.481	1.05	0.106	1	loglinear		NM_147180.2:1165
GTF2A1	-0.486	0.0947	-0.671	-0.3	0.714	0.628	0.812	7.06e-05	0.0986	lm.nb	Transcription and Splicing	NM_015859.2:877
RTN4	-0.486	0.118	-0.718	-0.254	0.714	0.608	0.839	0.000663	0.308	lm.nb	Disease Association, Growth Factor Signaling	NM_007008.2:275
SLC6A1	-0.486	0.3	-1.07	0.103	0.714	0.475	1.07	0.123	1	lm.nb		NM_003042.3:1315
APEX1	-0.484	0.163	-0.804	-0.164	0.715	0.573	0.892	0.00825	0.697	lm.nb		NM_001641.2:727
PPM1L	-0.484	0.246	-0.966	-0.00189	0.715	0.512	0.999	0.0647	1	lm.nb	Activated Microglia	NM_139245.2:984
S1PR5	-0.481	0.35	-1.17	0.205	0.717	0.446	1.15	0.186	1	lm.nb		NM_030760.3:1415
LACC1	-0.478	0.332	-1.13	0.173	0.718	0.457	1.13	0.167	1	lm.nb		NM_001128303.1:1370
ATP6V1D	-0.476	0.166	-0.801	-0.151	0.719	0.574	0.901	0.0101	0.776	lm.nb	Disease Association, Transmitter Synthesis and Storage	NM_015994.2:390
BCHE	-0.476	0.36	-1.18	0.231	0.719	0.441	1.17	0.203	1	lm.nb	Carbohydrate Metabolism, Disease Association, Vesicle Trafficking	NR_137635.1:331
MSH2	-0.475	0.178	-0.823	-0.127	0.719	0.565	0.916	0.0155	0.931	lm.nb		NM_000251.1:2105
CTSW	-0.474	0.342	-1.14	0.197	0.72	0.452	1.15	0.183	1	loglinear		NM_001335.3:1075
CD47	-0.471	0.119	-0.704	-0.238	0.721	0.614	0.848	0.000918	0.308	lm.nb		NM_001777.3:897
MTA2	-0.471	0.293	-1.05	0.103	0.721	0.484	1.07	0.125	1	lm.nb	Chromatin Modification	NM_004739.3:615
GNLY	-0.466	0.593	-1.63	0.697	0.724	0.323	1.62	0.442	1	lm.nb		NM_006433.2:305
MEAF6	-0.463	0.168	-0.792	-0.135	0.725	0.578	0.911	0.0128	0.867	lm.nb	Chromatin Modification	NR_073091.1:176
CPLX1	-0.459	0.506	-1.45	0.532	0.728	0.366	1.45	0.376	1	lm.nb	Axon and Dendrite Structure, Neural Connectivity, Transmitter Synthesis and Storage, Vesicle Trafficking	NM_006651.3:1683
BCAS1	-0.457	0.435	-1.31	0.395	0.729	0.404	1.32	0.307	1	lm.nb	Neural Connectivity	NM_003657.2:2305
ALDH1L1	-0.456	0.333	-1.11	0.197	0.729	0.464	1.15	0.188	1	lm.nb		NM_012190.2:329
CD19	-0.453	0.294	-1.03	0.124	0.731	0.49	1.09	0.141	1	loglinear		XM_011545981.1:713
MR1	-0.453	0.306	-1.05	0.148	0.731	0.482	1.11	0.157	1	lm.nb		NM_001531.2:7695
GJB1	-0.453	0.505	-1.44	0.537	0.731	0.368	1.45	0.382	1	lm.nb	Disease Association, Myelination	NM_000166.5:165
GRM2	-0.452	0.399	-1.23	0.331	0.731	0.425	1.26	0.273	1	lm.nb	Axon and Dendrite Structure, Neural Connectivity, Transmitter Release, Transmitter Response and Reuptake, Vesicle Trafficking	NM_001130063.1:105
ACHE	-0.452	0.464	-1.36	0.458	0.731	0.389	1.37	0.343	1	lm.nb	Disease Association, Lipid Metabolism, Neural Connectivity, Transmitter Release, Transmitter Synthesis and Storage, Vesicle Trafficking	NM_000665.3:1057
L1CAM	-0.452	0.464	-1.36	0.457	0.731	0.389	1.37	0.343	1	lm.nb	Axon and Dendrite Structure, Tissue Integrity	NM_024003.2:3240
PEX14	-0.451	0.14	-0.724	-0.177	0.732	0.605	0.885	0.00468	0.585	lm.nb		NM_004565.2:618
RAC2	-0.451	0.278	-0.995	0.0936	0.732	0.502	1.07	0.122	1	lm.nb		NM_002872.4:341
IL10	-0.45	0.36	-1.16	0.256	0.732	0.449	1.19	0.227	1	loglinear	Cytokines, Disease Association	NM_000572.2:230
NTS	-0.448	0.788	-1.99	1.1	0.733	0.251	2.14	0.577	1	lm.nb	Neural Connectivity	NM_006183.3:355
PGK1	-0.447	0.171	-0.782	-0.111	0.734	0.581	0.926	0.0178	0.976	lm.nb	Activated Microglia, Carbohydrate Metabolism	NM_000291.2:1030
TXNL1	-0.446	0.0846	-0.612	-0.28	0.734	0.654	0.823	5.15e-05	0.0986	loglinear	Oxidative Stress	NM_004786.2:295
RAB2A	-0.444	0.165	-0.768	-0.12	0.735	0.587	0.92	0.0151	0.917	lm.nb	Carbohydrate Metabolism	NM_002865.1:430
SEC23A	-0.44	0.235	-0.901	0.0215	0.737	0.536	1.02	0.0781	1	lm.nb	Disease Association, Unfolded Protein Response	NM_006364.2:1204
IKBKE	-0.44	0.439	-1.3	0.42	0.737	0.406	1.34	0.329	1	lm.nb		NM_014002.2:2470
UBE2K	-0.434	0.129	-0.687	-0.18	0.74	0.621	0.883	0.00355	0.535	lm.nb	Disease Association, Unfolded Protein Response	NM_005339.4:815
PINK1	-0.433	0.106	-0.641	-0.225	0.741	0.641	0.856	0.00071	0.308	lm.nb	Axon and Dendrite Structure, Disease Association, Oxidative Stress, Transmitter Release, Vesicle Trafficking	NM_032409.2:1610
CD3D	-0.433	0.398	-1.21	0.347	0.741	0.431	1.27	0.291	1	loglinear		NM_000732.4:110
CADM3	-0.432	0.255	-0.933	0.0685	0.741	0.524	1.05	0.108	1	lm.nb	Tissue Integrity	NM_001127173.1:310
CD14	-0.432	0.571	-1.55	0.688	0.741	0.341	1.61	0.459	1	lm.nb	Disease Association, Growth Factor Signaling	NM_000591.2:885
EIF2S1	-0.431	0.21	-0.843	-0.018	0.742	0.557	0.988	0.0557	1	lm.nb	Apoptosis, Unfolded Protein Response	NM_004094.4:2410
FCGR1A	-0.431	0.563	-1.53	0.674	0.742	0.345	1.6	0.455	1	lm.nb		NM_000566.3:842
MEF2C	-0.423	0.247	-0.907	0.0619	0.746	0.533	1.04	0.105	1	lm.nb		NM_002397.3:2445
HOMER1	-0.422	0.34	-1.09	0.245	0.746	0.47	1.18	0.231	1	lm.nb	Axon and Dendrite Structure, Neural Connectivity, Transmitter Release, Vesicle Trafficking	NM_004272.3:730
AIF1	-0.422	0.47	-1.34	0.498	0.747	0.394	1.41	0.381	1	lm.nb	Disease Association, Oxidative Stress	NM_032955.1:185
MS4A2	-0.421	0.292	-0.993	0.15	0.747	0.503	1.11	0.166	1	loglinear		NM_000139.3:126
DLX2	-0.419	0.364	-1.13	0.294	0.748	0.456	1.23	0.265	1	loglinear	Trophic Factors	NM_004405.3:590
CH25H	-0.415	0.332	-1.07	0.236	0.75	0.478	1.18	0.227	1	lm.nb		NM_003956.3:532
TOPBP1	-0.414	0.128	-0.665	-0.163	0.75	0.631	0.893	0.00458	0.585	lm.nb		NM_007027.3:2966
CALML5	-0.412	0.298	-0.996	0.172	0.752	0.501	1.13	0.184	1	loglinear	Disease Association, Transmitter Release, Transmitter Response and Reuptake, Trophic Factors	NM_017422.4:136
SLC1A1	-0.411	0.211	-0.826	0.00337	0.752	0.564	1	0.0677	1	lm.nb	Carbohydrate Metabolism, Transmitter Release, Vesicle Trafficking	NM_004170.4:3000
ASH2L	-0.41	0.112	-0.628	-0.191	0.753	0.647	0.876	0.00174	0.405	lm.nb		NM_001105214.2:1530
EPHA4	-0.409	0.388	-1.17	0.35	0.753	0.445	1.27	0.305	1	lm.nb	Axon and Dendrite Structure, Growth Factor Signaling, Neural Connectivity, Tissue Integrity	NM_004438.3:20
ATP6V0C	-0.408	0.133	-0.668	-0.147	0.754	0.629	0.903	0.00667	0.654	lm.nb	Autophagy, Disease Association, Transmitter Synthesis and Storage	NM_001198569.1:186
ANAPC15	-0.407	0.241	-0.879	0.0654	0.754	0.544	1.05	0.108	1	lm.nb		NM_001278486.1:340
RIT2	-0.407	0.25	-0.897	0.083	0.754	0.537	1.06	0.121	1	lm.nb	Vesicle Trafficking	NM_002930.2:96
GRIK2	-0.407	0.381	-1.15	0.339	0.754	0.45	1.26	0.299	1	lm.nb	Axon and Dendrite Structure, Neural Connectivity, Transmitter Release, Transmitter Response and Reuptake, Vesicle Trafficking	NM_021956.4:1329
MAPK1	-0.406	0.217	-0.831	0.0194	0.755	0.562	1.01	0.0778	1	lm.nb	Apoptosis, Axon and Dendrite Structure, Disease Association, Growth Factor Signaling, Transmitter Release, Transmitter Response and Reuptake, Trophic Factors, Vesicle Trafficking	NM_138957.2:430
COX5B	-0.405	0.156	-0.71	-0.0992	0.755	0.611	0.934	0.0182	0.976	lm.nb		NM_001862.2:240
PRKAR1A	-0.404	0.154	-0.706	-0.103	0.756	0.613	0.931	0.0171	0.962	lm.nb		NM_212472.1:367
MAPK8	-0.402	0.209	-0.812	0.00695	0.757	0.57	1	0.07	1	lm.nb	Apoptosis, Chromatin Modification, Disease Association, Growth Factor Signaling, Transmitter Release, Transmitter Response and Reuptake, Trophic Factors, Unfolded Protein Response	NM_002750.2:945
GRIN3B	-0.396	0.271	-0.927	0.136	0.76	0.526	1.1	0.162	1	loglinear	Neural Connectivity, Transmitter Release, Transmitter Response and Reuptake, Vesicle Trafficking	NM_138690.1:2247
UTY	-0.395	0.394	-1.17	0.378	0.761	0.445	1.3	0.33	1	loglinear		NM_007125.3:450
AP2B1	-0.394	0.123	-0.636	-0.152	0.761	0.643	0.9	0.00503	0.585	lm.nb	Disease Association, Transmitter Synthesis and Storage	NM_001030006.1:1726
ZBP1	-0.394	0.396	-1.17	0.383	0.761	0.444	1.3	0.333	1	loglinear		NM_001160419.2:680
VCP	-0.393	0.179	-0.744	-0.0424	0.761	0.597	0.971	0.0414	1	lm.nb	Disease Association, Unfolded Protein Response	NM_007126.2:615	TRUE
GTF2H3	-0.393	0.23	-0.844	0.0577	0.761	0.557	1.04	0.105	1	lm.nb	Transcription and Splicing	NM_001516.4:739
MAP2K4	-0.393	0.318	-1.02	0.23	0.762	0.494	1.17	0.233	1	lm.nb		NM_003010.3:2500
UNG	-0.393	0.441	-1.26	0.472	0.762	0.418	1.39	0.385	1	lm.nb		NM_003362.3:1313
ERLEC1	-0.389	0.249	-0.877	0.0991	0.764	0.544	1.07	0.136	1	lm.nb	Unfolded Protein Response	NM_001127397.2:810
DCX	-0.385	0.242	-0.86	0.0897	0.766	0.551	1.06	0.129	1	lm.nb	Axon and Dendrite Structure	NM_000555.2:4485
GNB5	-0.385	0.248	-0.87	0.101	0.766	0.547	1.07	0.138	1	lm.nb	Transmitter Release, Transmitter Response and Reuptake	NM_006578.3:220
HTR5A	-0.384	0.195	-0.766	-0.00173	0.766	0.588	0.999	0.0646	1	loglinear	Axon and Dendrite Structure, Transmitter Release, Transmitter Response and Reuptake	NM_024012.2:1225
TSPAN18	-0.381	0.354	-1.07	0.312	0.768	0.475	1.24	0.295	1	lm.nb		NM_130783.4:2288
NTNG1	-0.38	0.754	-1.86	1.1	0.769	0.276	2.14	0.621	1	lm.nb	Disease Association, Growth Factor Signaling, Tissue Integrity	NM_014917.2:160
RGL1	-0.379	0.204	-0.779	0.0197	0.769	0.583	1.01	0.0789	1	lm.nb		NM_001297669.1:820
LCLAT1	-0.379	0.245	-0.859	0.101	0.769	0.551	1.07	0.14	1	lm.nb	Lipid Metabolism	NM_001002257.1:326
MMP24	-0.377	0.281	-0.928	0.174	0.77	0.525	1.13	0.197	1	lm.nb	Matrix Remodeling	NM_006690.3:3296
PIK3CB	-0.376	0.175	-0.72	-0.032	0.771	0.607	0.978	0.0461	1	lm.nb	Angiogenesis, Apoptosis, Carbohydrate Metabolism, Growth Factor Signaling, Transmitter Release, Transmitter Response and Reuptake, Trophic Factors	NM_006219.1:2945
AP3M2	-0.375	0.182	-0.73	-0.0187	0.771	0.603	0.987	0.0539	1	lm.nb	Activated Microglia, Autophagy, Axon and Dendrite Structure, Disease Association	NM_001134296.1:655
KCNB1	-0.373	0.349	-1.06	0.311	0.772	0.48	1.24	0.299	1	lm.nb	Axon and Dendrite Structure, Neural Connectivity, Transmitter Release, Vesicle Trafficking	NM_004975.2:890
SLU7	-0.37	0.188	-0.738	-0.00143	0.774	0.6	0.999	0.0647	1	lm.nb	Transcription and Splicing	NM_006425.4:3245
CD244	-0.368	0.327	-1.01	0.273	0.775	0.497	1.21	0.275	1	loglinear		NM_001166663.1:22
TP53	-0.366	0.233	-0.822	0.0909	0.776	0.566	1.07	0.134	1	lm.nb	Apoptosis, Chromatin Modification, Disease Association, Growth Factor Signaling, Oxidative Stress, Trophic Factors	NM_000546.2:1330
PSMB9	-0.366	0.315	-0.984	0.251	0.776	0.506	1.19	0.26	1	lm.nb	Activated Microglia, Disease Association, Unfolded Protein Response	NM_002800.4:455
MYH10	-0.365	0.183	-0.724	-0.00564	0.776	0.605	0.996	0.0619	1	lm.nb	Axon and Dendrite Structure, Neural Connectivity	NM_005964.1:7092
XIAP	-0.36	0.135	-0.625	-0.0954	0.779	0.648	0.936	0.0158	0.936	lm.nb		NM_001167.3:1361
CCL2	-0.36	0.818	-1.96	1.24	0.779	0.256	2.37	0.665	1	lm.nb	Angiogenesis, Axon and Dendrite Structure, Cytokines, Disease Association, Neural Connectivity, Unfolded Protein Response, Vesicle Trafficking	NM_002982.3:123
GRIA3	-0.359	0.336	-1.02	0.299	0.78	0.494	1.23	0.299	1	lm.nb	Axon and Dendrite Structure, Neural Connectivity, Transmitter Release, Transmitter Response and Reuptake, Vesicle Trafficking	NM_000828.4:426
CHEK1	-0.357	0.244	-0.835	0.121	0.781	0.561	1.09	0.16	1	lm.nb		NM_001114121.1:2225
RPL28	-0.354	0.213	-0.772	0.0636	0.782	0.586	1.05	0.114	1	lm.nb		NM_000991.3:70
PMP22	-0.352	0.262	-0.865	0.162	0.784	0.549	1.12	0.196	1	lm.nb	Myelination, Vesicle Trafficking	NM_000304.3:417
NOS3	-0.345	0.439	-1.2	0.515	0.787	0.434	1.43	0.442	1	lm.nb	Angiogenesis, Oxidative Stress, Transmitter Release, Transmitter Response and Reuptake	NM_000603.4:1456
EZH2	-0.343	0.117	-0.572	-0.113	0.789	0.672	0.925	0.00905	0.724	loglinear		NM_001203247.1:1121
HELLS	-0.343	0.27	-0.872	0.186	0.788	0.546	1.14	0.22	1	lm.nb		NM_018063.3:2040
RPS2	-0.342	0.27	-0.87	0.187	0.789	0.547	1.14	0.222	1	lm.nb		NM_002952.3:191
C9orf72	-0.339	0.163	-0.658	-0.0193	0.791	0.634	0.987	0.0523	1	lm.nb	Autophagy, Disease Association	NM_145005.6:242
HCAR2	-0.338	0.283	-0.892	0.216	0.791	0.539	1.16	0.247	1	loglinear		NM_177551.3:1380
GAL3ST1	-0.333	0.297	-0.916	0.25	0.794	0.53	1.19	0.278	1	lm.nb	Lipid Metabolism, Myelination	NM_004861.1:1378
SRI	-0.331	0.147	-0.618	-0.0429	0.795	0.651	0.971	0.037	1	lm.nb	Axon and Dendrite Structure, Neural Connectivity	NM_003130.2:490
TMEM144	-0.331	0.427	-1.17	0.506	0.795	0.445	1.42	0.449	1	lm.nb		NM_018342.4:1000
POLR2B	-0.33	0.108	-0.543	-0.118	0.795	0.686	0.921	0.00689	0.663	lm.nb	Disease Association, Transcription and Splicing	NM_000938.1:1835
CTSE	-0.329	0.245	-0.81	0.151	0.796	0.57	1.11	0.195	1	loglinear	Activated Microglia, Autophagy, Disease Association	NM_001910.2:2070
VPS4B	-0.328	0.229	-0.778	0.121	0.796	0.583	1.09	0.169	1	lm.nb		NM_004869.3:632
DRD2	-0.328	0.487	-1.28	0.626	0.796	0.411	1.54	0.509	1	lm.nb	Axon and Dendrite Structure, Disease Association, Growth Factor Signaling, Neural Connectivity, Transmitter Release, Transmitter Response and Reuptake, Transmitter Synthesis and Storage, Vesicle Trafficking	NM_000795.2:750
ATG3	-0.327	0.124	-0.57	-0.083	0.797	0.673	0.944	0.0171	0.962	lm.nb		NM_022488.3:593
VAMP7	-0.324	0.129	-0.578	-0.0709	0.799	0.67	0.952	0.0219	1	lm.nb		NM_005638.5:430
SMARCA4	-0.322	0.082	-0.482	-0.161	0.8	0.716	0.894	0.000997	0.324	loglinear		NM_001128849.1:1480
GSK3B	-0.322	0.15	-0.616	-0.0273	0.8	0.653	0.981	0.0461	1	lm.nb	Axon and Dendrite Structure, Carbohydrate Metabolism, Disease Association, Growth Factor Signaling, Neural Connectivity, Oxidative Stress, Transmitter Release, Trophic Factors, Vesicle Trafficking	NM_002093.2:925
LCN2	-0.322	0.403	-1.11	0.468	0.8	0.463	1.38	0.435	1	lm.nb		NM_005564.3:325
PTDSS1	-0.321	0.184	-0.682	0.0398	0.8	0.623	1.03	0.0982	1	lm.nb	Lipid Metabolism	NM_014754.1:2375
TMEM206	-0.321	0.299	-0.906	0.264	0.8	0.534	1.2	0.297	1	lm.nb		NM_018252.2:1230
TNFRSF17	-0.321	0.358	-1.02	0.38	0.8	0.492	1.3	0.381	1	loglinear		NM_001192.2:635
HIF1A	-0.32	0.206	-0.723	0.0828	0.801	0.606	1.06	0.137	1	lm.nb	Activated Microglia, Angiogenesis, Axon and Dendrite Structure, Disease Association, Oxidative Stress	NM_001530.2:1985
APOE	-0.32	0.311	-0.93	0.289	0.801	0.525	1.22	0.316	1	lm.nb	Activated Microglia, Axon and Dendrite Structure, Disease Association, Oxidative Stress, Vesicle Trafficking	NM_000041.2:96
MAPK3	-0.319	0.128	-0.569	-0.0693	0.801	0.674	0.953	0.0221	1	lm.nb	Apoptosis, Chromatin Modification, Disease Association, Growth Factor Signaling, Transmitter Release, Transmitter Response and Reuptake, Trophic Factors	NM_001040056.1:580
RAD17	-0.317	0.163	-0.636	0.00155	0.803	0.643	1	0.0669	1	lm.nb		NM_133338.1:1912
GRN	-0.317	0.171	-0.652	0.0182	0.803	0.636	1.01	0.0803	1	lm.nb	Activated Microglia, Disease Association	NM_002087.2:546
RPL29	-0.317	0.184	-0.676	0.0431	0.803	0.626	1.03	0.102	1	lm.nb		NM_000992.2:502
SLC10A6	-0.316	0.156	-0.622	-0.00931	0.803	0.65	0.994	0.0586	1	loglinear		NM_197965.2:646
CCL7	-0.316	0.161	-0.633	-0.000205	0.803	0.645	1	0.0655	1	loglinear		NM_006273.2:120
CCNH	-0.316	0.207	-0.721	0.0887	0.803	0.607	1.06	0.143	1	lm.nb	Transcription and Splicing	NM_001239.2:875
DLD	-0.316	0.245	-0.796	0.165	0.804	0.576	1.12	0.215	1	lm.nb	Carbohydrate Metabolism	NM_000108.3:766
CNP	-0.316	0.423	-1.15	0.513	0.803	0.452	1.43	0.464	1	lm.nb		NM_033133.4:1575
IL6	-0.316	0.638	-1.57	0.934	0.803	0.338	1.91	0.626	1	lm.nb	Angiogenesis, Cytokines, Disease Association, Growth Factor Signaling, Oxidative Stress	NM_000600.3:364
MAFB	-0.315	0.346	-0.994	0.364	0.804	0.502	1.29	0.376	1	lm.nb		NM_005461.3:1655
SLAMF9	-0.312	0.293	-0.887	0.264	0.806	0.541	1.2	0.302	1	loglinear		NM_001146173.1:389
F2	-0.312	0.336	-0.971	0.347	0.806	0.51	1.27	0.366	1	loglinear	Transmitter Response and Reuptake	NM_000506.2:980
SOD1	-0.311	0.184	-0.67	0.0491	0.806	0.628	1.03	0.108	1	lm.nb	Axon and Dendrite Structure, Carbohydrate Metabolism, Disease Association, Myelination, Oxidative Stress	NM_000454.4:245
CACNA1B	-0.306	0.397	-1.09	0.472	0.809	0.471	1.39	0.451	1	lm.nb	Axon and Dendrite Structure, Growth Factor Signaling, Neural Connectivity, Transmitter Release, Transmitter Response and Reuptake, Transmitter Synthesis and Storage, Vesicle Trafficking	NM_000718.3:3664
IFITM3	-0.306	0.466	-1.22	0.608	0.809	0.429	1.52	0.52	1	lm.nb		NM_021034.2:40
AVP	-0.305	0.17	-0.638	0.0278	0.81	0.643	1.02	0.0893	1	loglinear	Axon and Dendrite Structure	NM_000490.4:18
TAF6L	-0.305	0.22	-0.736	0.126	0.809	0.6	1.09	0.182	1	lm.nb	Chromatin Modification, Transcription and Splicing	NM_006473.3:740
BLK	-0.304	0.352	-0.994	0.385	0.81	0.502	1.31	0.398	1	loglinear		NM_001715.2:990
SHH	-0.3	0.204	-0.699	0.0997	0.812	0.616	1.07	0.159	1	lm.nb	Angiogenesis, Growth Factor Signaling	NM_000193.3:564
PSMB8	-0.299	0.277	-0.842	0.244	0.813	0.558	1.18	0.295	1	lm.nb	Activated Microglia, Disease Association, Unfolded Protein Response	NM_004159.4:1215
MMP19	-0.299	0.326	-0.937	0.34	0.813	0.522	1.27	0.371	1	loglinear	Angiogenesis, Matrix Remodeling	NM_002429.5:224
TOR1A	-0.298	0.124	-0.541	-0.054	0.814	0.687	0.963	0.0278	1	lm.nb	Neural Connectivity, Oxidative Stress, Transmitter Release, Vesicle Trafficking	NM_000113.2:625
TPD52	-0.298	0.285	-0.857	0.261	0.813	0.552	1.2	0.31	1	lm.nb		NM_005079.2:1490
ADCY5	-0.298	0.339	-0.963	0.366	0.813	0.513	1.29	0.39	1	lm.nb	Disease Association, Transmitter Release, Transmitter Response and Reuptake	NM_183357.2:2350
LMNB1	-0.293	0.245	-0.773	0.187	0.816	0.585	1.14	0.246	1	lm.nb		NM_005573.2:1000
NOS2	-0.291	0.188	-0.659	0.0767	0.817	0.633	1.05	0.138	1	loglinear	Disease Association, Transmitter Release	NM_000625.4:1005
LGMN	-0.289	0.375	-1.02	0.446	0.819	0.492	1.36	0.451	1	lm.nb		NM_001008530.2:522
NQO1	-0.289	0.421	-1.11	0.536	0.818	0.462	1.45	0.501	1	lm.nb	Oxidative Stress, Vesicle Trafficking	NM_000903.2:790
BRCA1	-0.287	0.311	-0.896	0.322	0.82	0.537	1.25	0.368	1	lm.nb		NM_007294.3:787
RHOA	-0.285	0.198	-0.673	0.102	0.82	0.627	1.07	0.166	1	lm.nb	Angiogenesis, Growth Factor Signaling, Transmitter Response and Reuptake, Trophic Factors	NM_001664.2:1230
MAPK12	-0.285	0.257	-0.789	0.219	0.821	0.579	1.16	0.282	1	lm.nb		NM_002969.3:425
CASP3	-0.283	0.14	-0.558	-0.00862	0.822	0.679	0.994	0.0584	1	lm.nb	Apoptosis, Disease Association, Growth Factor Signaling, Oxidative Stress, Transmitter Release	NM_032991.2:685
CAMK2D	-0.283	0.378	-1.02	0.459	0.822	0.491	1.37	0.464	1	lm.nb	Axon and Dendrite Structure, Chromatin Modification, Growth Factor Signaling, Neural Connectivity, Transmitter Release, Transmitter Response and Reuptake, Trophic Factors	NM_172127.1:505
GRM3	-0.279	0.295	-0.857	0.3	0.824	0.552	1.23	0.357	1	lm.nb		NM_000840.2:1480
KDM1A	-0.278	0.12	-0.513	-0.0434	0.825	0.701	0.97	0.0321	1	lm.nb		NM_015013.3:2395
CD83	-0.277	0.324	-0.912	0.357	0.825	0.531	1.28	0.403	1	lm.nb		NM_004233.3:1960
ENTPD4	-0.276	0.196	-0.66	0.109	0.826	0.633	1.08	0.177	1	lm.nb	Activated Microglia, Autophagy	NM_001128930.1:555
BNIP3L	-0.275	0.152	-0.573	0.0231	0.826	0.672	1.02	0.0873	1	lm.nb		NM_004331.2:260
CUL2	-0.272	0.118	-0.504	-0.0394	0.828	0.705	0.973	0.0341	1	lm.nb	Disease Association, Unfolded Protein Response	NM_003591.2:1395
BIN1	-0.272	0.24	-0.742	0.198	0.828	0.598	1.15	0.272	1	lm.nb		NM_004305.2:1835
BRAF	-0.268	0.142	-0.546	0.00943	0.83	0.685	1.01	0.0745	1	lm.nb		NM_004333.3:565
HRK	-0.268	0.164	-0.591	0.0536	0.83	0.664	1.04	0.12	1	loglinear		NM_003806.1:465
PPT1	-0.266	0.171	-0.601	0.068	0.831	0.659	1.05	0.136	1	lm.nb	Autophagy, Axon and Dendrite Structure, Neural Connectivity, Vesicle Trafficking	NM_000310.3:1860
TPSB2	-0.266	0.204	-0.666	0.135	0.832	0.63	1.1	0.21	1	loglinear		NM_024164.5:521
DUOXA1	-0.265	0.214	-0.684	0.155	0.832	0.622	1.11	0.232	1	loglinear		NM_001276265.1:134
UBE2N	-0.264	0.179	-0.614	0.0861	0.833	0.653	1.06	0.157	1	loglinear	Chromatin Modification, Disease Association, Unfolded Protein Response	NM_003348.3:66
TBPL1	-0.263	0.157	-0.57	0.0447	0.834	0.674	1.03	0.111	1	lm.nb	Disease Association, Transcription and Splicing	NM_001253676.1:946
ULK1	-0.263	0.244	-0.741	0.214	0.833	0.598	1.16	0.294	1	lm.nb		NM_003565.1:465
MAP2K2	-0.262	0.0968	-0.452	-0.0722	0.834	0.731	0.951	0.0144	0.905	lm.nb	Apoptosis, Disease Association, Growth Factor Signaling, Transmitter Response and Reuptake, Trophic Factors	NM_030662.3:1172
CDC27	-0.262	0.119	-0.495	-0.0299	0.834	0.71	0.979	0.0401	1	lm.nb	Unfolded Protein Response	NM_001256.3:2550
EFR3A	-0.261	0.193	-0.638	0.117	0.835	0.643	1.08	0.193	1	lm.nb	Growth Factor Signaling	NM_015137.4:1420
CACNA1D	-0.259	0.329	-0.905	0.386	0.835	0.534	1.31	0.441	1	lm.nb	Disease Association, Growth Factor Signaling, Transmitter Release, Transmitter Response and Reuptake	NM_000720.2:5195
UBQLN1	-0.258	0.0883	-0.431	-0.085	0.836	0.742	0.943	0.0091	0.724	lm.nb	Disease Association, Oxidative Stress, Unfolded Protein Response	NM_053067.2:990
KRAS	-0.253	0.145	-0.538	0.0319	0.839	0.689	1.02	0.0989	1	lm.nb	Apoptosis, Growth Factor Signaling, Transmitter Release, Transmitter Response and Reuptake, Trophic Factors, Vesicle Trafficking	NM_004985.3:327
IGF1	-0.251	0.174	-0.591	0.0898	0.841	0.664	1.06	0.166	1	loglinear	Activated Microglia, Carbohydrate Metabolism, Disease Association, Growth Factor Signaling, Transmitter Response and Reuptake	NM_000618.3:491
ADORA2A	-0.251	0.513	-1.26	0.755	0.841	0.419	1.69	0.631	1	lm.nb	Disease Association, Transmitter Release, Transmitter Response and Reuptake	NM_000675.3:1095
NLGN4X	-0.248	0.273	-0.784	0.287	0.842	0.581	1.22	0.375	1	lm.nb	Axon and Dendrite Structure, Neural Connectivity, Tissue Integrity, Vesicle Trafficking	NM_020742.2:225
RAC1	-0.246	0.116	-0.473	-0.0177	0.844	0.72	0.988	0.0489	1	lm.nb		NM_006908.4:500
RAC1.1	-0.246	0.116	-0.473	-0.0177	0.843	0.72	0.988	0.0489	1	lm.nb	Disease Association, Growth Factor Signaling, Transmitter Response and Reuptake, Trophic Factors, Vesicle Trafficking	NM_198829.1:1250
RAB7A	-0.245	0.15	-0.538	0.0487	0.844	0.689	1.03	0.12	1	lm.nb		NM_004637.5:277
GABRP	-0.245	0.283	-0.799	0.309	0.844	0.575	1.24	0.397	1	loglinear	Neural Connectivity, Transmitter Release, Transmitter Response and Reuptake	NM_014211.2:560
CD8A	-0.244	0.224	-0.682	0.195	0.845	0.623	1.14	0.291	1	lm.nb	Tissue Integrity	NM_001768.5:1320
IQSEC1	-0.243	0.184	-0.602	0.117	0.845	0.659	1.08	0.203	1	lm.nb		NM_014869.4:3610
ITPR1	-0.242	0.321	-0.871	0.386	0.845	0.547	1.31	0.459	1	lm.nb	Apoptosis, Disease Association, Neural Connectivity, Transmitter Release, Transmitter Response and Reuptake	NM_001099952.1:6775
E2F1	-0.241	0.312	-0.854	0.371	0.846	0.553	1.29	0.45	1	lm.nb		NM_005225.1:935
ABAT	-0.239	0.109	-0.453	-0.0244	0.848	0.731	0.983	0.0425	1	lm.nb	Disease Association, Transmitter Release, Transmitter Synthesis and Storage, Vesicle Trafficking	NM_020686.5:268
AP3S1	-0.239	0.139	-0.511	0.0322	0.847	0.702	1.02	0.101	1	lm.nb	Autophagy, Axon and Dendrite Structure	NM_001284.2:671
HTR1A	-0.239	0.314	-0.855	0.377	0.847	0.553	1.3	0.456	1	loglinear	Transmitter Release, Transmitter Response and Reuptake, Transmitter Synthesis and Storage	NM_000524.2:625
XIAP.1	-0.238	0.467	-1.15	0.677	0.848	0.449	1.6	0.616	1	loglinear	Apoptosis, Disease Association, Unfolded Protein Response	NM_001204401.1:3995
NOVA1	-0.237	0.114	-0.461	-0.014	0.848	0.727	0.99	0.0518	1	lm.nb	Vesicle Trafficking	NM_006489.2:626
BRMS1L	-0.237	0.158	-0.547	0.0724	0.848	0.685	1.05	0.151	1	lm.nb	Chromatin Modification	NM_032352.3:2054
DES	-0.237	0.559	-1.33	0.858	0.849	0.397	1.81	0.677	1	lm.nb	Neural Connectivity, Neuronal Cytoskeleton	NM_001927.3:693
KEL	-0.234	0.152	-0.531	0.0627	0.85	0.692	1.04	0.139	1	loglinear	Myelination	NM_000420.2:1476
SMARCD1	-0.234	0.189	-0.605	0.136	0.85	0.657	1.1	0.231	1	lm.nb		NM_003076.4:1215
TWISTNB	-0.233	0.113	-0.454	-0.012	0.851	0.73	0.992	0.0534	1	lm.nb	Transcription and Splicing	NM_001002926.1:3246
TRADD	-0.23	0.12	-0.464	0.0047	0.853	0.725	1	0.0708	1	loglinear	Apoptosis	NM_003789.2:680
IL3	-0.229	0.302	-0.82	0.362	0.853	0.566	1.29	0.458	1	loglinear		NM_000588.3:130
OSGIN1	-0.228	0.383	-0.978	0.523	0.854	0.508	1.44	0.56	1	lm.nb		NM_013370.3:883
NCL	-0.225	0.146	-0.512	0.0622	0.856	0.701	1.04	0.142	1	lm.nb	Angiogenesis	NM_005381.2:1492
PYCARD	-0.225	0.286	-0.786	0.336	0.856	0.58	1.26	0.442	1	lm.nb		NM_013258.3:714
PPP2R5E	-0.223	0.0914	-0.402	-0.044	0.857	0.757	0.97	0.0252	1	loglinear	Carbohydrate Metabolism, Transmitter Release	NM_006246.3:1340
RALB	-0.223	0.144	-0.504	0.0589	0.857	0.705	1.04	0.138	1	lm.nb		NM_002881.2:465
CDK7	-0.223	0.167	-0.551	0.104	0.857	0.682	1.08	0.198	1	lm.nb	Disease Association, Transcription and Splicing	NM_001799.2:785
NINJ2	-0.222	0.372	-0.951	0.506	0.857	0.517	1.42	0.557	1	lm.nb	Tissue Integrity	NM_016533.4:879
TAF4B	-0.221	0.164	-0.543	0.101	0.858	0.686	1.07	0.195	1	loglinear	Disease Association, Transcription and Splicing	NM_005640.1:1052
RAD23B	-0.22	0.0972	-0.41	-0.0291	0.859	0.753	0.98	0.0365	1	lm.nb	Unfolded Protein Response	NM_002874.3:1625
FA2H	-0.22	0.345	-0.896	0.456	0.859	0.537	1.37	0.531	1	lm.nb		NM_024306.2:360
EXO1	-0.219	0.364	-0.933	0.495	0.859	0.524	1.41	0.555	1	loglinear		NM_003686.3:2715
CCK	-0.218	0.703	-1.6	1.16	0.86	0.331	2.23	0.76	1	lm.nb	Axon and Dendrite Structure, Neural Connectivity	NM_001174138.1:613
FCAR	-0.217	0.151	-0.514	0.0788	0.86	0.701	1.06	0.167	1	loglinear		NM_002000.2:1415
SF3B2	-0.216	0.0913	-0.395	-0.0374	0.861	0.76	0.974	0.0292	1	lm.nb	Transcription and Splicing	NM_006842.2:2364
PDE4D	-0.216	0.271	-0.748	0.316	0.861	0.595	1.24	0.436	1	lm.nb	Transmitter Response and Reuptake	NM_006203.4:5580
NF1	-0.215	0.109	-0.429	-0.000431	0.862	0.743	1	0.0652	1	lm.nb	Angiogenesis, Axon and Dendrite Structure, Disease Association, Growth Factor Signaling, Myelination, Neural Connectivity, Transmitter Response and Reuptake, Vesicle Trafficking	NM_000267.2:1035
RAD51C	-0.215	0.115	-0.44	0.0104	0.862	0.737	1.01	0.078	1	lm.nb		NM_002876.2:300
PRKAR2A	-0.214	0.182	-0.57	0.142	0.862	0.673	1.1	0.254	1	lm.nb		NM_004157.2:478
GSR	-0.211	0.259	-0.719	0.296	0.864	0.608	1.23	0.425	1	lm.nb	Oxidative Stress	NM_000637.2:1525
SMN1	-0.21	0.183	-0.569	0.149	0.864	0.674	1.11	0.267	1	lm.nb	Disease Association, Transcription and Splicing	NM_000344.3:176
PPP2R5C	-0.209	0.135	-0.474	0.0549	0.865	0.72	1.04	0.138	1	lm.nb	Carbohydrate Metabolism, Transmitter Release	NM_002719.3:1240
GNGT1	-0.209	0.246	-0.692	0.273	0.865	0.619	1.21	0.406	1	loglinear	Transmitter Release, Transmitter Response and Reuptake	NM_021955.4:212
CAB39	-0.208	0.155	-0.512	0.0966	0.866	0.701	1.07	0.197	1	lm.nb	Carbohydrate Metabolism	NM_001130849.1:1238
CLCF1	-0.208	0.183	-0.565	0.15	0.866	0.676	1.11	0.271	1	loglinear		NM_013246.2:1296
EPG5	-0.207	0.127	-0.457	0.0426	0.866	0.728	1.03	0.121	1	lm.nb		NM_020964.2:2676
LSM2	-0.206	0.188	-0.575	0.163	0.867	0.671	1.12	0.289	1	lm.nb	Transcription and Splicing	NM_021177.3:325
XCL1	-0.205	0.348	-0.888	0.478	0.867	0.54	1.39	0.563	1	loglinear		NM_002995.2:266
TCERG1	-0.204	0.147	-0.491	0.0833	0.868	0.711	1.06	0.181	1	lm.nb	Transcription and Splicing	NM_001040006.1:1552
CHMP2B	-0.203	0.218	-0.631	0.225	0.869	0.646	1.17	0.365	1	lm.nb	Autophagy, Disease Association	NM_001244644.1:2069
CYCS	-0.202	0.247	-0.686	0.283	0.87	0.621	1.22	0.426	1	lm.nb	Apoptosis, Disease Association, Oxidative Stress	NM_018947.4:1735
BOLA2	-0.201	0.0683	-0.335	-0.0675	0.87	0.793	0.954	0.0086	0.707	loglinear		NM_001031827.1:435
TRAT1	-0.198	0.139	-0.471	0.0747	0.872	0.721	1.05	0.172	1	loglinear		NM_016388.2:770
CYP7B1	-0.197	0.242	-0.671	0.277	0.872	0.628	1.21	0.427	1	lm.nb		NM_004820.3:1024
NKX6-2	-0.197	0.396	-0.973	0.579	0.872	0.509	1.49	0.625	1	lm.nb	Myelination	NM_177400.2:119
CHST8	-0.195	0.226	-0.638	0.248	0.873	0.643	1.19	0.399	1	lm.nb		NM_001127895.1:1316
TNF	-0.193	0.0795	-0.349	-0.0374	0.875	0.785	0.974	0.0257	1	loglinear	Activated Microglia, Apoptosis, Cytokines, Disease Association, Growth Factor Signaling, Oxidative Stress	NM_000594.2:1010
TFG	-0.192	0.104	-0.396	0.0112	0.875	0.76	1.01	0.0804	1	lm.nb		NM_001007565.1:1110
ATR	-0.191	0.173	-0.529	0.147	0.876	0.693	1.11	0.283	1	lm.nb		NM_001184.2:565
RPS21	-0.191	0.179	-0.542	0.159	0.876	0.687	1.12	0.299	1	lm.nb		NM_001024.3:130
FMR1	-0.19	0.133	-0.449	0.0703	0.877	0.732	1.05	0.17	1	lm.nb	Axon and Dendrite Structure, Chromatin Modification, Neural Connectivity, Vesicle Trafficking	NM_002024.4:1903
GTF2B	-0.186	0.115	-0.412	0.0391	0.879	0.752	1.03	0.123	1	lm.nb	Transcription and Splicing	NM_001514.5:195
MPZ	-0.186	0.121	-0.423	0.0512	0.879	0.746	1.04	0.142	1	loglinear	Tissue Integrity, Vesicle Trafficking	NM_000530.6:277
GNPTAB	-0.183	0.203	-0.58	0.214	0.881	0.669	1.16	0.378	1	lm.nb	Activated Microglia, Autophagy	NM_024312.3:2440
MVP	-0.183	0.3	-0.771	0.404	0.881	0.586	1.32	0.549	1	lm.nb		NM_017458.2:700
CACNA1A	-0.182	0.274	-0.718	0.354	0.881	0.608	1.28	0.514	1	lm.nb	Axon and Dendrite Structure, Growth Factor Signaling, Neural Connectivity, Transmitter Release, Transmitter Response and Reuptake, Transmitter Synthesis and Storage, Vesicle Trafficking	NM_001127221.1:4470
AP2A2	-0.18	0.124	-0.423	0.0643	0.883	0.746	1.05	0.166	1	lm.nb	Disease Association, Transmitter Synthesis and Storage	NM_012305.2:865
NME5	-0.18	0.458	-1.08	0.718	0.883	0.474	1.65	0.699	1	lm.nb	Oxidative Stress	NM_003551.2:360
LSM7	-0.179	0.1	-0.376	0.0169	0.883	0.771	1.01	0.0901	1	lm.nb	Transcription and Splicing	NM_016199.2:150
CNTNAP1	-0.179	0.33	-0.826	0.469	0.884	0.564	1.38	0.596	1	lm.nb	Axon and Dendrite Structure, Myelination, Tissue Integrity	NM_003632.2:4050
HDAC2	-0.178	0.198	-0.566	0.209	0.884	0.676	1.16	0.379	1	lm.nb	Chromatin Modification, Disease Association, Growth Factor Signaling, Oxidative Stress	NM_001527.1:930
DAPK1	-0.178	0.222	-0.614	0.258	0.884	0.654	1.2	0.435	1	lm.nb		NM_001288729.1:1810
PPARGC1A	-0.178	0.287	-0.742	0.385	0.884	0.598	1.31	0.542	1	lm.nb	Axon and Dendrite Structure, Carbohydrate Metabolism, Chromatin Modification, Disease Association, Oxidative Stress	NM_013261.3:1505
KAT2B	-0.177	0.241	-0.65	0.296	0.885	0.637	1.23	0.473	1	lm.nb		NM_003884.3:1220
ST8SIA6	-0.176	0.559	-1.27	0.918	0.885	0.414	1.89	0.756	1	lm.nb		NM_001004470.1:894
PTEN	-0.175	0.102	-0.376	0.0255	0.886	0.771	1.02	0.104	1	lm.nb		NM_000314.3:1675
NOSTRIN	-0.175	0.365	-0.891	0.542	0.886	0.539	1.46	0.638	1	lm.nb		NM_001039724.3:1125
S100B	-0.174	0.343	-0.847	0.499	0.886	0.556	1.41	0.619	1	lm.nb	Vesicle Trafficking	NM_006272.2:304
UBE3A	-0.173	0.0911	-0.351	0.00602	0.887	0.784	1	0.0744	1	lm.nb	Unfolded Protein Response	NM_000462.2:2735
CHRNA7	-0.173	0.293	-0.747	0.401	0.887	0.596	1.32	0.563	1	lm.nb	Angiogenesis, Neural Connectivity, Transmitter Release, Transmitter Response and Reuptake, Vesicle Trafficking	NR_046324.1:194
OSMR	-0.173	0.413	-0.983	0.636	0.887	0.506	1.55	0.68	1	lm.nb	Cytokines, Disease Association	NM_003999.2:710
MOG	-0.173	0.477	-1.11	0.763	0.887	0.464	1.7	0.721	1	lm.nb	Myelination	NM_001008228.2:662
RRM2	-0.172	0.473	-1.1	0.754	0.888	0.467	1.69	0.72	1	lm.nb		NM_001034.1:1615
CTNNB1	-0.171	0.113	-0.391	0.0501	0.889	0.763	1.04	0.147	1	lm.nb	Angiogenesis, Axon and Dendrite Structure, Chromatin Modification, Growth Factor Signaling, Myelination, Neural Connectivity, Vesicle Trafficking	NM_001098210.1:1815
RNF8	-0.171	0.161	-0.486	0.145	0.889	0.714	1.11	0.304	1	lm.nb		NM_003958.3:429
STMN1	-0.171	0.327	-0.812	0.471	0.888	0.569	1.39	0.609	1	lm.nb		NM_203401.1:478
LIG1	-0.17	0.101	-0.367	0.0281	0.889	0.775	1.02	0.11	1	loglinear		NM_000234.1:2164
VPS4A	-0.17	0.107	-0.379	0.0388	0.889	0.769	1.03	0.128	1	lm.nb		NM_013245.2:1940
LTB	-0.17	0.125	-0.415	0.0752	0.889	0.75	1.05	0.191	1	loglinear		NM_002341.1:330
PSEN2	-0.17	0.162	-0.486	0.147	0.889	0.714	1.11	0.308	1	lm.nb	Activated Microglia, Disease Association, Growth Factor Signaling, Trophic Factors	NM_000447.2:915
LINGO1	-0.17	0.338	-0.833	0.494	0.889	0.561	1.41	0.622	1	lm.nb		NM_032808.5:1715
TF	-0.17	0.419	-0.991	0.651	0.889	0.503	1.57	0.69	1	lm.nb	Disease Association	NM_001063.2:640
NGF	-0.169	0.137	-0.437	0.0991	0.889	0.739	1.07	0.232	1	loglinear	Apoptosis, Disease Association, Growth Factor Signaling, Trophic Factors	NM_002506.2:634
GBA	-0.169	0.137	-0.438	0.0994	0.889	0.738	1.07	0.233	1	lm.nb	Activated Microglia, Autophagy, Disease Association, Lipid Metabolism	NM_001005742.2:1695
TNFRSF10A	-0.168	0.132	-0.426	0.0902	0.89	0.745	1.06	0.219	1	loglinear	Apoptosis, Cytokines, Disease Association	NM_003844.2:950
CR1	-0.168	0.163	-0.488	0.151	0.89	0.713	1.11	0.315	1	loglinear	Activated Microglia, Disease Association	NM_000573.3:39
MDC1	-0.168	0.192	-0.545	0.21	0.89	0.685	1.16	0.395	1	lm.nb		NM_014641.2:6719
PCNA	-0.167	0.232	-0.622	0.289	0.891	0.65	1.22	0.482	1	lm.nb	Chromatin Modification, Disease Association, Transcription and Splicing	NM_002592.2:280
CXCL9	-0.166	0.302	-0.757	0.425	0.891	0.592	1.34	0.589	1	loglinear		NM_002416.1:1975
MMP12	-0.165	0.0999	-0.361	0.0306	0.892	0.779	1.02	0.115	1	loglinear	Activated Microglia, Matrix Remodeling	NM_002426.3:769
MAPT.1	-0.165	0.276	-0.707	0.376	0.892	0.613	1.3	0.557	1	lm.nb	Axon and Dendrite Structure, Disease Association, Growth Factor Signaling, Neural Connectivity, Neuronal Cytoskeleton, Oxidative Stress	NM_001123066.2:5605
RPS3	-0.164	0.199	-0.555	0.227	0.893	0.681	1.17	0.422	1	lm.nb		NM_001005.4:214
CDC25A	-0.162	0.267	-0.686	0.362	0.894	0.622	1.29	0.552	1	lm.nb		NM_001789.2:1229
CABLES1	-0.162	0.43	-1	0.682	0.894	0.498	1.6	0.712	1	lm.nb		NM_001100619.2:2560
BECN1	-0.161	0.146	-0.447	0.125	0.894	0.734	1.09	0.284	1	lm.nb	Axon and Dendrite Structure	NM_003766.2:810
ASPH	-0.161	0.146	-0.446	0.125	0.895	0.734	1.09	0.284	1	lm.nb		NM_032466.3:395
HMOX1	-0.161	0.562	-1.26	0.942	0.895	0.417	1.92	0.778	1	lm.nb	Angiogenesis, Disease Association, Oxidative Stress	NM_002133.2:781
BCL2L2	-0.161	0.655	-1.44	1.12	0.894	0.367	2.18	0.808	1	loglinear		NM_004050.2:2300
SF3B4	-0.16	0.175	-0.503	0.184	0.895	0.706	1.14	0.375	1	lm.nb	Transcription and Splicing	NM_005850.4:892
MAPK10	-0.16	0.182	-0.516	0.197	0.895	0.699	1.15	0.391	1	lm.nb	Apoptosis, Disease Association, Growth Factor Signaling, Transmitter Release, Transmitter Response and Reuptake, Trophic Factors, Unfolded Protein Response	NM_138981.2:450
SPHK1	-0.159	0.0954	-0.346	0.0279	0.896	0.787	1.02	0.113	1	loglinear		NM_021972.2:895
NELL2	-0.159	0.363	-0.869	0.552	0.896	0.547	1.47	0.667	1	lm.nb	Axon and Dendrite Structure	NM_006159.1:180
EPO	-0.158	0.167	-0.485	0.169	0.896	0.715	1.12	0.356	1	loglinear	Cytokines	NM_000799.2:1055
LRRC25	-0.158	0.327	-0.798	0.482	0.896	0.575	1.4	0.634	1	lm.nb		NM_145256.2:796
AKT3	-0.157	0.213	-0.575	0.26	0.897	0.671	1.2	0.47	1	lm.nb	Apoptosis, Carbohydrate Metabolism, Growth Factor Signaling, Transmitter Release, Transmitter Response and Reuptake, Trophic Factors	NM_005465.4:287
CDKN1A	-0.157	0.6	-1.33	1.02	0.897	0.397	2.03	0.796	1	lm.nb	Apoptosis, Disease Association	NM_000389.2:1975
CD3E	-0.155	0.257	-0.658	0.349	0.898	0.634	1.27	0.555	1	loglinear		NM_000733.2:75
PFN1	-0.154	0.172	-0.49	0.183	0.899	0.712	1.14	0.383	1	lm.nb	Neural Connectivity, Neuronal Cytoskeleton	NM_005022.2:228
LRG1	-0.153	0.164	-0.475	0.169	0.899	0.719	1.12	0.363	1	loglinear		NM_052972.2:1480
ATRN	-0.153	0.196	-0.537	0.232	0.9	0.689	1.17	0.447	1	lm.nb	Myelination, Oxidative Stress	NM_001207047.1:1544
SRXN1	-0.153	0.228	-0.599	0.293	0.899	0.66	1.23	0.509	1	lm.nb		NM_080725.1:1655
UGCG	-0.152	0.207	-0.557	0.254	0.9	0.68	1.19	0.473	1	lm.nb	Disease Association, Lipid Metabolism	NM_003358.1:770
TRPA1	-0.152	0.221	-0.585	0.281	0.9	0.667	1.21	0.499	1	loglinear		NM_007332.2:970
SPTBN2	-0.152	0.254	-0.65	0.345	0.9	0.637	1.27	0.555	1	lm.nb	Disease Association, Neural Connectivity, Neuronal Cytoskeleton	NM_006946.2:3823
TGFBR1	-0.151	0.224	-0.589	0.288	0.901	0.665	1.22	0.509	1	lm.nb		NM_004612.2:1255
EOMES	-0.151	0.284	-0.708	0.407	0.901	0.612	1.33	0.602	1	loglinear		NM_005442.2:1670
NBN	-0.15	0.165	-0.473	0.173	0.901	0.72	1.13	0.374	1	lm.nb		NM_002485.4:1060
GNAI1	-0.15	0.282	-0.704	0.403	0.901	0.614	1.32	0.601	1	lm.nb	Disease Association, Transmitter Release, Transmitter Response and Reuptake, Vesicle Trafficking	NM_002069.4:670
SUZ12	-0.149	0.136	-0.415	0.117	0.902	0.75	1.08	0.288	1	lm.nb		NM_015355.2:1284
RAN	-0.147	0.0651	-0.275	-0.0199	0.903	0.826	0.986	0.036	1	loglinear	Disease Association, Transcription and Splicing	NM_006325.3:532
SIN3A	-0.147	0.138	-0.418	0.123	0.903	0.749	1.09	0.299	1	lm.nb		NM_015477.1:1605
CDK20	-0.146	0.298	-0.73	0.439	0.904	0.603	1.36	0.631	1	lm.nb		NM_012119.3:1870
MCM5	-0.146	0.412	-0.953	0.661	0.904	0.517	1.58	0.727	1	lm.nb		NM_006739.3:1580
TBR1	-0.144	0.561	-1.24	0.955	0.905	0.422	1.94	0.8	1	lm.nb		NM_006593.2:2475
PARP1	-0.142	0.131	-0.399	0.115	0.906	0.759	1.08	0.294	1	lm.nb	Apoptosis, Disease Association, Oxidative Stress	NM_001618.3:3016
APP	-0.142	0.154	-0.444	0.16	0.906	0.735	1.12	0.37	1	lm.nb	Axon and Dendrite Structure, Disease Association, Neural Connectivity, Oxidative Stress, Transmitter Release	NM_000484.3:1725
PARK7	-0.141	0.187	-0.508	0.225	0.907	0.703	1.17	0.46	1	lm.nb	Axon and Dendrite Structure, Disease Association, Neural Connectivity, Oxidative Stress, Transmitter Release, Transmitter Synthesis and Storage, Vesicle Trafficking	NM_001123377.1:254
WFS1	-0.139	0.246	-0.621	0.344	0.908	0.65	1.27	0.58	1	lm.nb	Axon and Dendrite Structure, Unfolded Protein Response	NM_006005.3:1166
HAT1	-0.138	0.215	-0.559	0.284	0.909	0.679	1.22	0.531	1	lm.nb		NM_003642.2:685
FKBP5	-0.138	0.397	-0.915	0.639	0.909	0.53	1.56	0.732	1	lm.nb		NM_001145775.1:540
EPSTI1	-0.137	0.139	-0.411	0.136	0.909	0.752	1.1	0.337	1	loglinear		NM_001002264.2:820
GNA15	-0.136	0.283	-0.69	0.417	0.91	0.62	1.34	0.635	1	lm.nb		NM_002068.1:1555
CUL1	-0.133	0.075	-0.28	0.014	0.912	0.823	1.01	0.093	1	loglinear	Activated Microglia, Growth Factor Signaling, Unfolded Protein Response	NM_003592.2:1487
PRKCA	-0.133	0.192	-0.509	0.242	0.912	0.702	1.18	0.495	1	lm.nb	Angiogenesis, Chromatin Modification, Growth Factor Signaling, Transmitter Release, Transmitter Response and Reuptake	NM_002737.2:680
CX3CL1	-0.132	0.147	-0.42	0.156	0.913	0.748	1.11	0.382	1	lm.nb	Angiogenesis, Cytokines, Neural Connectivity, Vesicle Trafficking	NM_002996.3:1216
SMARCA5	-0.131	0.136	-0.397	0.136	0.913	0.759	1.1	0.349	1	lm.nb		NM_003601.2:2665
MS4A1	-0.131	0.302	-0.722	0.461	0.913	0.606	1.38	0.67	1	loglinear		NM_152866.2:620
RAPGEF2	-0.127	0.111	-0.344	0.0905	0.916	0.788	1.06	0.267	1	lm.nb	Growth Factor Signaling, Neural Connectivity, Vesicle Trafficking	NM_014247.2:3445
FBLN5	-0.127	0.353	-0.818	0.565	0.916	0.567	1.48	0.724	1	lm.nb		NM_006329.3:2242
EFNA5	-0.126	0.254	-0.625	0.372	0.916	0.648	1.29	0.625	1	lm.nb	Growth Factor Signaling, Tissue Integrity	NM_001962.2:5035
DRD4	-0.126	0.336	-0.785	0.534	0.917	0.58	1.45	0.713	1	lm.nb	Axon and Dendrite Structure, Neural Connectivity, Transmitter Release, Transmitter Response and Reuptake, Transmitter Synthesis and Storage, Vesicle Trafficking	NM_000797.2:990
TPM1	-0.123	0.143	-0.403	0.156	0.918	0.757	1.11	0.399	1	lm.nb	Neuronal Cytoskeleton, Oxidative Stress	NM_000366.5:842
DGKE	-0.123	0.182	-0.48	0.233	0.918	0.717	1.18	0.507	1	lm.nb	Lipid Metabolism	NM_003647.2:1114
NLGN1	-0.121	0.215	-0.542	0.301	0.92	0.687	1.23	0.581	1	lm.nb		NM_014932.3:2296
EFNA1	-0.119	0.328	-0.761	0.524	0.921	0.59	1.44	0.722	1	lm.nb	Angiogenesis, Disease Association, Growth Factor Signaling, Tissue Integrity	NM_004428.2:650
BIRC5	-0.118	0.177	-0.465	0.229	0.921	0.724	1.17	0.512	1	loglinear		NM_001168.2:1215
TNFRSF12A	-0.117	0.111	-0.333	0.1	0.922	0.794	1.07	0.306	1	loglinear	Angiogenesis, Cytokines, Disease Association	NM_016639.1:575
LOX	-0.115	0.335	-0.77	0.541	0.924	0.586	1.46	0.736	1	lm.nb	Activated Microglia	NM_002317.4:1575
LPAR1	-0.115	0.343	-0.788	0.557	0.923	0.579	1.47	0.741	1	lm.nb	Axon and Dendrite Structure, Myelination, Neural Connectivity, Transmitter Response and Reuptake	NM_001401.3:605
RAD50	-0.114	0.149	-0.406	0.178	0.924	0.755	1.13	0.454	1	lm.nb		NM_005732.2:5397
MNAT1	-0.113	0.153	-0.413	0.187	0.925	0.751	1.14	0.47	1	lm.nb	Transcription and Splicing	XM_005267688.1:437
PLA2G4F	-0.113	0.206	-0.517	0.291	0.925	0.699	1.22	0.59	1	lm.nb	Growth Factor Signaling, Lipid Metabolism, Transmitter Release, Transmitter Response and Reuptake	NM_213600.2:3140
DNMT3B	-0.112	0.144	-0.395	0.171	0.925	0.76	1.13	0.447	1	loglinear		NM_175850.1:1950
SH2D1A	-0.112	0.162	-0.429	0.205	0.925	0.743	1.15	0.498	1	loglinear		NM_002351.4:495
COTL1	-0.112	0.227	-0.556	0.332	0.925	0.68	1.26	0.627	1	lm.nb		NM_021149.2:1200
DLG1	-0.112	0.233	-0.569	0.345	0.925	0.674	1.27	0.636	1	lm.nb		NM_001098424.1:1460
LFNG	-0.112	0.39	-0.877	0.653	0.925	0.544	1.57	0.778	1	lm.nb		NM_001040168.1:717
NOSTRIN.1	-0.111	0.325	-0.748	0.527	0.926	0.595	1.44	0.737	1	lm.nb		NM_052946.3:1420
PLA2G2F	-0.11	0.184	-0.471	0.251	0.927	0.722	1.19	0.558	1	loglinear	Growth Factor Signaling, Lipid Metabolism	NM_022819.3:134
RPL36AL	-0.11	0.193	-0.488	0.269	0.927	0.713	1.2	0.577	1	lm.nb		NM_001001.3:45
DBH	-0.109	0.0689	-0.244	0.0261	0.927	0.844	1.02	0.131	1	loglinear	Transmitter Synthesis and Storage, Vesicle Trafficking	NM_000787.3:2375
PRKCQ	-0.108	0.398	-0.888	0.672	0.928	0.54	1.59	0.789	1	lm.nb	Neural Connectivity	NM_006257.2:1325
SLC1A3	-0.107	0.256	-0.608	0.394	0.929	0.656	1.31	0.681	1	lm.nb		NM_004172.4:558
SLC6A3	-0.106	0.1	-0.302	0.0897	0.929	0.811	1.06	0.302	1	loglinear	Axon and Dendrite Structure, Disease Association, Neural Connectivity, Transmitter Release, Transmitter Synthesis and Storage, Vesicle Trafficking	NM_001044.3:1548
HRAS	-0.106	0.137	-0.375	0.162	0.929	0.771	1.12	0.448	1	lm.nb	Apoptosis, Growth Factor Signaling, Transmitter Release, Transmitter Response and Reuptake, Trophic Factors, Vesicle Trafficking	NM_005343.2:396
MMRN2	-0.105	0.346	-0.784	0.573	0.93	0.581	1.49	0.764	1	lm.nb	Angiogenesis	NM_024756.2:3040
KCNK13	-0.104	0.449	-0.984	0.776	0.931	0.506	1.71	0.82	1	lm.nb		NM_022054.2:2100
CD8B	-0.103	0.0994	-0.297	0.0921	0.931	0.814	1.07	0.315	1	loglinear		NM_004931.3:440
GPR84	-0.103	0.157	-0.41	0.204	0.931	0.752	1.15	0.52	1	loglinear	Activated Microglia	NM_020370.1:1270
PRKDC	-0.102	0.103	-0.303	0.0995	0.932	0.811	1.07	0.335	1	lm.nb		NM_006904.6:12750
STX18	-0.102	0.219	-0.532	0.327	0.931	0.692	1.25	0.646	1	lm.nb		NM_016930.2:400
IL1RAP	-0.1	0.249	-0.587	0.387	0.933	0.666	1.31	0.692	1	lm.nb		NM_002182.2:460
SLC2A5	-0.0984	0.442	-0.965	0.768	0.934	0.512	1.7	0.826	1	lm.nb		NM_003039.2:711
LTA	-0.0976	0.0806	-0.256	0.0604	0.935	0.838	1.04	0.242	1	loglinear		NM_000595.2:885
IL1RN	-0.0967	0.267	-0.62	0.427	0.935	0.651	1.34	0.722	1	loglinear		NM_000577.3:480
SOCS3	-0.0965	0.642	-1.35	1.16	0.935	0.391	2.24	0.882	1	lm.nb		NM_003955.3:1870
JAM2	-0.0953	0.271	-0.626	0.435	0.936	0.648	1.35	0.729	1	lm.nb		NM_001270407.1:840
TAF10	-0.0937	0.161	-0.41	0.223	0.937	0.753	1.17	0.569	1	lm.nb	Chromatin Modification, Transcription and Splicing	NM_006284.3:375
PPFIA4	-0.0935	0.392	-0.863	0.676	0.937	0.55	1.6	0.814	1	lm.nb		NM_015053.1:4040
LY9	-0.0933	0.358	-0.794	0.608	0.937	0.577	1.52	0.797	1	loglinear		NM_001033667.1:260
BDNF	-0.0914	0.514	-1.1	0.916	0.939	0.467	1.89	0.861	1	lm.nb		NM_170732.4:730
PLP1	-0.0907	0.404	-0.883	0.702	0.939	0.542	1.63	0.825	1	lm.nb		NM_000533.3:1055
USP30	-0.0906	0.125	-0.336	0.155	0.939	0.792	1.11	0.479	1	lm.nb	Disease Association, Unfolded Protein Response	NM_032663.3:786
IL21R	-0.0906	0.255	-0.59	0.409	0.939	0.664	1.33	0.726	1	lm.nb		NM_181079.4:1250
PLD2	-0.09	0.301	-0.68	0.5	0.94	0.624	1.41	0.769	1	lm.nb		NM_001243108.1:2002
PLXNC1	-0.0899	0.232	-0.544	0.365	0.94	0.686	1.29	0.703	1	lm.nb	Activated Microglia, Growth Factor Signaling	NM_005761.2:3705
EZH1	-0.0884	0.165	-0.412	0.236	0.941	0.751	1.18	0.599	1	lm.nb		NM_001991.3:2720
FSCN1	-0.0877	0.245	-0.569	0.393	0.941	0.674	1.31	0.725	1	lm.nb		NM_003088.2:1843
GPR62	-0.0875	0.353	-0.779	0.605	0.941	0.583	1.52	0.807	1	lm.nb		NM_080865.2:1795
NOD1	-0.0869	0.242	-0.561	0.387	0.942	0.678	1.31	0.724	1	lm.nb		NM_006092.2:178
PDPK1	-0.0861	0.184	-0.446	0.274	0.942	0.734	1.21	0.645	1	lm.nb	Apoptosis, Carbohydrate Metabolism, Trophic Factors	NM_002613.3:5935
CD9	-0.0846	0.335	-0.741	0.572	0.943	0.598	1.49	0.803	1	lm.nb	Activated Microglia, Disease Association, Myelination	NM_001769.2:405
SMYD1	-0.084	0.182	-0.441	0.272	0.943	0.737	1.21	0.65	1	loglinear	Chromatin Modification	NM_198274.3:2662
PTGER4	-0.0835	0.0845	-0.249	0.082	0.944	0.841	1.06	0.336	1	loglinear		NM_000958.2:976
SOD2	-0.0822	0.389	-0.845	0.681	0.945	0.557	1.6	0.835	1	lm.nb	Activated Microglia, Disease Association, Oxidative Stress	NM_000636.2:201
INS	-0.0806	0.285	-0.64	0.479	0.946	0.642	1.39	0.781	1	loglinear	Carbohydrate Metabolism, Oxidative Stress, Transmitter Response and Reuptake	NM_000207.2:308
FUS	-0.0791	0.243	-0.555	0.397	0.947	0.681	1.32	0.748	1	lm.nb	Axon and Dendrite Structure, Disease Association, Neural Connectivity	NM_004960.3:1301
TLR4	-0.079	0.434	-0.929	0.771	0.947	0.525	1.71	0.858	1	lm.nb	Apoptosis, Disease Association	NM_138554.2:2570
BARD1	-0.0766	0.29	-0.644	0.491	0.948	0.64	1.41	0.794	1	lm.nb		NM_000465.3:2262
TREM1	-0.0726	0.06	-0.19	0.045	0.951	0.876	1.03	0.242	1	loglinear	Activated Microglia, Disease Association	NM_001242589.1:344
CLSTN1	-0.0713	0.204	-0.471	0.328	0.952	0.722	1.26	0.731	1	lm.nb		NM_001009566.2:4989
KLRD1	-0.071	0.249	-0.559	0.417	0.952	0.679	1.33	0.779	1	loglinear		NM_007334.2:2189
CAMK2G	-0.0705	0.346	-0.748	0.607	0.952	0.595	1.52	0.841	1	lm.nb	Disease Association, Growth Factor Signaling, Transmitter Release, Transmitter Response and Reuptake, Trophic Factors	NM_001222.2:233
GNAQ	-0.0702	0.14	-0.345	0.204	0.953	0.787	1.15	0.622	1	lm.nb	Axon and Dendrite Structure, Disease Association, Transmitter Release, Transmitter Response and Reuptake	NM_002072.4:901
FAM126A	-0.0699	0.215	-0.491	0.351	0.953	0.712	1.28	0.748	1	lm.nb	Growth Factor Signaling, Myelination	XM_006715799.2:4296
LRRC4	-0.0682	0.212	-0.483	0.347	0.954	0.715	1.27	0.751	1	lm.nb	Axon and Dendrite Structure, Neural Connectivity, Tissue Integrity	NM_022143.4:2830
MYRF	-0.0677	0.363	-0.778	0.643	0.954	0.583	1.56	0.854	1	lm.nb	Myelination	NM_001127392.1:4730
NEO1	-0.0666	0.16	-0.38	0.247	0.955	0.768	1.19	0.682	1	lm.nb	Tissue Integrity	NM_002499.2:2430
TRPM2	-0.0665	0.329	-0.711	0.578	0.955	0.611	1.49	0.842	1	lm.nb	Oxidative Stress, Transmitter Release	NM_003307.3:4312
RPS9	-0.0661	0.244	-0.545	0.412	0.955	0.686	1.33	0.79	1	lm.nb		NM_001013.3:470
ERBB3	-0.0661	0.349	-0.75	0.617	0.955	0.595	1.53	0.852	1	lm.nb	Growth Factor Signaling, Transmitter Release	NM_001005915.1:420
SESN1	-0.0646	0.201	-0.459	0.33	0.956	0.727	1.26	0.752	1	lm.nb		NM_014454.2:2223
TBP	-0.0639	0.1	-0.26	0.132	0.957	0.835	1.1	0.531	1	loglinear	Disease Association, Transcription and Splicing	NM_001172085.1:587
PRKCE	-0.0639	0.376	-0.801	0.673	0.957	0.574	1.59	0.867	1	lm.nb		NM_005400.2:1138
SH3TC2	-0.063	0.343	-0.736	0.61	0.957	0.601	1.53	0.856	1	lm.nb	Myelination	NM_024577.3:2178
FAS.1	-0.0623	0.418	-0.882	0.757	0.958	0.543	1.69	0.883	1	lm.nb	Apoptosis, Axon and Dendrite Structure, Cytokines, Disease Association, Growth Factor Signaling, Oxidative Stress	NM_000043.4:1089
PTEN.1	-0.0621	0.0919	-0.242	0.118	0.958	0.845	1.09	0.508	1	lm.nb	Angiogenesis, Axon and Dendrite Structure, Disease Association, Growth Factor Signaling, Myelination, Neural Connectivity, Vesicle Trafficking	NM_000314.4:4830
TXNRD1	-0.06	0.194	-0.439	0.319	0.959	0.738	1.25	0.76	1	lm.nb		NM_001093771.1:1009
SERPINA3	-0.0578	0.719	-1.47	1.35	0.961	0.362	2.55	0.937	1	lm.nb		NM_001085.4:1220
PLA2G4D	-0.0575	0.0946	-0.243	0.128	0.961	0.845	1.09	0.551	1	loglinear	Growth Factor Signaling, Lipid Metabolism, Transmitter Release, Transmitter Response and Reuptake	NM_178034.3:282
TBX21	-0.0566	0.375	-0.792	0.679	0.962	0.578	1.6	0.882	1	loglinear		NM_013351.1:890
FOXP3	-0.0535	0.118	-0.284	0.177	0.964	0.821	1.13	0.655	1	loglinear		NM_014009.3:1230
CSF2RB	-0.0532	0.133	-0.313	0.207	0.964	0.805	1.15	0.693	1	loglinear	Apoptosis, Cytokines	NM_000395.2:492
CD72	-0.0501	0.0909	-0.228	0.128	0.966	0.854	1.09	0.588	1	loglinear		NM_001782.2:452
AMIGO2	-0.0498	0.252	-0.543	0.443	0.966	0.686	1.36	0.845	1	lm.nb		NM_001143668.1:1525
PQBP1	-0.0496	0.152	-0.347	0.248	0.966	0.786	1.19	0.748	1	lm.nb	Transcription and Splicing	NM_001167992.1:57
KLRB1	-0.0489	0.188	-0.418	0.32	0.967	0.748	1.25	0.798	1	loglinear		NM_002258.2:85
C5	-0.0485	0.195	-0.431	0.334	0.967	0.742	1.26	0.807	1	lm.nb	Angiogenesis, Disease Association	NM_001735.2:466
PLA2G4C	-0.0483	0.358	-0.749	0.653	0.967	0.595	1.57	0.894	1	lm.nb	Growth Factor Signaling, Lipid Metabolism, Transmitter Release, Transmitter Response and Reuptake	NM_001159322.1:1082
BAD	-0.0451	0.0992	-0.24	0.149	0.969	0.847	1.11	0.655	1	lm.nb	Apoptosis, Disease Association, Oxidative Stress, Transmitter Response and Reuptake, Trophic Factors	NM_004322.3:652
CCR2	-0.0442	0.0847	-0.21	0.122	0.97	0.864	1.09	0.609	1	loglinear	Activated Microglia, Angiogenesis, Axon and Dendrite Structure, Cytokines, Disease Association	NM_001123041.2:743
IKBKG	-0.041	0.184	-0.401	0.319	0.972	0.757	1.25	0.826	1	lm.nb		NM_003639.2:470
SOX4	-0.0407	0.312	-0.653	0.571	0.972	0.636	1.49	0.898	1	lm.nb		NM_003107.2:3040
IL4R	-0.0407	0.392	-0.808	0.727	0.972	0.571	1.66	0.918	1	lm.nb	Cytokines, Disease Association	NM_000418.3:1014
FGF2	-0.0396	0.268	-0.565	0.486	0.973	0.676	1.4	0.884	1	lm.nb	Angiogenesis, Growth Factor Signaling	NM_002006.4:620
SIRT2	-0.0394	0.232	-0.493	0.414	0.973	0.71	1.33	0.867	1	lm.nb	Axon and Dendrite Structure, Chromatin Modification, Disease Association, Myelination, Oxidative Stress	NM_012237.3:610
HTT	-0.0391	0.124	-0.282	0.204	0.973	0.822	1.15	0.756	1	lm.nb	Axon and Dendrite Structure, Disease Association, Neural Connectivity	NM_002111.7:1133
PRDX1	-0.0389	0.225	-0.481	0.403	0.973	0.717	1.32	0.865	1	lm.nb		NM_002574.2:632
PIK3CA	-0.0383	0.13	-0.292	0.216	0.974	0.817	1.16	0.771	1	lm.nb	Angiogenesis, Apoptosis, Carbohydrate Metabolism, Growth Factor Signaling, Transmitter Release, Transmitter Response and Reuptake, Trophic Factors	NM_006218.2:2445
MPG	-0.038	0.153	-0.338	0.262	0.974	0.791	1.2	0.807	1	lm.nb		NM_001015052.1:675
BIRC3	-0.0371	0.336	-0.696	0.622	0.975	0.617	1.54	0.913	1	lm.nb		NM_182962.2:275
CCR5	-0.0369	0.273	-0.571	0.498	0.975	0.673	1.41	0.894	1	loglinear	Activated Microglia, Cytokines, Disease Association	NM_000579.1:2730
H2AFX	-0.0358	0.211	-0.449	0.378	0.975	0.732	1.3	0.867	1	lm.nb		NM_002105.2:1392
BDNF.1	-0.0341	0.497	-1.01	0.941	0.977	0.497	1.92	0.946	1	lm.nb	Disease Association, Growth Factor Signaling, Transmitter Response and Reuptake, Trophic Factors	NM_170732.4:735
AQP4	-0.0335	0.261	-0.545	0.478	0.977	0.685	1.39	0.899	1	lm.nb	Tissue Integrity	NM_004028.3:2520
SOX9	-0.0297	0.313	-0.643	0.584	0.98	0.64	1.5	0.926	1	lm.nb	Transmitter Response and Reuptake	NM_000346.2:2135
DAGLA	-0.0287	0.384	-0.781	0.723	0.98	0.582	1.65	0.941	1	lm.nb	Axon and Dendrite Structure, Transmitter Response and Reuptake, Transmitter Synthesis and Storage	NM_006133.2:882
CYP4X1	-0.0268	0.323	-0.66	0.606	0.982	0.633	1.52	0.935	1	lm.nb	Transmitter Release	NM_178033.1:810
ICAM2	-0.0256	0.388	-0.786	0.734	0.982	0.58	1.66	0.948	1	lm.nb	Disease Association, Tissue Integrity	NM_000873.3:415
LIF	-0.0251	0.18	-0.377	0.327	0.983	0.77	1.25	0.89	1	loglinear	Angiogenesis, Chromatin Modification, Cytokines, Disease Association, Growth Factor Signaling	NM_002309.3:1240
CHEK2	-0.0238	0.101	-0.222	0.174	0.984	0.857	1.13	0.817	1	loglinear		NM_001005735.1:894
PRNP	-0.0234	0.214	-0.444	0.397	0.984	0.735	1.32	0.914	1	lm.nb	Disease Association, Oxidative Stress	NM_000311.3:1680
KCND1	-0.0232	0.113	-0.245	0.198	0.984	0.844	1.15	0.839	1	loglinear		NM_004979.4:2400
LRRC3	-0.0227	0.0729	-0.166	0.12	0.984	0.892	1.09	0.759	1	loglinear		NM_030891.3:1530
MGMT	-0.0225	0.242	-0.497	0.452	0.985	0.709	1.37	0.927	1	lm.nb	Oxidative Stress	NM_002412.3:323
JAG1	-0.0221	0.254	-0.521	0.477	0.985	0.697	1.39	0.932	1	lm.nb		NM_000214.2:5766
ITGA6	-0.0217	0.29	-0.59	0.546	0.985	0.665	1.46	0.941	1	lm.nb		NM_000210.1:3065
RALA	-0.0211	0.153	-0.32	0.278	0.985	0.801	1.21	0.892	1	lm.nb		NM_005402.2:1178
IFNAR1	-0.0173	0.0986	-0.211	0.176	0.988	0.864	1.13	0.863	1	lm.nb		NM_000629.2:782
ATXN2	-0.0165	0.118	-0.248	0.215	0.989	0.842	1.16	0.891	1	lm.nb	Disease Association, Transcription and Splicing	NM_002973.3:3000
MAPT	-0.0163	0.298	-0.6	0.567	0.989	0.66	1.48	0.957	1	lm.nb		NM_016834.3:1205
ATXN3	-0.0159	0.142	-0.295	0.263	0.989	0.815	1.2	0.912	1	lm.nb	Chromatin Modification, Unfolded Protein Response, Vesicle Trafficking	NM_004993.5:974
GABRR3	-0.0153	0.153	-0.315	0.284	0.989	0.804	1.22	0.921	1	loglinear	Neural Connectivity, Transmitter Release, Transmitter Response and Reuptake, Vesicle Trafficking	XM_116036.7:145
PSEN1	-0.0153	0.219	-0.444	0.414	0.989	0.735	1.33	0.945	1	lm.nb	Axon and Dendrite Structure, Disease Association, Growth Factor Signaling, Neural Connectivity, Oxidative Stress, Trophic Factors, Vesicle Trafficking	NM_000021.2:900
HTRA2	-0.0143	0.168	-0.343	0.315	0.99	0.788	1.24	0.933	1	lm.nb	Apoptosis, Disease Association, Oxidative Stress	NM_013247.4:1096
NRM	-0.0126	0.17	-0.345	0.32	0.991	0.787	1.25	0.941	1	loglinear		NM_001270707.1:1126
SHANK3	-0.012	0.255	-0.512	0.488	0.992	0.701	1.4	0.963	1	lm.nb		NM_001080420.1:1718
AGT	-0.0112	0.399	-0.793	0.771	0.992	0.577	1.71	0.978	1	lm.nb		NM_000029.3:1711
OAS1	-0.0105	0.387	-0.768	0.748	0.993	0.587	1.68	0.979	1	lm.nb		NM_001032409.1:805
IL15RA	-0.00965	0.275	-0.549	0.53	0.993	0.684	1.44	0.972	1	lm.nb	Cytokines, Disease Association	NM_002189.2:505
NRP2	-0.0091	0.305	-0.607	0.589	0.994	0.657	1.5	0.977	1	lm.nb		NM_003872.2:805
TRPM4	-0.00856	0.322	-0.64	0.623	0.994	0.642	1.54	0.979	1	lm.nb		NM_001195227.1:2994
AMBRA1	-0.00821	0.165	-0.332	0.316	0.994	0.794	1.24	0.961	1	lm.nb		NM_017749.2:560
TGM1	-0.0066	0.0537	-0.112	0.0986	0.995	0.925	1.07	0.903	1	loglinear		NM_000359.2:1595
SOX10	-0.00617	0.363	-0.717	0.705	0.996	0.608	1.63	0.987	1	lm.nb	Chromatin Modification, Disease Association	NM_006941.3:2159
CLIC4	-0.00608	0.238	-0.472	0.46	0.996	0.721	1.38	0.98	1	lm.nb		NM_013943.2:1702
PLD1	-0.00211	0.302	-0.595	0.591	0.999	0.662	1.51	0.995	1	lm.nb		NM_001130081.2:1662
DOT1L	0.00011	0.0727	-0.142	0.143	1	0.906	1.1	0.999	1	loglinear		NM_032482.2:3092
CALR	0.000128	0.256	-0.501	0.502	1	0.706	1.42	1	1	lm.nb		NM_004343.2:965
MARCO	0.00245	0.135	-0.262	0.267	1	0.834	1.2	0.986	1	loglinear	Activated Microglia	NM_006770.3:61
CPA3	0.00287	0.313	-0.61	0.615	1	0.655	1.53	0.993	1	loglinear		NM_001870.2:220
ADORA1	0.00292	0.391	-0.763	0.768	1	0.589	1.7	0.994	1	lm.nb	Axon and Dendrite Structure, Neural Connectivity, Transmitter Response and Reuptake, Vesicle Trafficking	NM_000674.1:1150
CNTN1	0.00334	0.303	-0.591	0.598	1	0.664	1.51	0.991	1	lm.nb	Axon and Dendrite Structure, Disease Association, Tissue Integrity	NM_001843.2:300
IFITM2	0.00515	0.507	-0.988	0.998	1	0.504	2	0.992	1	lm.nb		NM_006435.2:390
KIF2C	0.00575	0.31	-0.601	0.612	1	0.659	1.53	0.985	1	loglinear		NM_006845.3:1940
RAF1	0.00668	0.134	-0.256	0.27	1	0.837	1.21	0.961	1	lm.nb	Apoptosis, Growth Factor Signaling, Transmitter Release, Transmitter Response and Reuptake, Trophic Factors	NM_002880.2:1990
SPAST	0.00689	0.155	-0.297	0.311	1	0.814	1.24	0.965	1	lm.nb	Axon and Dendrite Structure	NM_014946.3:698
CACNA1C	0.0104	0.294	-0.565	0.586	1.01	0.676	1.5	0.972	1	lm.nb	Disease Association, Growth Factor Signaling, Neural Connectivity, Transmitter Release, Transmitter Response and Reuptake	NM_000719.6:40
ATF6	0.0105	0.151	-0.286	0.307	1.01	0.82	1.24	0.945	1	lm.nb	Disease Association, Unfolded Protein Response	NM_007348.2:110
GTF2H1	0.011	0.169	-0.32	0.342	1.01	0.801	1.27	0.949	1	lm.nb	Transcription and Splicing	NM_005316.3:530
CD34	0.0112	0.241	-0.461	0.483	1.01	0.727	1.4	0.964	1	lm.nb	Angiogenesis, Tissue Integrity	NM_001025109.1:1580
COL4A1	0.012	0.359	-0.693	0.717	1.01	0.619	1.64	0.974	1	lm.nb	Angiogenesis, Disease Association	NM_001845.4:780
PLEKHO2	0.0122	0.321	-0.616	0.641	1.01	0.652	1.56	0.97	1	lm.nb	Cytokines	NM_025201.4:2500
VIP	0.0166	0.137	-0.252	0.285	1.01	0.84	1.22	0.905	1	loglinear	Carbohydrate Metabolism, Transmitter Synthesis and Storage	NM_003381.2:380
CD109	0.0179	0.27	-0.512	0.548	1.01	0.701	1.46	0.948	1	lm.nb		NM_133493.3:3840
SQSTM1	0.0202	0.286	-0.541	0.582	1.01	0.687	1.5	0.945	1	lm.nb	Autophagy, Disease Association	NM_003900.3:1445
PECAM1	0.0208	0.375	-0.713	0.755	1.01	0.61	1.69	0.956	1	lm.nb	Disease Association, Tissue Integrity	NM_000442.3:1365
CRYBA4	0.0219	0.329	-0.623	0.666	1.02	0.65	1.59	0.948	1	loglinear		NM_001886.2:334
BTK	0.0229	0.226	-0.42	0.465	1.02	0.748	1.38	0.92	1	lm.nb		NM_000061.1:570
SF3A2	0.0236	0.188	-0.344	0.392	1.02	0.788	1.31	0.901	1	lm.nb	Transcription and Splicing	NM_007165.4:510
IRAK3	0.0241	0.352	-0.665	0.713	1.02	0.631	1.64	0.946	1	lm.nb		NM_007199.1:1735
NCOR1	0.0271	0.112	-0.193	0.247	1.02	0.875	1.19	0.811	1	lm.nb		NM_006311.3:1390
LST1	0.028	0.369	-0.696	0.752	1.02	0.617	1.68	0.94	1	lm.nb		NM_007161.3:371
MAPK14	0.0283	0.124	-0.216	0.272	1.02	0.861	1.21	0.823	1	lm.nb		NM_001315.2:792
ACTN1	0.0286	0.24	-0.441	0.498	1.02	0.737	1.41	0.906	1	lm.nb	Neuronal Cytoskeleton	NM_001102.3:2760
TET1	0.0304	0.259	-0.476	0.537	1.02	0.719	1.45	0.908	1	lm.nb		NM_030625.2:4375
CCS	0.0309	0.192	-0.345	0.407	1.02	0.787	1.33	0.874	1	lm.nb	Disease Association, Oxidative Stress	NM_005125.1:34
SRC	0.032	0.191	-0.342	0.406	1.02	0.789	1.32	0.869	1	lm.nb	Neural Connectivity, Oxidative Stress, Tissue Integrity, Transmitter Release	NM_005417.3:1410
P2RX4	0.0322	0.118	-0.198	0.263	1.02	0.871	1.2	0.787	1	loglinear	Activated Microglia, Axon and Dendrite Structure, Neural Connectivity, Transmitter Release, Transmitter Response and Reuptake	NM_001256796.1:1678
CD6	0.033	0.355	-0.663	0.729	1.02	0.632	1.66	0.927	1	loglinear		NM_001254751.1:1722
EPHA2	0.0348	0.258	-0.471	0.541	1.02	0.721	1.46	0.894	1	lm.nb	Angiogenesis, Disease Association, Growth Factor Signaling, Tissue Integrity	NM_004431.2:1525
BRD2	0.035	0.118	-0.196	0.266	1.02	0.873	1.2	0.77	1	lm.nb		NM_005104.2:1890
SETDB1	0.0355	0.166	-0.29	0.361	1.02	0.818	1.28	0.833	1	lm.nb		NM_001145415.1:640
JUN	0.0365	0.444	-0.834	0.907	1.03	0.561	1.87	0.935	1	lm.nb	Angiogenesis, Apoptosis, Disease Association, Growth Factor Signaling, Oxidative Stress, Transmitter Response and Reuptake, Trophic Factors	NM_002228.3:140
GALC	0.0381	0.125	-0.208	0.284	1.03	0.866	1.22	0.765	1	lm.nb	Activated Microglia, Autophagy, Lipid Metabolism	NM_000153.3:1106
TLE3	0.0389	0.262	-0.474	0.552	1.03	0.72	1.47	0.884	1	lm.nb		NM_001105192.1:4345
TFAM	0.0421	0.133	-0.218	0.302	1.03	0.86	1.23	0.755	1	lm.nb	Carbohydrate Metabolism, Disease Association	NM_003201.1:85
LRRK2	0.0427	0.175	-0.3	0.385	1.03	0.812	1.31	0.81	1	lm.nb	Axon and Dendrite Structure, Disease Association, Neural Connectivity, Oxidative Stress, Vesicle Trafficking	NM_198578.3:3355
TNFSF8	0.0429	0.118	-0.188	0.274	1.03	0.878	1.21	0.72	1	loglinear		NM_001244.3:518
BIK	0.0437	0.401	-0.742	0.83	1.03	0.598	1.78	0.914	1	loglinear		NM_001197.3:295
MUTYH	0.0457	0.201	-0.349	0.441	1.03	0.785	1.36	0.823	1	lm.nb	Oxidative Stress	NM_001293196.1:1288
SLC2A1	0.0459	0.257	-0.458	0.55	1.03	0.728	1.46	0.86	1	lm.nb	Activated Microglia, Disease Association, Tissue Integrity	NM_006516.2:2500
GPR4	0.0473	0.52	-0.972	1.07	1.03	0.51	2.09	0.929	1	lm.nb	Angiogenesis, Disease Association	NM_005282.1:380
STAMBPL1	0.0508	0.253	-0.445	0.547	1.04	0.735	1.46	0.843	1	lm.nb	Activated Microglia	NM_020799.2:1600
C6	0.0515	0.172	-0.286	0.389	1.04	0.82	1.31	0.768	1	loglinear	Angiogenesis, Disease Association	NM_000065.2:3170
MFN2	0.0528	0.148	-0.237	0.342	1.04	0.849	1.27	0.725	1	lm.nb	Unfolded Protein Response	NM_014874.3:2010
ATG9A	0.053	0.167	-0.275	0.381	1.04	0.826	1.3	0.755	1	lm.nb		NM_001077198.1:435
GSN	0.0541	0.298	-0.53	0.639	1.04	0.692	1.56	0.858	1	lm.nb	Neuronal Cytoskeleton	NM_000177.4:1075
ACAA1	0.0547	0.161	-0.26	0.37	1.04	0.835	1.29	0.738	1	lm.nb	Lipid Metabolism	NM_001130410.1:1090
DICER1	0.0561	0.16	-0.257	0.369	1.04	0.837	1.29	0.729	1	lm.nb		NM_177438.2:5060
ATG14	0.0564	0.187	-0.31	0.422	1.04	0.807	1.34	0.766	1	lm.nb		NM_014924.3:4520
CCL5	0.0566	0.237	-0.407	0.52	1.04	0.754	1.43	0.814	1	lm.nb	Activated Microglia, Angiogenesis, Cytokines, Disease Association, Oxidative Stress	NM_002985.2:280
IRAK4	0.0576	0.198	-0.33	0.445	1.04	0.795	1.36	0.774	1	lm.nb		NM_016123.1:2175
RAG1	0.0593	0.21	-0.353	0.472	1.04	0.783	1.39	0.781	1	loglinear		NM_000448.2:2300
NLGN2	0.0598	0.214	-0.36	0.479	1.04	0.779	1.39	0.783	1	lm.nb		NM_020795.2:2810
DOCK1	0.0598	0.267	-0.463	0.583	1.04	0.725	1.5	0.825	1	lm.nb		NM_001380.3:840
CUL3	0.0602	0.0948	-0.126	0.246	1.04	0.917	1.19	0.534	1	lm.nb	Growth Factor Signaling, Unfolded Protein Response	NM_003590.2:1940
ATG5	0.0617	0.106	-0.146	0.269	1.04	0.904	1.21	0.567	1	lm.nb	Chromatin Modification	NM_004849.2:1104
RB1CC1	0.0617	0.181	-0.294	0.417	1.04	0.816	1.34	0.737	1	lm.nb		NM_001083617.1:1860
NCAM1	0.0627	0.193	-0.316	0.442	1.04	0.803	1.36	0.75	1	lm.nb	Disease Association, Tissue Integrity, Vesicle Trafficking	NM_000615.5:1620
IRF3	0.0659	0.248	-0.421	0.553	1.05	0.747	1.47	0.794	1	lm.nb		NM_001571.5:1303
HMGB1	0.0665	0.183	-0.291	0.424	1.05	0.817	1.34	0.72	1	lm.nb	Angiogenesis, Disease Association	NM_002128.4:2916
GRIA4	0.0684	0.304	-0.528	0.665	1.05	0.694	1.59	0.825	1	lm.nb	Axon and Dendrite Structure, Neural Connectivity, Transmitter Release, Transmitter Response and Reuptake, Vesicle Trafficking	NM_000829.3:475
FCGR3A	0.0689	0.541	-0.991	1.13	1.05	0.503	2.19	0.9	1	lm.nb		NM_000569.6:1644
TARBP2	0.0717	0.131	-0.184	0.328	1.05	0.88	1.25	0.59	1	lm.nb		NM_134324.2:1172
CD300LF	0.0727	0.245	-0.408	0.553	1.05	0.754	1.47	0.77	1	loglinear		NM_139018.3:774
RIPK1	0.0732	0.176	-0.272	0.419	1.05	0.828	1.34	0.683	1	lm.nb		NM_003804.3:710
FYN	0.0735	0.242	-0.401	0.548	1.05	0.757	1.46	0.765	1	lm.nb	Disease Association, Growth Factor Signaling, Neural Connectivity, Tissue Integrity, Transmitter Release	NM_002037.3:765
TIMELESS	0.0766	0.175	-0.265	0.419	1.05	0.832	1.34	0.666	1	loglinear		NM_003920.2:1185
MECP2	0.0774	0.107	-0.132	0.287	1.06	0.912	1.22	0.479	1	lm.nb	Chromatin Modification, Neural Connectivity, Vesicle Trafficking	NM_001110792.1:1439
S1PR4	0.0777	0.174	-0.264	0.42	1.06	0.833	1.34	0.662	1	loglinear		NM_003775.2:495
EGFL7	0.0784	0.283	-0.476	0.633	1.06	0.719	1.55	0.785	1	lm.nb	Angiogenesis	NM_016215.3:1252
PALM	0.0793	0.263	-0.437	0.596	1.06	0.739	1.51	0.767	1	lm.nb	Axon and Dendrite Structure, Disease Association, Neural Connectivity	NM_001040134.1:952
CCL3	0.0808	0.18	-0.271	0.433	1.06	0.829	1.35	0.658	1	loglinear		NM_002983.2:159
SNCA	0.0818	0.346	-0.596	0.759	1.06	0.662	1.69	0.816	1	lm.nb	Activated Microglia, Axon and Dendrite Structure, Chromatin Modification, Disease Association, Neural Connectivity, Oxidative Stress, Transmitter Release, Transmitter Response and Reuptake, Transmitter Synthesis and Storage, Vesicle Trafficking	NM_000345.2:140
FA2H.1	0.082	0.368	-0.64	0.804	1.06	0.642	1.75	0.826	1	lm.nb	Myelination	NM_024306.4:2228
TRAF6	0.0838	0.0962	-0.105	0.272	1.06	0.93	1.21	0.395	1	lm.nb		NM_145803.2:745
IGSF10	0.0858	0.227	-0.359	0.531	1.06	0.78	1.44	0.71	1	loglinear		NM_001178146.1:1005
TGFA	0.0859	0.287	-0.477	0.649	1.06	0.718	1.57	0.768	1	lm.nb		NM_001099691.1:790
WDR5	0.086	0.124	-0.157	0.329	1.06	0.897	1.26	0.497	1	lm.nb		NM_017588.2:1780
LYPLA1	0.0868	0.249	-0.401	0.574	1.06	0.757	1.49	0.731	1	lm.nb	Lipid Metabolism	NM_006330.3:757
HILPDA	0.0872	0.616	-1.12	1.3	1.06	0.46	2.45	0.889	1	lm.nb		NM_013332.1:345
PRPF31	0.0893	0.178	-0.259	0.437	1.06	0.836	1.35	0.621	1	lm.nb	Transcription and Splicing	NM_015629.3:1825
HIRA	0.0907	0.147	-0.198	0.379	1.06	0.872	1.3	0.545	1	lm.nb		NM_003325.3:3025
PTDSS2	0.0909	0.134	-0.172	0.354	1.07	0.888	1.28	0.506	1	lm.nb	Lipid Metabolism	NM_030783.1:998
HLA-E	0.0937	0.322	-0.538	0.726	1.07	0.689	1.65	0.775	1	lm.nb		NM_005516.4:1204
CX3CR1	0.0939	0.592	-1.07	1.25	1.07	0.477	2.39	0.876	1	lm.nb	Activated Microglia, Angiogenesis, Cytokines, Vesicle Trafficking	NM_001337.3:1040
ANGPT2	0.0953	0.604	-1.09	1.28	1.07	0.47	2.43	0.876	1	lm.nb	Angiogenesis, Disease Association	NM_001147.2:1775
CSPG4	0.0956	0.326	-0.543	0.735	1.07	0.686	1.66	0.773	1	lm.nb	Activated Microglia, Angiogenesis	NM_001897.4:7642
TRIM28	0.0963	0.107	-0.113	0.305	1.07	0.925	1.24	0.378	1	lm.nb	Chromatin Modification	NM_005762.2:865
COA5	0.0963	0.114	-0.126	0.319	1.07	0.916	1.25	0.408	1	lm.nb		NM_001008215.2:48
BBC3	0.0977	0.306	-0.502	0.697	1.07	0.706	1.62	0.753	1	loglinear		NM_014417.2:1095
PDPN	0.0983	0.44	-0.764	0.961	1.07	0.589	1.95	0.826	1	lm.nb		NM_006474.4:431
DLL4	0.0991	0.42	-0.723	0.922	1.07	0.606	1.89	0.816	1	lm.nb	Angiogenesis, Disease Association, Growth Factor Signaling	NM_019074.2:893
NCF1	0.0995	0.224	-0.34	0.539	1.07	0.79	1.45	0.663	1	lm.nb	Oxidative Stress	NM_000265.4:374
NKG7	0.0995	0.416	-0.715	0.914	1.07	0.609	1.88	0.813	1	lm.nb		NM_005601.3:632
POLR2L	0.0998	0.247	-0.384	0.583	1.07	0.767	1.5	0.691	1	lm.nb	Disease Association, Transcription and Splicing	NM_021128.4:295
JARID2	0.1	0.229	-0.349	0.549	1.07	0.785	1.46	0.668	1	lm.nb		NM_001267040.1:1994
MYD88	0.1	0.258	-0.405	0.605	1.07	0.755	1.52	0.703	1	lm.nb	Disease Association, Neural Connectivity	NM_002468.3:2145
ZNF24	0.101	0.156	-0.206	0.407	1.07	0.867	1.33	0.528	1	lm.nb	Myelination	NM_006965.2:414
NFE2L2	0.101	0.267	-0.422	0.623	1.07	0.746	1.54	0.711	1	lm.nb	Oxidative Stress, Unfolded Protein Response	NM_006164.3:995
ABCC3	0.102	0.309	-0.503	0.707	1.07	0.705	1.63	0.746	1	lm.nb		NM_001144070.1:1212
FXN	0.104	0.128	-0.147	0.355	1.07	0.903	1.28	0.428	1	lm.nb	Oxidative Stress	NM_001161706.1:515
ETS2	0.104	0.21	-0.307	0.515	1.07	0.808	1.43	0.627	1	lm.nb		NM_005239.4:1175
FAS	0.104	0.408	-0.697	0.904	1.07	0.617	1.87	0.802	1	lm.nb		NM_000043.4:398
ATG7	0.105	0.149	-0.187	0.397	1.08	0.878	1.32	0.49	1	lm.nb		NM_001136031.2:406
GPR37	0.106	0.372	-0.624	0.836	1.08	0.649	1.79	0.779	1	lm.nb	Disease Association, Oxidative Stress, Transmitter Synthesis and Storage	NM_005302.2:1890
GNAI2	0.107	0.2	-0.285	0.5	1.08	0.821	1.41	0.599	1	lm.nb	Axon and Dendrite Structure, Disease Association, Transmitter Release, Transmitter Response and Reuptake, Vesicle Trafficking	NM_002070.2:1000
MTOR	0.108	0.186	-0.256	0.473	1.08	0.837	1.39	0.567	1	lm.nb	Axon and Dendrite Structure, Carbohydrate Metabolism, Disease Association, Myelination	NM_004958.3:1865
TMCC3	0.111	0.266	-0.41	0.632	1.08	0.753	1.55	0.681	1	lm.nb		NM_020698.2:2872
IL6R.1	0.111	0.343	-0.561	0.784	1.08	0.678	1.72	0.749	1	lm.nb	Activated Microglia, Cytokines	NM_000565.3:976
DDIT3	0.112	0.478	-0.826	1.05	1.08	0.564	2.07	0.818	1	lm.nb	Apoptosis, Disease Association, Growth Factor Signaling, Oxidative Stress, Unfolded Protein Response	NM_004083.4:40
FABP5	0.112	0.665	-1.19	1.42	1.08	0.438	2.67	0.868	1	lm.nb		NM_001444.1:100
SART1	0.115	0.145	-0.169	0.398	1.08	0.89	1.32	0.437	1	lm.nb	Transcription and Splicing	NM_005146.4:1056
IRF2	0.115	0.189	-0.254	0.485	1.08	0.839	1.4	0.548	1	lm.nb		NM_002199.3:1624
CASP8	0.115	0.247	-0.368	0.599	1.08	0.775	1.52	0.646	1	lm.nb	Activated Microglia, Apoptosis, Disease Association	NM_001228.4:301
EGR2	0.117	0.368	-0.605	0.838	1.08	0.658	1.79	0.754	1	loglinear	Activated Microglia, Myelination, Vesicle Trafficking	NM_000399.3:1891
CD33	0.12	0.263	-0.395	0.635	1.09	0.76	1.55	0.653	1	lm.nb	Activated Microglia, Disease Association	NM_001177608.1:730
ADRA2A	0.121	0.384	-0.632	0.874	1.09	0.645	1.83	0.757	1	lm.nb	Activated Microglia, Disease Association, Neural Connectivity, Transmitter Response and Reuptake	NM_000681.2:2490
FANCG	0.123	0.207	-0.283	0.53	1.09	0.822	1.44	0.559	1	lm.nb		NM_004629.1:1900
KDM5B	0.125	0.222	-0.31	0.56	1.09	0.806	1.47	0.581	1	lm.nb		NM_006618.3:5930
FASLG	0.126	0.137	-0.142	0.394	1.09	0.906	1.31	0.369	1	loglinear	Angiogenesis, Apoptosis, Cytokines, Growth Factor Signaling, Trophic Factors	NM_000639.1:625
PLA2G6	0.126	0.152	-0.172	0.423	1.09	0.888	1.34	0.419	1	lm.nb	Lipid Metabolism, Vesicle Trafficking	NM_001004426.1:1954
LMNA	0.126	0.319	-0.499	0.75	1.09	0.708	1.68	0.698	1	lm.nb	Activated Microglia, Apoptosis, Disease Association, Unfolded Protein Response	NM_005572.2:1580
HDAC6	0.128	0.204	-0.271	0.528	1.09	0.828	1.44	0.538	1	lm.nb	Axon and Dendrite Structure, Chromatin Modification, Oxidative Stress	NM_001321225.1:470
TBC1D4	0.128	0.247	-0.356	0.612	1.09	0.781	1.53	0.611	1	lm.nb		NM_014832.2:3130
SYP	0.128	0.489	-0.831	1.09	1.09	0.562	2.12	0.797	1	lm.nb		NM_003179.2:2265
COL4A2	0.129	0.3	-0.459	0.717	1.09	0.727	1.64	0.673	1	lm.nb	Angiogenesis, Disease Association	NM_001846.2:1150
UGT8.1	0.129	0.381	-0.616	0.875	1.09	0.652	1.83	0.738	1	lm.nb	Lipid Metabolism, Myelination	NM_003360.3:670
PKN1	0.131	0.11	-0.0849	0.347	1.1	0.943	1.27	0.25	1	lm.nb	Chromatin Modification	NM_213560.1:2153
NLRP3	0.131	0.282	-0.422	0.684	1.1	0.746	1.61	0.648	1	lm.nb	Activated Microglia, Disease Association	NM_001079821.2:415
KDM3B	0.133	0.168	-0.196	0.462	1.1	0.873	1.38	0.44	1	lm.nb		NM_016604.3:4178
CD70	0.134	0.288	-0.432	0.699	1.1	0.741	1.62	0.649	1	loglinear		NM_001252.2:190
ICAM1	0.136	0.604	-1.05	1.32	1.1	0.484	2.5	0.824	1	lm.nb	Tissue Integrity	NM_000201.2:2253
IRF1	0.139	0.382	-0.609	0.887	1.1	0.656	1.85	0.72	1	lm.nb		NM_002198.1:510
CXCL12	0.141	0.25	-0.348	0.631	1.1	0.786	1.55	0.579	1	lm.nb	Cytokines	NM_199168.3:69
HNRNPM	0.142	0.169	-0.189	0.474	1.1	0.877	1.39	0.41	1	lm.nb	Transcription and Splicing	NM_005968.3:750
TNFRSF11B	0.145	0.353	-0.548	0.838	1.11	0.684	1.79	0.687	1	lm.nb	Cytokines	NM_002546.2:1075
SLC18A2	0.147	0.154	-0.154	0.448	1.11	0.899	1.36	0.351	1	loglinear	Axon and Dendrite Structure, Disease Association, Neural Connectivity, Transmitter Release, Transmitter Synthesis and Storage, Vesicle Trafficking	NM_003054.4:3320
PRPF3	0.147	0.217	-0.278	0.572	1.11	0.825	1.49	0.506	1	lm.nb	Transcription and Splicing	NM_004698.2:90
KDM1B	0.148	0.175	-0.196	0.491	1.11	0.873	1.41	0.41	1	lm.nb		NM_153042.3:1048
MMP9	0.148	0.388	-0.613	0.908	1.11	0.654	1.88	0.708	1	lm.nb	Disease Association, Matrix Remodeling	NM_004994.2:1530
NAPSA	0.149	0.127	-0.0998	0.398	1.11	0.933	1.32	0.255	1	loglinear	Autophagy	NM_004851.1:511
SPI1	0.149	0.323	-0.484	0.783	1.11	0.715	1.72	0.65	1	lm.nb	Chromatin Modification	NM_003120.1:730
KLRK1	0.15	0.179	-0.201	0.501	1.11	0.87	1.41	0.413	1	loglinear		NM_007360.1:760
CKS1B	0.15	0.182	-0.207	0.506	1.11	0.866	1.42	0.421	1	lm.nb		NM_001826.2:238
TMC7	0.15	0.294	-0.426	0.726	1.11	0.744	1.65	0.616	1	lm.nb		NM_001324265.1:380
HUS1	0.151	0.102	-0.0486	0.352	1.11	0.967	1.28	0.155	1	lm.nb		NM_004507.2:760
AKT1S1	0.152	0.109	-0.0613	0.364	1.11	0.958	1.29	0.18	1	lm.nb	Carbohydrate Metabolism	NM_032375.3:1850
RAD1	0.152	0.153	-0.148	0.451	1.11	0.903	1.37	0.334	1	lm.nb		NM_133377.2:2625
FGL2	0.152	0.284	-0.404	0.708	1.11	0.756	1.63	0.599	1	lm.nb		NM_006682.2:250
CSF1R	0.152	0.307	-0.449	0.753	1.11	0.732	1.69	0.627	1	lm.nb	Activated Microglia, Cytokines, Disease Association, Growth Factor Signaling	NM_005211.2:3775
HAP1	0.153	0.392	-0.614	0.921	1.11	0.653	1.89	0.7	1	lm.nb	Axon and Dendrite Structure, Disease Association, Neural Connectivity, Transmitter Release, Vesicle Trafficking	NM_003949.2:2120
KDM6A	0.154	0.177	-0.192	0.501	1.11	0.875	1.42	0.394	1	lm.nb		NM_021140.2:2590
PLA2G2E	0.156	0.267	-0.368	0.68	1.11	0.775	1.6	0.567	1	lm.nb	Growth Factor Signaling, Lipid Metabolism	NM_014589.1:266
AGER	0.157	0.187	-0.209	0.524	1.12	0.865	1.44	0.411	1	loglinear	Axon and Dendrite Structure, Disease Association, Oxidative Stress	NM_001136.3:340
PHF19	0.157	0.27	-0.372	0.686	1.11	0.773	1.61	0.568	1	lm.nb	Chromatin Modification	NM_001009936.1:367
GADD45G	0.157	0.316	-0.462	0.775	1.11	0.726	1.71	0.625	1	loglinear		NM_006705.3:27
DNM2	0.158	0.211	-0.256	0.573	1.12	0.837	1.49	0.463	1	lm.nb	Neural Connectivity, Oxidative Stress, Transmitter Synthesis and Storage	NM_004945.2:1512
GFPT1	0.158	0.279	-0.389	0.706	1.12	0.764	1.63	0.578	1	lm.nb	Unfolded Protein Response	NM_001244710.1:606
PLA2G16	0.158	0.285	-0.4	0.717	1.12	0.758	1.64	0.585	1	lm.nb	Growth Factor Signaling, Lipid Metabolism	NM_007069.3:847
DNAH1	0.161	0.292	-0.41	0.733	1.12	0.752	1.66	0.587	1	lm.nb	Disease Association, Neuronal Cytoskeleton	NM_015512.4:10970
TGM2	0.161	0.426	-0.674	0.997	1.12	0.627	2	0.709	1	lm.nb		NM_004613.2:590
MTA1	0.162	0.121	-0.0759	0.399	1.12	0.949	1.32	0.199	1	lm.nb	Chromatin Modification	NM_004689.2:450
NFKBIE	0.166	0.218	-0.261	0.594	1.12	0.834	1.51	0.456	1	lm.nb		NM_004556.2:1115
CDK2	0.166	0.294	-0.41	0.741	1.12	0.753	1.67	0.58	1	lm.nb	Chromatin Modification, Disease Association, Oxidative Stress	NM_001798.2:220
SNRPA	0.167	0.151	-0.129	0.463	1.12	0.915	1.38	0.282	1	lm.nb	Transcription and Splicing	NM_004596.3:456
EIF1	0.167	0.167	-0.16	0.495	1.12	0.895	1.41	0.329	1	lm.nb		NM_005801.3:869
AGO4	0.169	0.205	-0.232	0.57	1.12	0.851	1.48	0.42	1	lm.nb		NM_017629.3:5170
MMP2	0.17	0.118	-0.0606	0.4	1.12	0.959	1.32	0.166	1	loglinear	Angiogenesis, Disease Association, Matrix Remodeling	NM_004530.2:2360
FLT4	0.172	0.205	-0.23	0.574	1.13	0.853	1.49	0.412	1	lm.nb	Angiogenesis, Cytokines	NM_002020.1:955
TMEM64	0.172	0.245	-0.308	0.652	1.13	0.808	1.57	0.491	1	lm.nb		NM_001008495.3:4258
MYC	0.172	0.282	-0.381	0.725	1.13	0.768	1.65	0.55	1	lm.nb	Disease Association, Growth Factor Signaling	NM_002467.3:1610
CHD4	0.176	0.138	-0.0943	0.447	1.13	0.937	1.36	0.218	1	lm.nb	Chromatin Modification	NM_001273.2:2680
NCAPH	0.176	0.289	-0.391	0.742	1.13	0.763	1.67	0.551	1	lm.nb		NM_015341.3:1550
KDM5A	0.178	0.147	-0.11	0.466	1.13	0.927	1.38	0.241	1	lm.nb		NM_001042603.1:1962
NOTCH4	0.178	0.249	-0.309	0.665	1.13	0.807	1.59	0.483	1	lm.nb	Angiogenesis, Growth Factor Signaling	NM_004557.3:6420
TNFSF4	0.178	0.292	-0.394	0.75	1.13	0.761	1.68	0.55	1	lm.nb		NM_003326.2:545
NCR1	0.18	0.198	-0.208	0.568	1.13	0.866	1.48	0.375	1	loglinear		NM_004829.5:602
FDXR	0.181	0.294	-0.396	0.758	1.13	0.76	1.69	0.547	1	lm.nb		NM_004110.3:1123
PADI2	0.181	0.377	-0.557	0.919	1.13	0.68	1.89	0.636	1	lm.nb		NM_007365.2:2825
TARDBP	0.182	0.094	-0.00194	0.367	1.13	0.999	1.29	0.0683	1	lm.nb	Disease Association, Transcription and Splicing	NM_007375.3:476
DST	0.182	0.256	-0.32	0.683	1.13	0.801	1.61	0.487	1	lm.nb		NM_001723.4:1870
JAM3	0.185	0.224	-0.254	0.625	1.14	0.838	1.54	0.42	1	lm.nb	Activated Microglia, Angiogenesis, Myelination, Tissue Integrity	NM_032801.3:890
ADAMTS16	0.186	0.389	-0.576	0.947	1.14	0.671	1.93	0.638	1	loglinear		NM_139056.2:940
CREM	0.187	0.26	-0.323	0.697	1.14	0.8	1.62	0.482	1	lm.nb		NM_181571.2:767
SLC6A4	0.187	0.264	-0.331	0.705	1.14	0.795	1.63	0.488	1	loglinear	Neural Connectivity, Transmitter Release, Transmitter Synthesis and Storage, Vesicle Trafficking	NM_001045.2:235
CCNI	0.189	0.14	-0.085	0.463	1.14	0.943	1.38	0.193	1	lm.nb		NM_006835.2:1106
IL10RB	0.189	0.229	-0.259	0.638	1.14	0.835	1.56	0.419	1	lm.nb		NM_000628.3:1760
KIR3DL1	0.19	0.211	-0.223	0.603	1.14	0.857	1.52	0.38	1	loglinear		NM_013289.2:1626
CERS6	0.19	0.243	-0.286	0.667	1.14	0.82	1.59	0.444	1	lm.nb	Lipid Metabolism	NM_203463.1:1565
ITGA5	0.194	0.322	-0.438	0.825	1.14	0.738	1.77	0.556	1	lm.nb	Activated Microglia, Angiogenesis, Disease Association, Neural Connectivity	NM_002205.2:925
PLA2G4A	0.195	0.327	-0.445	0.835	1.14	0.734	1.78	0.559	1	lm.nb	Disease Association, Growth Factor Signaling, Lipid Metabolism, Oxidative Stress, Transmitter Release, Transmitter Response and Reuptake	NM_024420.2:1763
IL1R1	0.195	0.36	-0.511	0.901	1.15	0.702	1.87	0.594	1	lm.nb	Activated Microglia, Axon and Dendrite Structure, Cytokines, Disease Association, Growth Factor Signaling, Neural Connectivity, Oxidative Stress	NM_001320984.1:281
PPP3CC	0.196	0.24	-0.274	0.666	1.15	0.827	1.59	0.425	1	lm.nb	Disease Association, Growth Factor Signaling, Transmitter Release, Transmitter Response and Reuptake	NM_005605.4:1058
STAT3	0.198	0.202	-0.198	0.594	1.15	0.871	1.51	0.341	1	lm.nb	Disease Association, Growth Factor Signaling	NM_003150.3:2060
SPP1	0.198	0.564	-0.908	1.3	1.15	0.533	2.47	0.729	1	lm.nb		NM_000582.2:760
CD40.1	0.199	0.326	-0.441	0.838	1.15	0.737	1.79	0.55	1	lm.nb	Cytokines, Tissue Integrity	NM_001250.4:1265
TRAF1	0.2	0.348	-0.481	0.882	1.15	0.717	1.84	0.571	1	lm.nb		NM_005658.3:3735
IRF6	0.2	0.399	-0.581	0.981	1.15	0.668	1.97	0.622	1	lm.nb		NM_006147.2:1430
TMEM173	0.201	0.414	-0.61	1.01	1.15	0.655	2.02	0.634	1	lm.nb		NM_198282.1:725
EGF	0.202	0.261	-0.309	0.713	1.15	0.807	1.64	0.449	1	lm.nb	Angiogenesis, Cytokines, Growth Factor Signaling	NM_001963.4:1022
MBD2	0.203	0.12	-0.0316	0.439	1.15	0.978	1.36	0.107	1	lm.nb		NM_003927.3:745
CD209	0.203	0.484	-0.745	1.15	1.15	0.597	2.22	0.679	1	lm.nb		NM_001144899.1:950
MCM2	0.203	0.5	-0.778	1.18	1.15	0.583	2.27	0.69	1	lm.nb		NM_004526.2:2945
CRTC2	0.206	0.213	-0.212	0.624	1.15	0.863	1.54	0.347	1	lm.nb	Carbohydrate Metabolism, Chromatin Modification	NM_181715.1:675
ADAM10	0.209	0.173	-0.13	0.548	1.16	0.914	1.46	0.243	1	lm.nb	Disease Association, Neural Connectivity	NM_001110.2:1930
HPGDS	0.211	0.295	-0.366	0.788	1.16	0.776	1.73	0.483	1	lm.nb	Lipid Metabolism	NM_014485.2:430
SNCAIP	0.214	0.292	-0.359	0.787	1.16	0.78	1.72	0.474	1	lm.nb	Disease Association, Neural Connectivity, Transmitter Synthesis and Storage, Vesicle Trafficking	NM_001242935.2:802
PRKCSH	0.215	0.144	-0.0664	0.496	1.16	0.955	1.41	0.152	1	lm.nb	Unfolded Protein Response	NM_002743.2:417
ERCC2	0.215	0.218	-0.212	0.641	1.16	0.863	1.56	0.337	1	lm.nb		NM_000400.2:240
CCND1	0.215	0.265	-0.305	0.735	1.16	0.81	1.66	0.428	1	lm.nb	Carbohydrate Metabolism, Disease Association, Growth Factor Signaling, Unfolded Protein Response	NM_053056.2:690
PRKAA2	0.216	0.321	-0.413	0.845	1.16	0.751	1.8	0.509	1	lm.nb	Carbohydrate Metabolism, Chromatin Modification	NM_006252.2:975
BCL10	0.217	0.124	-0.0269	0.461	1.16	0.982	1.38	0.0983	1	lm.nb		NM_003921.2:1250
CLU	0.217	0.237	-0.247	0.681	1.16	0.843	1.6	0.371	1	lm.nb	Activated Microglia, Axon and Dendrite Structure, Disease Association, Myelination	NM_203339.2:1376
SETD7	0.22	0.218	-0.208	0.648	1.16	0.866	1.57	0.327	1	lm.nb		NM_001306199.1:702
ENG	0.221	0.297	-0.362	0.803	1.17	0.778	1.74	0.468	1	lm.nb	Angiogenesis	NM_001114753.1:1480
WAS	0.221	0.368	-0.501	0.943	1.17	0.707	1.92	0.555	1	lm.nb		NM_000377.2:90
PLXNB3	0.222	0.38	-0.522	0.966	1.17	0.697	1.95	0.565	1	lm.nb	Growth Factor Signaling	NM_001163257.1:3663
KDM3A	0.223	0.26	-0.287	0.734	1.17	0.82	1.66	0.402	1	lm.nb		NM_018433.5:1520
GRIN2D	0.223	0.458	-0.674	1.12	1.17	0.627	2.17	0.632	1	lm.nb	Disease Association, Neural Connectivity, Transmitter Release, Transmitter Response and Reuptake, Vesicle Trafficking	NM_000836.2:1893
AKT1	0.225	0.119	-0.00709	0.458	1.17	0.995	1.37	0.0735	1	lm.nb	Apoptosis, Carbohydrate Metabolism, Disease Association, Growth Factor Signaling, Myelination, Neural Connectivity, Oxidative Stress, Transmitter Release, Transmitter Response and Reuptake, Trophic Factors, Vesicle Trafficking	NM_001014432.1:1275
CERS1	0.225	0.159	-0.0867	0.538	1.17	0.942	1.45	0.174	1	loglinear	Lipid Metabolism	NM_198207.2:1041
ITPR2	0.225	0.204	-0.175	0.625	1.17	0.886	1.54	0.285	1	lm.nb	Apoptosis, Disease Association, Transmitter Release, Transmitter Response and Reuptake	NM_002223.2:7390
UGT8	0.225	0.377	-0.514	0.965	1.17	0.7	1.95	0.558	1	lm.nb		NM_001128174.1:1135
ITGAV	0.226	0.206	-0.178	0.629	1.17	0.884	1.55	0.287	1	lm.nb		NM_002210.2:2615
CTSF	0.229	0.14	-0.046	0.504	1.17	0.969	1.42	0.12	1	lm.nb		NM_003793.3:655
GNPTG	0.23	0.176	-0.114	0.575	1.17	0.924	1.49	0.207	1	lm.nb	Activated Microglia, Autophagy	NM_032520.3:200
STAB1	0.23	0.409	-0.572	1.03	1.17	0.673	2.04	0.581	1	lm.nb	Angiogenesis, Disease Association	NM_015136.2:95
NFKBIB	0.231	0.244	-0.248	0.711	1.17	0.842	1.64	0.356	1	lm.nb	Trophic Factors	NM_002503.3:681
APAF1	0.233	0.292	-0.339	0.806	1.18	0.79	1.75	0.435	1	lm.nb	Apoptosis, Disease Association	NM_181869.1:1160
TSPO	0.235	0.31	-0.373	0.843	1.18	0.772	1.79	0.458	1	lm.nb	Disease Association, Neural Connectivity, Transmitter Response and Reuptake, Vesicle Trafficking	NM_000714.4:636
P2RY12	0.235	0.543	-0.828	1.3	1.18	0.563	2.46	0.67	1	lm.nb	Activated Microglia	NM_022788.3:230
IL6R	0.239	0.352	-0.45	0.929	1.18	0.732	1.9	0.505	1	lm.nb		NM_000565.2:993
CD4	0.241	0.39	-0.524	1	1.18	0.696	2.01	0.545	1	lm.nb	Disease Association, Tissue Integrity	NM_000616.4:975
PLA2G4B	0.242	0.251	-0.251	0.734	1.18	0.84	1.66	0.349	1	loglinear	Growth Factor Signaling, Lipid Metabolism, Transmitter Release, Transmitter Response and Reuptake, Unfolded Protein Response	NM_001114633.1:61
RDX	0.244	0.247	-0.24	0.728	1.18	0.847	1.66	0.336	1	lm.nb	Neuronal Cytoskeleton	NM_001260493.1:1954
CASP2	0.244	0.26	-0.267	0.754	1.18	0.831	1.69	0.362	1	lm.nb		NM_032982.2:1710
CD3G	0.247	0.357	-0.454	0.947	1.19	0.73	1.93	0.499	1	loglinear		NM_000073.2:404
SGPL1	0.248	0.132	-0.0115	0.507	1.19	0.992	1.42	0.0774	1	lm.nb	Lipid Metabolism	NM_003901.3:1386
CRIP1	0.248	0.37	-0.477	0.973	1.19	0.719	1.96	0.511	1	lm.nb		NM_001311.4:269
LAMP1	0.249	0.166	-0.0757	0.574	1.19	0.949	1.49	0.15	1	lm.nb	Autophagy, Axon and Dendrite Structure, Neural Connectivity	NM_005561.3:730
FCRLA	0.249	0.324	-0.386	0.885	1.19	0.765	1.85	0.452	1	loglinear		NM_001184866.1:1214
CASP9	0.25	0.174	-0.0909	0.591	1.19	0.939	1.51	0.168	1	lm.nb	Apoptosis, Disease Association	XM_011542270.1:326
CAST	0.251	0.174	-0.0887	0.592	1.19	0.94	1.51	0.165	1	lm.nb	Disease Association, Unfolded Protein Response	NM_001042444.1:1325
SERPINB6	0.251	0.186	-0.113	0.616	1.19	0.924	1.53	0.193	1	lm.nb	Activated Microglia	NM_004568.4:681
EGFR	0.251	0.34	-0.415	0.917	1.19	0.75	1.89	0.47	1	lm.nb	Cytokines, Growth Factor Signaling, Transmitter Release	NM_201282.1:1354
SMPD4	0.253	0.208	-0.155	0.661	1.19	0.898	1.58	0.24	1	lm.nb	Lipid Metabolism	NM_017751.4:2258
PIK3CG	0.254	0.316	-0.366	0.873	1.19	0.776	1.83	0.433	1	lm.nb		NM_002649.2:2125
U2AF2	0.255	0.0949	0.0688	0.441	1.19	1.05	1.36	0.0151	0.917	lm.nb	Transcription and Splicing	NM_007279.2:2870
EHMT2	0.257	0.211	-0.156	0.67	1.2	0.898	1.59	0.238	1	lm.nb		NM_025256.5:2880
ATP6V0E1	0.257	0.307	-0.344	0.859	1.2	0.788	1.81	0.413	1	lm.nb	Activated Microglia, Transmitter Synthesis and Storage	NM_003945.3:354
CREB1	0.259	0.146	-0.0274	0.546	1.2	0.981	1.46	0.0933	1	lm.nb	Axon and Dendrite Structure, Carbohydrate Metabolism, Disease Association, Growth Factor Signaling, Transmitter Release, Transmitter Response and Reuptake, Vesicle Trafficking	NM_004379.3:618
RELA.1	0.26	0.185	-0.103	0.624	1.2	0.931	1.54	0.177	1	lm.nb	Apoptosis, Disease Association, Growth Factor Signaling, Oxidative Stress, Transmitter Response and Reuptake, Trophic Factors	NM_021975.2:360
TP53BP2	0.261	0.253	-0.235	0.757	1.2	0.849	1.69	0.317	1	lm.nb		NM_001031685.2:1540
CSK	0.262	0.167	-0.0663	0.59	1.2	0.955	1.51	0.135	1	lm.nb		NM_004383.1:765
CDK5RAP3	0.262	0.172	-0.0751	0.599	1.2	0.949	1.52	0.145	1	lm.nb	Disease Association, Unfolded Protein Response	NM_176096.2:1402
CTNS	0.263	0.146	-0.0242	0.55	1.2	0.983	1.46	0.0896	1	loglinear	Autophagy	NM_001031681.2:832
OLIG2	0.263	0.328	-0.38	0.905	1.2	0.769	1.87	0.433	1	lm.nb	Myelination	NM_005806.2:1690
RIPK2	0.264	0.253	-0.231	0.759	1.2	0.852	1.69	0.309	1	lm.nb		NM_003821.5:1695
ADCY8	0.265	0.377	-0.474	1	1.2	0.72	2	0.491	1	lm.nb	Activated Microglia, Transmitter Release, Transmitter Response and Reuptake	NM_001115.2:2260
GRAP	0.267	0.315	-0.352	0.885	1.2	0.784	1.85	0.409	1	lm.nb		NM_001330148.1:1776
INHBB	0.267	0.421	-0.559	1.09	1.2	0.679	2.13	0.534	1	lm.nb	Cytokines	NM_002193.2:1969
OGG1	0.268	0.282	-0.285	0.82	1.2	0.821	1.77	0.355	1	lm.nb		NM_002542.5:259
SLA	0.268	0.379	-0.474	1.01	1.2	0.72	2.01	0.488	1	lm.nb	Activated Microglia, Disease Association	NM_001045556.2:980
RAD51B	0.269	0.249	-0.22	0.758	1.2	0.858	1.69	0.296	1	lm.nb		NM_002877.5:706
TIMP1	0.271	0.425	-0.562	1.1	1.21	0.677	2.15	0.532	1	lm.nb		NM_003254.2:329
TRAF3	0.272	0.111	0.0539	0.489	1.21	1.04	1.4	0.025	1	lm.nb		NM_145725.2:720
FADD	0.272	0.358	-0.429	0.973	1.21	0.743	1.96	0.457	1	lm.nb		NM_003824.2:1560
BRD3	0.273	0.213	-0.144	0.691	1.21	0.905	1.61	0.216	1	lm.nb		NM_007371.3:2645
ACVRL1	0.273	0.382	-0.476	1.02	1.21	0.719	2.03	0.484	1	lm.nb	Angiogenesis, Axon and Dendrite Structure, Disease Association	NM_000020.1:1710
EP300	0.274	0.124	0.0314	0.516	1.21	1.02	1.43	0.04	1	lm.nb	Chromatin Modification, Disease Association, Growth Factor Signaling, Oxidative Stress, Transmitter Response and Reuptake, Unfolded Protein Response	NM_001429.2:715
LAMA2	0.276	0.297	-0.306	0.858	1.21	0.809	1.81	0.365	1	lm.nb	Axon and Dendrite Structure, Myelination, Neural Connectivity, Vesicle Trafficking	NM_000426.3:3855
KMT2A	0.277	0.199	-0.113	0.667	1.21	0.925	1.59	0.18	1	lm.nb		NM_005933.2:14000
CCL4	0.277	0.296	-0.303	0.857	1.21	0.81	1.81	0.362	1	lm.nb		NM_002984.2:201
KDM2B	0.278	0.115	0.0529	0.503	1.21	1.04	1.42	0.0263	1	lm.nb		NM_001005366.1:4175
SIRT1	0.281	0.166	-0.0435	0.606	1.22	0.97	1.52	0.107	1	lm.nb	Angiogenesis, Carbohydrate Metabolism, Chromatin Modification, Disease Association, Oxidative Stress	NM_012238.4:840
CLN3	0.281	0.208	-0.127	0.69	1.22	0.916	1.61	0.193	1	lm.nb	Autophagy, Neural Connectivity	NM_000086.2:740
CLN8	0.282	0.178	-0.0663	0.63	1.22	0.955	1.55	0.13	1	lm.nb	Disease Association, Neural Connectivity, Oxidative Stress	NM_018941.3:602
HDAC4	0.282	0.192	-0.0948	0.66	1.22	0.936	1.58	0.16	1	lm.nb		NM_006037.3:6965
CFLAR	0.283	0.242	-0.191	0.757	1.22	0.876	1.69	0.257	1	lm.nb		NM_001127183.1:653
SP100	0.283	0.32	-0.345	0.91	1.22	0.787	1.88	0.389	1	lm.nb	Angiogenesis	NM_003113.3:911
GPD1L	0.288	0.223	-0.149	0.724	1.22	0.902	1.65	0.213	1	lm.nb	Lipid Metabolism	NM_015141.3:3744
SERPING1	0.29	0.515	-0.719	1.3	1.22	0.608	2.46	0.58	1	lm.nb		NM_000062.2:305
CD69	0.291	0.436	-0.563	1.14	1.22	0.677	2.21	0.513	1	lm.nb		NM_001781.1:460
BID	0.292	0.214	-0.126	0.711	1.22	0.916	1.64	0.188	1	lm.nb		NM_197966.2:964
BID.1	0.293	0.201	-0.101	0.686	1.23	0.933	1.61	0.162	1	lm.nb	Apoptosis, Disease Association	NM_001196.3:1604
ITPR3	0.294	0.429	-0.546	1.13	1.23	0.685	2.2	0.502	1	lm.nb	Apoptosis, Axon and Dendrite Structure, Disease Association, Transmitter Release, Transmitter Response and Reuptake, Vesicle Trafficking	NM_002224.2:3130
CD36	0.294	0.437	-0.563	1.15	1.23	0.677	2.22	0.51	1	lm.nb		NM_000072.3:707
LAMP2	0.295	0.209	-0.114	0.704	1.23	0.924	1.63	0.175	1	lm.nb		NM_002294.2:380
KATNA1	0.296	0.235	-0.165	0.758	1.23	0.892	1.69	0.224	1	lm.nb	Axon and Dendrite Structure, Neuronal Cytoskeleton	NM_001204076.1:406
KDM5C	0.297	0.146	0.0108	0.582	1.23	1.01	1.5	0.057	1	lm.nb		NM_004187.2:1170
TNFRSF13C	0.297	0.293	-0.278	0.873	1.23	0.825	1.83	0.324	1	lm.nb		NM_052945.3:789
ABL1	0.298	0.144	0.015	0.58	1.23	1.01	1.5	0.0538	1	lm.nb	Oxidative Stress, Trophic Factors	NM_005157.3:3200
CALCOCO2	0.299	0.288	-0.265	0.863	1.23	0.832	1.82	0.313	1	lm.nb		NM_005831.3:1580
MAPKAPK2	0.3	0.207	-0.105	0.706	1.23	0.93	1.63	0.163	1	lm.nb	Growth Factor Signaling, Trophic Factors	NM_004759.3:710
BIRC2	0.302	0.111	0.0837	0.52	1.23	1.06	1.43	0.0143	0.905	lm.nb		NM_001166.3:1760
MS4A4A	0.303	0.627	-0.927	1.53	1.23	0.526	2.89	0.635	1	lm.nb		NM_024021.2:800
NR4A2	0.304	0.388	-0.457	1.06	1.23	0.729	2.09	0.444	1	lm.nb	Disease Association, Oxidative Stress, Transmitter Synthesis and Storage	NM_006186.3:1380
TNFRSF1B	0.304	0.436	-0.551	1.16	1.23	0.683	2.23	0.495	1	lm.nb	Axon and Dendrite Structure, Cytokines, Disease Association	NM_001066.2:835
MRE11	0.306	0.166	-0.0182	0.631	1.24	0.987	1.55	0.0808	1	lm.nb		NM_005591.3:505
ARHGEF10	0.309	0.245	-0.172	0.79	1.24	0.888	1.73	0.224	1	lm.nb	Disease Association, Myelination	NM_014629.2:2814
MERTK	0.31	0.359	-0.393	1.01	1.24	0.761	2.02	0.399	1	lm.nb		NM_006343.2:665
ANG	0.31	0.384	-0.443	1.06	1.24	0.736	2.09	0.43	1	lm.nb	Angiogenesis, Disease Association	NM_001145.4:949
TAZ	0.311	0.201	-0.0834	0.706	1.24	0.944	1.63	0.14	1	lm.nb	Lipid Metabolism	NR_024048.1:1245
DNMT1	0.313	0.161	-0.00282	0.629	1.24	0.998	1.55	0.0679	1	lm.nb		NM_001379.2:1495
ARRB2	0.314	0.197	-0.0733	0.701	1.24	0.95	1.63	0.129	1	lm.nb	Activated Microglia, Axon and Dendrite Structure, Growth Factor Signaling, Neural Connectivity, Transmitter Release, Vesicle Trafficking	NM_004313.3:1652
IGSF6	0.314	0.425	-0.519	1.15	1.24	0.698	2.22	0.47	1	lm.nb		NM_005849.2:58
PIK3CD	0.315	0.273	-0.22	0.85	1.24	0.859	1.8	0.264	1	lm.nb		NM_005026.3:2978
ATXN7	0.316	0.172	-0.0207	0.653	1.25	0.986	1.57	0.0824	1	lm.nb	Chromatin Modification	NM_001128149.2:3600
BRD4	0.317	0.138	0.0473	0.587	1.25	1.03	1.5	0.0334	1	lm.nb		NM_014299.2:745
SUV39H2	0.317	0.21	-0.0945	0.729	1.25	0.937	1.66	0.148	1	lm.nb		NM_024670.3:2035
RAD9A	0.317	0.211	-0.0956	0.73	1.25	0.936	1.66	0.149	1	lm.nb		NM_001243224.1:686
AKT2	0.319	0.161	0.00312	0.635	1.25	1	1.55	0.0633	1	lm.nb	Apoptosis, Carbohydrate Metabolism, Growth Factor Signaling, Myelination, Transmitter Release, Transmitter Response and Reuptake, Trophic Factors	NM_001626.4:699
NELFA	0.319	0.228	-0.128	0.765	1.25	0.915	1.7	0.179	1	lm.nb	Chromatin Modification	NM_005663.3:547
CLDN15	0.32	0.162	0.00225	0.639	1.25	1	1.56	0.0639	1	loglinear	Tissue Integrity	NM_001185080.1:1337
HDAC1	0.32	0.201	-0.0749	0.714	1.25	0.949	1.64	0.13	1	lm.nb	Chromatin Modification, Disease Association, Growth Factor Signaling	NM_004964.2:785
SLC11A1	0.32	0.544	-0.746	1.39	1.25	0.596	2.61	0.564	1	lm.nb	Autophagy, Disease Association	NM_000578.2:1965
GNAI3	0.321	0.205	-0.0803	0.722	1.25	0.946	1.65	0.134	1	lm.nb	Disease Association, Transmitter Release, Transmitter Response and Reuptake	NM_006496.1:1150
CLEC7A	0.321	0.398	-0.46	1.1	1.25	0.727	2.15	0.431	1	lm.nb		NM_197954.2:55
RYR3	0.328	0.361	-0.38	1.03	1.25	0.769	2.05	0.376	1	lm.nb	Disease Association, Transmitter Release	NM_001036.3:3655
IRAK2	0.328	0.397	-0.449	1.11	1.26	0.732	2.15	0.419	1	lm.nb		NM_001570.3:1285
ANXA1	0.328	0.53	-0.711	1.37	1.26	0.611	2.58	0.544	1	lm.nb		NM_000700.1:515
IFNAR2	0.329	0.187	-0.0386	0.696	1.26	0.974	1.62	0.0965	1	lm.nb		NM_000874.3:631
APC	0.33	0.213	-0.0874	0.747	1.26	0.941	1.68	0.139	1	lm.nb	Axon and Dendrite Structure, Growth Factor Signaling, Neural Connectivity	NM_000038.3:6850
GAA	0.331	0.189	-0.0405	0.702	1.26	0.972	1.63	0.0978	1	lm.nb	Activated Microglia, Autophagy	NM_000152.3:3166
MAP3K1	0.333	0.127	0.0847	0.581	1.26	1.06	1.5	0.017	0.962	lm.nb		NM_005921.1:2525
GRIN2C	0.333	0.406	-0.464	1.13	1.26	0.725	2.19	0.424	1	lm.nb	Disease Association, Neural Connectivity, Transmitter Release, Transmitter Response and Reuptake, Vesicle Trafficking	NM_000835.3:2103
POLR2H	0.334	0.198	-0.0542	0.723	1.26	0.963	1.65	0.109	1	lm.nb	Disease Association, Transcription and Splicing	NM_001278698.1:940
MSN	0.334	0.256	-0.167	0.835	1.26	0.891	1.78	0.208	1	lm.nb	Disease Association, Neuronal Cytoskeleton	NM_002444.2:2630
MB21D1	0.335	0.38	-0.409	1.08	1.26	0.753	2.11	0.389	1	lm.nb		NM_138441.2:1185
FCER1G	0.335	0.502	-0.649	1.32	1.26	0.638	2.49	0.513	1	lm.nb		NM_004106.1:36
IL2RG	0.338	0.28	-0.21	0.886	1.26	0.864	1.85	0.243	1	lm.nb		NM_000206.1:595
LYN	0.338	0.41	-0.465	1.14	1.26	0.724	2.21	0.42	1	lm.nb		NM_002350.3:870
SLC4A10	0.338	0.669	-0.974	1.65	1.26	0.509	3.14	0.62	1	lm.nb	Axon and Dendrite Structure	NM_001178016.1:2365
OLFML3	0.341	0.33	-0.306	0.989	1.27	0.809	1.98	0.315	1	lm.nb		NM_020190.2:1525
PILRB	0.343	0.351	-0.345	1.03	1.27	0.787	2.04	0.342	1	lm.nb		NM_178238.1:1165
HEXB	0.344	0.338	-0.318	1.01	1.27	0.802	2.01	0.322	1	lm.nb	Autophagy, Disease Association, Myelination	NM_000521.3:950
TNFSF10	0.345	0.442	-0.522	1.21	1.27	0.697	2.32	0.445	1	lm.nb		NM_003810.2:115
COMT	0.346	0.27	-0.183	0.875	1.27	0.881	1.83	0.217	1	lm.nb	Axon and Dendrite Structure, Disease Association, Neural Connectivity, Transmitter Release, Transmitter Synthesis and Storage	NM_007310.2:820
IDH1	0.349	0.194	-0.0322	0.729	1.27	0.978	1.66	0.0896	1	lm.nb	Carbohydrate Metabolism, Disease Association, Oxidative Stress	NM_005896.3:418
GBP2	0.349	0.523	-0.676	1.37	1.27	0.626	2.59	0.513	1	lm.nb		NM_004120.3:780
CDKN1C	0.352	0.312	-0.259	0.962	1.28	0.836	1.95	0.274	1	lm.nb		NM_001122631.1:1102
TLR2	0.353	0.404	-0.439	1.15	1.28	0.737	2.21	0.394	1	lm.nb	Activated Microglia, Disease Association	NM_003264.3:2402
PLCG2	0.356	0.258	-0.149	0.861	1.28	0.902	1.82	0.184	1	lm.nb		NM_002661.2:525
KIAA1161	0.357	0.343	-0.316	1.03	1.28	0.803	2.04	0.312	1	lm.nb		NM_020702.3:2915
IDE	0.36	0.205	-0.0411	0.762	1.28	0.972	1.7	0.0955	1	lm.nb	Carbohydrate Metabolism, Disease Association	NM_004969.3:1538
PLS1	0.365	0.514	-0.642	1.37	1.29	0.641	2.59	0.487	1	lm.nb	Neuronal Cytoskeleton	NM_002670.2:3261
GJA1	0.37	0.306	-0.23	0.97	1.29	0.853	1.96	0.242	1	lm.nb		NM_000165.3:705
ARID1A	0.372	0.106	0.165	0.579	1.29	1.12	1.49	0.00247	0.466	lm.nb		NM_006015.4:5495
CYP27A1	0.373	0.291	-0.197	0.942	1.29	0.872	1.92	0.216	1	lm.nb		NM_000784.3:1083
PAH	0.373	0.328	-0.27	1.02	1.3	0.829	2.02	0.27	1	lm.nb	Transmitter Synthesis and Storage	NM_000277.1:845
HPS4	0.375	0.178	0.0254	0.724	1.3	1.02	1.65	0.0499	1	lm.nb		NM_022081.5:1748
BOK	0.376	0.375	-0.36	1.11	1.3	0.779	2.16	0.33	1	lm.nb		NM_032515.3:2060
CYBB	0.376	0.48	-0.565	1.32	1.3	0.676	2.49	0.443	1	lm.nb	Activated Microglia, Disease Association, Oxidative Stress	NM_000397.3:2686
LRP1	0.377	0.174	0.0351	0.719	1.3	1.02	1.65	0.0444	1	lm.nb	Axon and Dendrite Structure, Disease Association	NM_002332.2:4240
ST3GAL6	0.378	0.221	-0.0563	0.811	1.3	0.962	1.75	0.105	1	lm.nb		NM_006100.2:1830
MAP3K14	0.38	0.245	-0.1	0.861	1.3	0.933	1.82	0.138	1	lm.nb		NM_003954.1:620
SLC44A1	0.381	0.287	-0.181	0.943	1.3	0.882	1.92	0.2	1	lm.nb		NM_001286730.1:1808
FANCC	0.382	0.179	0.0319	0.732	1.3	1.02	1.66	0.0464	1	loglinear		NM_001243743.1:1036
NCOR2	0.384	0.162	0.0663	0.702	1.31	1.05	1.63	0.0292	1	lm.nb		NM_006312.3:1490
CASP6	0.385	0.258	-0.119	0.89	1.31	0.921	1.85	0.152	1	lm.nb	Apoptosis	NM_032992.2:360
IL13RA1	0.385	0.295	-0.194	0.963	1.31	0.874	1.95	0.209	1	lm.nb	Cytokines, Disease Association	NM_001560.2:1230
SELL	0.387	0.436	-0.467	1.24	1.31	0.723	2.36	0.386	1	lm.nb		NR_029467.1:1585
LTBR.1	0.39	0.271	-0.141	0.92	1.31	0.907	1.89	0.167	1	lm.nb	Cytokines, Disease Association	NM_001270987.1:1130
BLNK	0.39	0.387	-0.367	1.15	1.31	0.775	2.22	0.326	1	lm.nb		NM_013314.2:930
SLCO2B1	0.391	0.343	-0.281	1.06	1.31	0.823	2.09	0.269	1	lm.nb		NM_001145212.2:2140
PIK3R1	0.392	0.228	-0.0548	0.839	1.31	0.963	1.79	0.103	1	lm.nb	Apoptosis, Carbohydrate Metabolism, Disease Association, Growth Factor Signaling, Transmitter Release, Transmitter Response and Reuptake, Trophic Factors, Unfolded Protein Response	NM_181504.2:1105
CHUK	0.393	0.126	0.145	0.641	1.31	1.11	1.56	0.00613	0.636	lm.nb		NM_001278.3:860
DDX23	0.393	0.151	0.0972	0.689	1.31	1.07	1.61	0.018	0.976	lm.nb	Transcription and Splicing	NM_004818.2:2810
BAX	0.396	0.155	0.0917	0.701	1.32	1.07	1.63	0.0201	1	lm.nb	Apoptosis, Disease Association, Trophic Factors, Unfolded Protein Response	NM_138761.3:342
KEAP1	0.396	0.163	0.0767	0.715	1.32	1.05	1.64	0.0258	1	lm.nb	Disease Association, Unfolded Protein Response	NM_012289.3:561
MDM2	0.397	0.203	0.000258	0.794	1.32	1	1.73	0.0655	1	lm.nb		NM_001145337.1:5870
FGD2	0.397	0.332	-0.254	1.05	1.32	0.839	2.07	0.247	1	lm.nb		NM_173558.3:2870
GUSB	0.398	0.222	-0.0365	0.833	1.32	0.975	1.78	0.0894	1	lm.nb	Activated Microglia, Autophagy	NM_000181.3:1899
LTBR	0.399	0.293	-0.176	0.974	1.32	0.885	1.96	0.19	1	lm.nb		XM_006718983.2:680
TNR	0.399	0.304	-0.196	0.994	1.32	0.873	1.99	0.205	1	lm.nb	Vesicle Trafficking	NM_003285.2:3154
GGA1	0.4	0.126	0.152	0.647	1.32	1.11	1.57	0.00534	0.603	lm.nb	Autophagy	NM_001001560.2:2734
KDM2A	0.4	0.164	0.0789	0.721	1.32	1.06	1.65	0.0252	1	lm.nb		NM_012308.1:3390
NOTCH3	0.402	0.293	-0.173	0.977	1.32	0.887	1.97	0.188	1	lm.nb	Angiogenesis, Growth Factor Signaling	NM_000435.2:1965
KMT2C	0.404	0.217	-0.0215	0.83	1.32	0.985	1.78	0.0791	1	lm.nb		NM_170606.2:11973
CERS2	0.405	0.229	-0.0435	0.853	1.32	0.97	1.81	0.0937	1	lm.nb	Lipid Metabolism	NM_022075.3:425
SIGLEC1	0.405	0.26	-0.105	0.914	1.32	0.93	1.88	0.137	1	lm.nb		NM_023068.3:5165
LAIR1	0.405	0.473	-0.522	1.33	1.32	0.697	2.52	0.403	1	lm.nb		NM_002287.3:1195
NPC1	0.41	0.201	0.0148	0.805	1.33	1.01	1.75	0.057	1	lm.nb	Autophagy	NM_000271.3:3300
ESAM	0.41	0.34	-0.258	1.08	1.33	0.836	2.11	0.244	1	lm.nb	Tissue Integrity	NM_138961.2:715
HIST1H1D	0.415	0.563	-0.689	1.52	1.33	0.62	2.87	0.471	1	lm.nb		NM_005320.2:65
USP21	0.417	0.184	0.0556	0.779	1.34	1.04	1.72	0.0363	1	lm.nb	Chromatin Modification	NM_012475.4:1045
ATM	0.419	0.21	0.00709	0.832	1.34	1	1.78	0.0616	1	lm.nb		NM_000051.3:393
IRAK1	0.419	0.227	-0.0255	0.863	1.34	0.982	1.82	0.0812	1	lm.nb		NM_001569.3:1995
VEGFA	0.419	0.476	-0.515	1.35	1.34	0.7	2.55	0.391	1	lm.nb	Angiogenesis, Chromatin Modification, Cytokines, Disease Association	NM_001025366.1:1325
ATF4	0.42	0.298	-0.164	1	1.34	0.893	2	0.176	1	lm.nb	Apoptosis, Disease Association, Growth Factor Signaling, Oxidative Stress, Transmitter Release, Transmitter Response and Reuptake, Trophic Factors, Unfolded Protein Response	NM_001675.2:1151
CD68	0.423	0.355	-0.273	1.12	1.34	0.827	2.17	0.249	1	lm.nb	Activated Microglia, Autophagy, Disease Association	NM_001251.2:1140
SPINT1	0.423	0.365	-0.293	1.14	1.34	0.816	2.2	0.262	1	lm.nb		NM_001032367.1:1315
GATA2	0.425	0.283	-0.129	0.978	1.34	0.914	1.97	0.15	1	lm.nb	Angiogenesis, Chromatin Modification	NM_032638.3:1495
CHN2	0.425	0.332	-0.225	1.07	1.34	0.856	2.11	0.216	1	lm.nb		NM_004067.2:3105
SETD2	0.427	0.138	0.157	0.697	1.34	1.11	1.62	0.00622	0.636	lm.nb		NM_014159.6:6160
FN1	0.427	0.362	-0.283	1.14	1.34	0.822	2.2	0.254	1	lm.nb	Activated Microglia, Angiogenesis, Disease Association, Oxidative Stress	NM_212482.1:1776
TIE1	0.429	0.326	-0.21	1.07	1.35	0.864	2.1	0.205	1	lm.nb	Angiogenesis	NM_005424.2:2610
AXL	0.431	0.227	-0.0148	0.877	1.35	0.99	1.84	0.0743	1	lm.nb		NM_021913.2:2190
DUSP7	0.435	0.274	-0.101	0.972	1.35	0.932	1.96	0.129	1	lm.nb		NM_001947.2:1065
PLCB2	0.436	0.373	-0.295	1.17	1.35	0.815	2.25	0.258	1	lm.nb	Disease Association, Growth Factor Signaling, Transmitter Release, Transmitter Response and Reuptake	NM_004573.2:410
NOTCH1	0.44	0.217	0.0159	0.865	1.36	1.01	1.82	0.057	1	lm.nb	Angiogenesis, Disease Association, Growth Factor Signaling	NM_017617.3:8211
TREM2	0.442	0.345	-0.235	1.12	1.36	0.85	2.17	0.217	1	lm.nb	Activated Microglia, Disease Association	NM_018965.3:869
MAVS	0.443	0.281	-0.108	0.993	1.36	0.928	1.99	0.132	1	lm.nb		NM_020746.3:3460
CD86	0.444	0.322	-0.187	1.07	1.36	0.878	2.11	0.185	1	lm.nb		NM_175862.3:1265
DDB2	0.445	0.315	-0.173	1.06	1.36	0.887	2.09	0.175	1	lm.nb		NM_000107.2:1556
IRF7	0.446	0.427	-0.391	1.28	1.36	0.763	2.43	0.31	1	lm.nb		NM_001572.3:1763
SETD1B	0.447	0.228	-0.00112	0.895	1.36	0.999	1.86	0.0663	1	lm.nb		NM_015048.1:260
PLEKHB1	0.447	0.294	-0.129	1.02	1.36	0.915	2.03	0.146	1	lm.nb		NM_021200.2:2050
CXXC1	0.451	0.193	0.0727	0.83	1.37	1.05	1.78	0.0312	1	lm.nb	Chromatin Modification, Unfolded Protein Response	NM_001101654.1:2759
CERS4	0.452	0.118	0.22	0.683	1.37	1.16	1.61	0.00125	0.327	lm.nb	Lipid Metabolism	NM_024552.2:1072
BMI1	0.452	0.177	0.105	0.8	1.37	1.08	1.74	0.0201	1	lm.nb		NM_005180.5:1145
PHF2	0.454	0.191	0.0792	0.829	1.37	1.06	1.78	0.0289	1	lm.nb	Chromatin Modification	NM_005392.3:1354
CASS4	0.454	0.258	-0.0511	0.959	1.37	0.965	1.94	0.0951	1	lm.nb		NM_001164115.1:78
DDX58	0.456	0.201	0.0621	0.85	1.37	1.04	1.8	0.0358	1	lm.nb		NM_014314.3:2130
DOT1L.1	0.456	0.249	-0.0314	0.944	1.37	0.978	1.92	0.0833	1	lm.nb	Chromatin Modification	NM_032482.2:105
IGF1R.1	0.458	0.146	0.172	0.743	1.37	1.13	1.67	0.00563	0.624	lm.nb	Carbohydrate Metabolism, Transmitter Response and Reuptake	NM_000875.4:4444
ATP7A	0.458	0.186	0.0931	0.824	1.37	1.07	1.77	0.0243	1	lm.nb	Oxidative Stress, Transmitter Synthesis and Storage	NM_000052.4:20
TRIM47	0.46	0.308	-0.145	1.06	1.38	0.905	2.09	0.153	1	lm.nb		NM_033452.2:1258
LDLRAD3	0.462	0.261	-0.0502	0.974	1.38	0.966	1.96	0.094	1	lm.nb		NM_174902.2:494
CXCL16	0.465	0.279	-0.0827	1.01	1.38	0.944	2.02	0.113	1	lm.nb	Activated Microglia, Cytokines, Disease Association	NM_001100812.1:850
RING1	0.466	0.191	0.0927	0.84	1.38	1.07	1.79	0.0249	1	lm.nb	Chromatin Modification	NM_002931.3:384
BAK1	0.467	0.26	-0.0426	0.977	1.38	0.971	1.97	0.0892	1	lm.nb		NM_001188.2:1540
ARSA	0.468	0.177	0.121	0.815	1.38	1.09	1.76	0.0165	0.951	lm.nb	Autophagy, Lipid Metabolism	NM_000487.5:1054
PTPRC	0.468	0.305	-0.129	1.07	1.38	0.914	2.09	0.142	1	lm.nb		NM_080923.2:154
SCAMP2	0.47	0.239	0.00172	0.938	1.38	1	1.92	0.0648	1	lm.nb	Activated Microglia	NM_005697.3:489
CIDEB	0.474	0.294	-0.101	1.05	1.39	0.932	2.07	0.124	1	lm.nb		NM_014430.2:815
TM4SF1	0.477	0.34	-0.19	1.14	1.39	0.877	2.21	0.178	1	lm.nb		NM_014220.2:95
ITGAM	0.478	0.392	-0.289	1.25	1.39	0.818	2.37	0.238	1	lm.nb	Disease Association, Tissue Integrity	NM_000632.3:515
PRF1	0.48	0.428	-0.36	1.32	1.39	0.779	2.5	0.277	1	lm.nb	Apoptosis	NM_005041.3:2120
KDM4A	0.481	0.14	0.208	0.755	1.4	1.15	1.69	0.00288	0.511	lm.nb		NM_014663.2:3660
SRSF4	0.481	0.169	0.15	0.812	1.4	1.11	1.76	0.0106	0.802	lm.nb	Transcription and Splicing	NM_005626.4:2079
ACIN1	0.482	0.191	0.107	0.857	1.4	1.08	1.81	0.0214	1	lm.nb	Transcription and Splicing	NM_001164815.1:3094
XBP1	0.489	0.317	-0.132	1.11	1.4	0.913	2.16	0.14	1	lm.nb	Activated Microglia, Angiogenesis, Chromatin Modification, Oxidative Stress, Unfolded Protein Response	NM_005080.2:440
EGR1	0.489	0.466	-0.424	1.4	1.4	0.745	2.64	0.308	1	lm.nb	Disease Association, Growth Factor Signaling	NM_001964.2:1505
ENPP6	0.49	0.392	-0.279	1.26	1.4	0.824	2.39	0.228	1	lm.nb		NM_153343.3:220
NFKB1	0.493	0.213	0.0765	0.91	1.41	1.05	1.88	0.0323	1	lm.nb		NM_003998.2:1675
KDM4B	0.494	0.16	0.181	0.807	1.41	1.13	1.75	0.0063	0.636	lm.nb		NM_015015.2:120
PIK3R2	0.496	0.22	0.0642	0.928	1.41	1.05	1.9	0.0371	1	lm.nb		NM_005027.2:3100
PLXDC2	0.499	0.202	0.103	0.895	1.41	1.07	1.86	0.0236	1	lm.nb		NM_032812.7:685
IGF1R	0.499	0.239	0.0306	0.967	1.41	1.02	1.95	0.0513	1	lm.nb		NM_000875.4:4580
ERG	0.5	0.345	-0.175	1.18	1.41	0.886	2.26	0.164	1	lm.nb	Chromatin Modification, Disease Association	NM_001136155.1:341
CD84	0.5	0.382	-0.249	1.25	1.41	0.842	2.38	0.207	1	lm.nb		NM_001184879.1:28
CSF3R	0.502	0.49	-0.458	1.46	1.42	0.728	2.76	0.319	1	lm.nb		NM_000760.3:2066
CASP4	0.504	0.411	-0.302	1.31	1.42	0.811	2.48	0.236	1	lm.nb		NM_001225.3:88
EMP1	0.504	0.525	-0.524	1.53	1.42	0.695	2.89	0.349	1	lm.nb		NM_001423.1:2000
IGF2R	0.505	0.15	0.21	0.799	1.42	1.16	1.74	0.00351	0.535	lm.nb		NM_000876.1:2605
TNFRSF10B	0.508	0.313	-0.105	1.12	1.42	0.93	2.18	0.122	1	lm.nb	Apoptosis, Cytokines, Disease Association	NM_003842.3:565
PTGS2	0.509	0.324	-0.127	1.14	1.42	0.916	2.21	0.134	1	lm.nb	Activated Microglia, Angiogenesis, Disease Association, Lipid Metabolism, Oxidative Stress, Transmitter Release, Transmitter Response and Reuptake, Vesicle Trafficking	NM_000963.1:495
CALB2	0.51	0.805	-1.07	2.09	1.42	0.477	4.25	0.534	1	lm.nb	Axon and Dendrite Structure, Neural Connectivity	NM_001740.2:497
PILRA	0.511	0.289	-0.0548	1.08	1.42	0.963	2.11	0.0937	1	lm.nb		NM_178273.1:667
OPTN	0.514	0.146	0.227	0.801	1.43	1.17	1.74	0.00248	0.466	lm.nb	Activated Microglia, Disease Association	NM_001008211.1:625
EED	0.518	0.175	0.174	0.861	1.43	1.13	1.82	0.00855	0.707	lm.nb		NM_003797.2:80
RELA	0.518	0.214	0.099	0.938	1.43	1.07	1.92	0.0262	1	lm.nb		NM_021975.3:1990
ATM.1	0.519	0.163	0.2	0.838	1.43	1.15	1.79	0.00506	0.585	lm.nb	Apoptosis, Chromatin Modification, Disease Association, Growth Factor Signaling	NM_138292.3:1323
HDAC7	0.525	0.24	0.0548	0.995	1.44	1.04	1.99	0.0421	1	lm.nb	Angiogenesis, Chromatin Modification	NM_001098416.2:416
CSF1	0.527	0.298	-0.0584	1.11	1.44	0.96	2.16	0.0946	1	lm.nb	Activated Microglia, Cytokines	NM_000757.4:823
DNMT3A	0.53	0.234	0.0726	0.988	1.44	1.05	1.98	0.0357	1	lm.nb		NM_022552.4:2056
RRAS	0.53	0.255	0.0307	1.03	1.44	1.02	2.04	0.052	1	lm.nb	Angiogenesis, Growth Factor Signaling, Transmitter Response and Reuptake	NM_006270.3:330
HGF	0.53	0.356	-0.168	1.23	1.44	0.89	2.34	0.154	1	lm.nb	Angiogenesis, Cytokines, Disease Association, Growth Factor Signaling, Myelination, Oxidative Stress	NM_000601.4:550
TGFB1.1	0.532	0.247	0.0482	1.02	1.45	1.03	2.02	0.0449	1	lm.nb	Activated Microglia, Axon and Dendrite Structure, Chromatin Modification, Cytokines, Growth Factor Signaling, Myelination	NM_000660.4:1438	TRUE
KDM4C	0.536	0.15	0.243	0.83	1.45	1.18	1.78	0.00215	0.466	lm.nb		NM_001146694.1:2031
POLE	0.539	0.259	0.0322	1.05	1.45	1.02	2.07	0.0516	1	lm.nb		NM_006231.3:3264
SETD1A	0.541	0.287	-0.0221	1.1	1.46	0.985	2.15	0.0759	1	lm.nb		NM_014712.1:925
TP73	0.541	0.479	-0.398	1.48	1.45	0.759	2.79	0.273	1	lm.nb		NM_005427.2:2396
ITGA7	0.548	0.247	0.0639	1.03	1.46	1.05	2.04	0.0396	1	lm.nb	Tissue Integrity	NM_002206.1:1170
TGFBR2	0.548	0.313	-0.0649	1.16	1.46	0.956	2.24	0.0967	1	lm.nb	Angiogenesis, Cytokines, Growth Factor Signaling	NM_001024847.1:1760
TNFRSF10D	0.549	0.513	-0.455	1.55	1.46	0.729	2.94	0.298	1	lm.nb	Apoptosis, Cytokines, Disease Association	NM_003840.3:2380
INSR	0.55	0.166	0.224	0.876	1.46	1.17	1.84	0.00389	0.546	lm.nb	Carbohydrate Metabolism, Neural Connectivity, Transmitter Response and Reuptake	NM_000208.2:525
CLDN5	0.553	0.385	-0.203	1.31	1.47	0.869	2.48	0.169	1	lm.nb	Axon and Dendrite Structure, Disease Association, Myelination, Tissue Integrity	NM_001130861.1:1923
SYK	0.554	0.347	-0.126	1.23	1.47	0.916	2.35	0.128	1	lm.nb		NM_003177.5:808
IRF8	0.554	0.405	-0.24	1.35	1.47	0.847	2.55	0.188	1	lm.nb	Activated Microglia, Disease Association	NM_002163.2:253
SERPINE1	0.556	0.81	-1.03	2.14	1.47	0.489	4.42	0.501	1	lm.nb		NM_000602.4:577
BAG3	0.557	0.585	-0.589	1.7	1.47	0.665	3.26	0.353	1	lm.nb		NM_004281.3:1740
GGT1	0.559	0.283	0.00461	1.11	1.47	1	2.16	0.0637	1	lm.nb	Carbohydrate Metabolism, Lipid Metabolism	NM_001032364.2:712
MMP16	0.559	0.378	-0.181	1.3	1.47	0.882	2.46	0.156	1	lm.nb	Matrix Remodeling	NM_022564.2:175
TAF4	0.56	0.204	0.159	0.96	1.47	1.12	1.95	0.0134	0.884	lm.nb	Disease Association, Transcription and Splicing	NM_003185.3:3145
BLM	0.56	0.266	0.0388	1.08	1.47	1.03	2.12	0.0495	1	lm.nb		NM_000057.2:2135
C1QA	0.561	0.537	-0.491	1.61	1.48	0.712	3.06	0.31	1	lm.nb		NM_015991.2:718
EPHA3	0.565	0.281	0.015	1.11	1.48	1.01	2.17	0.0593	1	lm.nb	Growth Factor Signaling, Tissue Integrity	NM_005233.5:1121
COL6A3	0.567	0.464	-0.343	1.48	1.48	0.789	2.78	0.238	1	lm.nb		NM_004369.3:2782
C1QC	0.568	0.546	-0.503	1.64	1.48	0.706	3.11	0.312	1	lm.nb		NM_001114101.1:608
SORL1	0.574	0.307	-0.0287	1.18	1.49	0.98	2.26	0.0783	1	lm.nb	Disease Association	NM_003105.5:4798
BCL2L1	0.576	0.234	0.118	1.03	1.49	1.09	2.05	0.0239	1	lm.nb	Apoptosis, Disease Association, Neural Connectivity	NM_138578.1:1560	TRUE
TCIRG1	0.577	0.309	-0.0294	1.18	1.49	0.98	2.27	0.0786	1	lm.nb	Autophagy, Disease Association, Transmitter Synthesis and Storage	NM_006053.2:1470
EHMT1	0.578	0.256	0.0757	1.08	1.49	1.05	2.11	0.0368	1	lm.nb	Chromatin Modification	NM_024757.3:230
ADRB2	0.578	0.315	-0.0397	1.2	1.49	0.973	2.29	0.0832	1	lm.nb	Angiogenesis, Axon and Dendrite Structure, Neural Connectivity, Transmitter Release, Transmitter Response and Reuptake, Vesicle Trafficking	NM_000024.3:1245
PLA2G5	0.578	0.366	-0.14	1.3	1.49	0.907	2.46	0.132	1	lm.nb		NM_000929.2:675
TLR7	0.581	0.274	0.0438	1.12	1.5	1.03	2.17	0.0482	1	lm.nb		NM_016562.3:4120
SMC1A	0.582	0.15	0.288	0.876	1.5	1.22	1.84	0.00109	0.326	lm.nb		NM_006306.2:2320
IL10RA	0.584	0.346	-0.0946	1.26	1.5	0.937	2.4	0.109	1	lm.nb	Cytokines, Disease Association	NM_001558.2:150
S100A10	0.584	0.374	-0.149	1.32	1.5	0.902	2.49	0.136	1	lm.nb		NM_002966.1:245
GTF2IRD1	0.587	0.142	0.309	0.865	1.5	1.24	1.82	0.000624	0.308	lm.nb	Transcription and Splicing, Transmitter Response and Reuptake	NM_005685.2:1305
SRGN	0.588	0.46	-0.314	1.49	1.5	0.804	2.81	0.218	1	lm.nb		NR_036430.1:65
AK1	0.589	0.315	-0.0286	1.21	1.5	0.98	2.31	0.0779	1	lm.nb		NM_000476.2:570
C5AR1	0.591	0.541	-0.469	1.65	1.51	0.722	3.14	0.289	1	lm.nb		NM_001736.2:1195
SP1	0.594	0.156	0.288	0.9	1.51	1.22	1.87	0.00129	0.327	lm.nb	Chromatin Modification, Disease Association	NM_003109.1:5970
FLT1	0.596	0.415	-0.217	1.41	1.51	0.86	2.66	0.168	1	lm.nb	Activated Microglia, Angiogenesis, Cytokines	NM_002019.4:530
PTMS	0.601	0.28	0.0517	1.15	1.52	1.04	2.22	0.0459	1	lm.nb		NM_002824.4:764
NES	0.605	0.306	0.00528	1.2	1.52	1	2.31	0.0635	1	lm.nb	Neuronal Cytoskeleton	NM_006617.1:2345
MTHFR	0.608	0.183	0.25	0.967	1.52	1.19	1.95	0.00374	0.54	lm.nb	Chromatin Modification	NM_005957.3:330
PTPN6	0.611	0.338	-0.051	1.27	1.53	0.965	2.42	0.0872	1	lm.nb		NM_002831.5:1734
TNFRSF1A	0.622	0.311	0.012	1.23	1.54	1.01	2.35	0.061	1	lm.nb	Apoptosis, Cytokines, Disease Association, Growth Factor Signaling	NM_001065.2:515
ITGAL	0.623	0.352	-0.0675	1.31	1.54	0.954	2.48	0.094	1	lm.nb	Activated Microglia, Tissue Integrity	NM_002209.2:1113
EEF2K	0.625	0.261	0.113	1.14	1.54	1.08	2.2	0.0279	1	lm.nb		NM_013302.3:3380
C1QB	0.625	0.548	-0.449	1.7	1.54	0.733	3.25	0.269	1	lm.nb		NM_000491.3:819
LAG3	0.628	0.555	-0.46	1.72	1.55	0.727	3.29	0.273	1	lm.nb		NM_002286.5:1735
MFGE8	0.632	0.315	0.0142	1.25	1.55	1.01	2.38	0.0602	1	lm.nb		NM_001114614.1:328
BCL2.1	0.64	0.306	0.0401	1.24	1.56	1.03	2.36	0.051	1	lm.nb	Activated Microglia, Apoptosis, Disease Association, Growth Factor Signaling, Oxidative Stress, Transmitter Release, Trophic Factors, Unfolded Protein Response	NM_000633.2:251
MPEG1	0.641	0.551	-0.439	1.72	1.56	0.738	3.3	0.26	1	lm.nb		XM_937323.1:1115
TMEM119	0.644	0.401	-0.141	1.43	1.56	0.907	2.69	0.125	1	lm.nb	Activated Microglia, Disease Association	NM_181724.2:1490
KCNJ10	0.645	0.33	-0.00165	1.29	1.56	0.999	2.45	0.0663	1	lm.nb	Myelination, Neural Connectivity, Transmitter Release, Transmitter Response and Reuptake, Vesicle Trafficking	NM_002241.4:4740
PDGFRB	0.647	0.252	0.154	1.14	1.57	1.11	2.21	0.0192	0.997	lm.nb	Angiogenesis, Cytokines, Growth Factor Signaling, Oxidative Stress, Transmitter Release	NM_002609.3:840	TRUE
B3GNT5	0.651	0.191	0.275	1.03	1.57	1.21	2.04	0.00321	0.529	lm.nb		NM_032047.4:688
CREBBP	0.654	0.155	0.35	0.959	1.57	1.27	1.94	0.000525	0.303	lm.nb	Chromatin Modification, Disease Association, Growth Factor Signaling, Transmitter Response and Reuptake	NM_004380.2:1301
NFKBIA	0.658	0.339	-0.00747	1.32	1.58	0.995	2.5	0.0685	1	lm.nb	Apoptosis, Disease Association, Transmitter Response and Reuptake, Trophic Factors	NM_020529.1:945
SALL1	0.658	0.341	-0.00991	1.33	1.58	0.993	2.51	0.0694	1	lm.nb		NM_002968.2:1120
STX2	0.66	0.199	0.269	1.05	1.58	1.2	2.07	0.0039	0.546	lm.nb	Neural Connectivity, Oxidative Stress, Transmitter Synthesis and Storage, Vesicle Trafficking	NM_194356.2:440
RYR1	0.66	0.341	-0.00756	1.33	1.58	0.995	2.51	0.0685	1	lm.nb	Transmitter Release, Transmitter Response and Reuptake	NM_000540.1:3580
TYROBP	0.661	0.366	-0.0556	1.38	1.58	0.962	2.6	0.0873	1	lm.nb		NM_003332.3:361
SIRT7	0.663	0.245	0.183	1.14	1.58	1.14	2.21	0.0145	0.905	lm.nb	Chromatin Modification	NM_016538.2:1191
PHF21A	0.668	0.242	0.194	1.14	1.59	1.14	2.21	0.0128	0.867	lm.nb	Chromatin Modification	NM_016621.3:2850
C3AR1	0.672	0.318	0.0487	1.29	1.59	1.03	2.45	0.0488	1	lm.nb		NM_004054.2:415	TRUE
CYTIP	0.672	0.422	-0.155	1.5	1.59	0.898	2.83	0.128	1	lm.nb		NM_004288.4:1065
LILRB4	0.673	0.396	-0.104	1.45	1.59	0.931	2.73	0.107	1	lm.nb		NM_001278426.3:591
CD24	0.675	0.81	-0.912	2.26	1.6	0.531	4.79	0.416	1	lm.nb		NM_013230.2:1859
SLAMF8	0.678	0.503	-0.309	1.66	1.6	0.807	3.17	0.195	1	lm.nb		NM_020125.2:696
SLFN11	0.679	0.24	0.209	1.15	1.6	1.16	2.22	0.0111	0.807	lm.nb		NM_001104587.1:920
TMEM204	0.68	0.278	0.135	1.23	1.6	1.1	2.34	0.025	1	lm.nb		NM_024600.4:693
GPR34	0.682	0.414	-0.13	1.49	1.6	0.914	2.82	0.117	1	lm.nb		NM_005300.2:170
LSR	0.684	0.394	-0.0881	1.46	1.61	0.941	2.74	0.0996	1	lm.nb	Lipid Metabolism	NM_205835.3:1888
MYCT1	0.688	0.333	0.0349	1.34	1.61	1.02	2.53	0.0537	1	lm.nb		NM_025107.2:159
TRPV1	0.695	0.325	0.0588	1.33	1.62	1.04	2.52	0.0462	1	lm.nb	Neural Connectivity, Transmitter Release, Transmitter Response and Reuptake	NM_080706.3:1975
GSTP1	0.699	0.35	0.014	1.38	1.62	1.01	2.61	0.0608	1	lm.nb	Oxidative Stress	NM_000852.2:415
CTSS	0.699	0.352	0.0088	1.39	1.62	1.01	2.62	0.0626	1	lm.nb		NM_004079.3:685
CST7	0.701	0.454	-0.188	1.59	1.63	0.878	3.01	0.14	1	lm.nb		NM_003650.3:525
DOCK2	0.704	0.349	0.0207	1.39	1.63	1.01	2.62	0.0586	1	lm.nb		NM_004946.2:2430
TRAF2	0.707	0.274	0.169	1.24	1.63	1.12	2.37	0.019	0.997	lm.nb		NM_021138.3:1325
EMCN	0.713	0.395	-0.0608	1.49	1.64	0.959	2.8	0.0877	1	lm.nb	Angiogenesis	NM_016242.3:160
S100A12	0.717	0.827	-0.903	2.34	1.64	0.535	5.05	0.397	1	lm.nb		NM_005621.1:260
VAV1	0.72	0.313	0.107	1.33	1.65	1.08	2.52	0.0336	1	lm.nb		NM_005428.2:764
TNC	0.724	0.475	-0.207	1.66	1.65	0.866	3.15	0.145	1	lm.nb	Disease Association, Tissue Integrity	NM_002160.3:1215
LAMB2	0.733	0.287	0.17	1.3	1.66	1.13	2.45	0.02	1	lm.nb	Disease Association, Neural Connectivity	NM_002292.3:2280
NFKB2	0.734	0.384	-0.0187	1.49	1.66	0.987	2.8	0.072	1	lm.nb		NM_002502.2:825
ATP2B3	0.739	0.637	-0.509	1.99	1.67	0.703	3.96	0.261	1	lm.nb	Transmitter Release, Transmitter Response and Reuptake	NM_001001344.2:1280
CASP1	0.74	0.37	0.0142	1.47	1.67	1.01	2.76	0.061	1	lm.nb	Apoptosis, Disease Association	NM_001223.3:971
CNTF	0.744	0.347	0.0647	1.42	1.67	1.05	2.68	0.0457	1	lm.nb	Axon and Dendrite Structure, Cytokines, Disease Association, Growth Factor Signaling	NM_000614.3:45
BCL2L11	0.748	0.211	0.335	1.16	1.68	1.26	2.24	0.00229	0.466	lm.nb		NM_138621.4:276	TRUE
CD74	0.754	0.365	0.0376	1.47	1.69	1.03	2.77	0.0539	1	lm.nb		NM_001025159.1:964
CACNA1S	0.761	0.475	-0.171	1.69	1.69	0.888	3.23	0.127	1	lm.nb	Disease Association, Growth Factor Signaling, Transmitter Release, Transmitter Response and Reuptake	NM_000069.2:1440
SIGLEC8	0.767	0.392	-0.000193	1.53	1.7	1	2.9	0.0657	1	lm.nb		NM_014442.2:424
VIM	0.77	0.494	-0.2	1.74	1.7	0.871	3.34	0.137	1	lm.nb		NM_003380.2:694
IFI30	0.775	0.607	-0.413	1.96	1.71	0.751	3.9	0.217	1	lm.nb		NM_006332.3:385
P2RX7	0.778	0.391	0.0114	1.54	1.71	1.01	2.92	0.0621	1	lm.nb	Disease Association, Neural Connectivity, Transmitter Release, Transmitter Response and Reuptake, Vesicle Trafficking	NM_002562.5:780
ADCY9	0.787	0.378	0.0467	1.53	1.72	1.03	2.88	0.0517	1	lm.nb	Axon and Dendrite Structure, Transmitter Release, Transmitter Response and Reuptake	NM_001116.3:6400
RAPGEF3	0.787	0.412	-0.0209	1.59	1.72	0.986	3.02	0.0723	1	lm.nb		NM_001098531.2:3130
PLEKHM1	0.79	0.198	0.401	1.18	1.73	1.32	2.26	0.000874	0.308	lm.nb		NM_014798.2:649
NPNT	0.795	0.27	0.266	1.32	1.73	1.2	2.5	0.00864	0.707	lm.nb		NM_001033047.2:1854
MAN2B1	0.795	0.326	0.156	1.43	1.73	1.11	2.7	0.0254	1	lm.nb	Autophagy	NM_001173498.1:380
POLR2J	0.799	0.264	0.283	1.32	1.74	1.22	2.49	0.00718	0.663	lm.nb	Disease Association, Transcription and Splicing	NM_006234.4:618
TGFB1	0.8	0.302	0.208	1.39	1.74	1.15	2.63	0.0164	0.951	lm.nb		NM_000660.3:1260
TNFSF13B	0.805	0.31	0.197	1.41	1.75	1.15	2.66	0.0183	0.976	lm.nb		NM_001145645.2:240	TRUE
ITGAX.1	0.82	0.425	-0.0124	1.65	1.77	0.991	3.14	0.0694	1	lm.nb	Activated Microglia	NM_000887.3:700
MBD3	0.821	0.257	0.318	1.32	1.77	1.25	2.5	0.00496	0.585	lm.nb		NM_001281453.1:1580
C3	0.826	0.376	0.0888	1.56	1.77	1.06	2.96	0.0414	1	lm.nb	Activated Microglia, Angiogenesis, Disease Association	NM_000064.2:4396	TRUE
PLA2G4E	0.848	0.534	-0.198	1.89	1.8	0.872	3.72	0.13	1	lm.nb	Growth Factor Signaling, Lipid Metabolism, Transmitter Release, Transmitter Response and Reuptake	NM_001206670.1:1884
CASP7	0.861	0.308	0.257	1.47	1.82	1.19	2.76	0.012	0.832	lm.nb	Apoptosis, Disease Association	NM_001227.3:915
SERPINF1	0.869	1.07	-1.23	2.97	1.83	0.426	7.83	0.428	1	loglinear		NM_002615.4:888
IL1R2	0.871	0.605	-0.315	2.06	1.83	0.804	4.16	0.167	1	lm.nb		NM_173343.1:905
CHRM5	0.873	0.43	0.0294	1.72	1.83	1.02	3.29	0.0576	1	lm.nb	Growth Factor Signaling, Neural Connectivity, Transmitter Release, Transmitter Response and Reuptake, Vesicle Trafficking	NM_012125.3:814
CD163	0.877	0.76	-0.613	2.37	1.84	0.654	5.16	0.264	1	lm.nb		NM_004244.4:1630
PLCB3	0.882	0.292	0.308	1.45	1.84	1.24	2.74	0.00744	0.663	lm.nb	Disease Association, Growth Factor Signaling, Transmitter Release, Transmitter Response and Reuptake, Vesicle Trafficking	NM_000932.1:3220
BCL2	0.882	0.328	0.24	1.52	1.84	1.18	2.88	0.0149	0.917	lm.nb		NM_000657.2:947
GDPD2	0.882	0.387	0.124	1.64	1.84	1.09	3.12	0.035	1	lm.nb	Lipid Metabolism	NM_001171191.1:1920
MSR1	0.889	0.477	-0.0463	1.83	1.85	0.968	3.54	0.0789	1	lm.nb		NM_002445.3:326
HLA-DRA	0.892	0.47	-0.029	1.81	1.86	0.98	3.51	0.0738	1	lm.nb	Disease Association, Tissue Integrity	NM_019111.3:335
ITGB5	0.893	0.259	0.384	1.4	1.86	1.31	2.64	0.0029	0.511	lm.nb		NM_002213.3:2560
GZMA	0.904	0.523	-0.121	1.93	1.87	0.92	3.81	0.101	1	lm.nb		NM_006144.2:155
NPC2	0.913	0.482	-0.0314	1.86	1.88	0.978	3.63	0.0743	1	lm.nb	Activated Microglia, Autophagy, Disease Association	NM_006432.3:193
S1PR3	0.922	0.307	0.321	1.52	1.89	1.25	2.87	0.00757	0.663	lm.nb		NM_005226.2:1480
LTC4S	0.932	0.301	0.343	1.52	1.91	1.27	2.87	0.00617	0.636	lm.nb		NM_145867.1:31
SESN2	0.934	0.473	0.00611	1.86	1.91	1	3.63	0.0641	1	lm.nb		NM_031459.3:1905
KAT2A	0.935	0.323	0.303	1.57	1.91	1.23	2.96	0.00955	0.752	lm.nb		NM_021078.2:1835
TNFSF12	0.95	0.358	0.247	1.65	1.93	1.19	3.14	0.0163	0.951	lm.nb		NM_003809.2:812	TRUE
RELB	0.951	0.616	-0.256	2.16	1.93	0.837	4.46	0.14	1	lm.nb		NM_006509.3:960
ATF3	0.962	0.659	-0.329	2.25	1.95	0.796	4.77	0.162	1	lm.nb		NM_001674.2:1757
TNFRSF25	0.964	0.393	0.193	1.74	1.95	1.14	3.33	0.0247	1	lm.nb		NM_001039664.1:151	TRUE
EMP2	0.973	0.297	0.391	1.55	1.96	1.31	2.94	0.00419	0.565	lm.nb	Angiogenesis	NM_001424.4:1265
IKBKB	0.975	0.229	0.526	1.42	1.97	1.44	2.68	0.000477	0.291	lm.nb	Apoptosis, Growth Factor Signaling, Trophic Factors	NM_001556.1:1995
ENTPD2	0.975	0.418	0.156	1.79	1.97	1.11	3.47	0.0315	1	lm.nb	Transmitter Response and Reuptake	NM_203468.1:206
STEAP4	0.98	0.706	-0.403	2.36	1.97	0.756	5.15	0.182	1	lm.nb		NM_024636.2:3555
CNN2	0.983	0.373	0.251	1.71	1.98	1.19	3.28	0.0169	0.962	lm.nb		NM_004368.3:609
IFIH1	0.991	0.26	0.482	1.5	1.99	1.4	2.83	0.00127	0.327	lm.nb		NM_022168.2:185
INPP5D	1	0.313	0.387	1.62	2	1.31	3.07	0.005	0.585	lm.nb		NM_005541.3:4075
ITGAX	1	0.417	0.186	1.82	2.01	1.14	3.53	0.027	1	lm.nb		NM_000887.4:561
CD40	1.01	0.423	0.184	1.84	2.02	1.14	3.59	0.0277	1	lm.nb		NM_001250.4:196
DAB2	1.05	0.264	0.53	1.57	2.07	1.44	2.96	0.000908	0.308	lm.nb		NM_001343.2:450
GFAP	1.06	0.394	0.285	1.83	2.08	1.22	3.55	0.0152	0.917	lm.nb	Disease Association, Neuronal Cytoskeleton, Vesicle Trafficking	NM_002055.4:589	TRUE
NMB	1.1	0.365	0.387	1.82	2.15	1.31	3.53	0.00733	0.663	lm.nb	Disease Association	NM_021077.3:761
FOS	1.11	0.751	-0.356	2.59	2.17	0.781	6.01	0.155	1	lm.nb	Apoptosis, Disease Association, Growth Factor Signaling, Oxidative Stress, Transmitter Release, Transmitter Response and Reuptake	NM_005252.2:1475
DNA2	1.21	0.367	0.493	1.93	2.32	1.41	3.81	0.00394	0.546	lm.nb		NM_001080449.1:2935
IL3RA	1.25	0.442	0.388	2.12	2.39	1.31	4.35	0.0109	0.804	lm.nb		NM_002183.2:745	TRUE
MAFF	1.29	0.509	0.293	2.29	2.45	1.23	4.89	0.0207	1	lm.nb		NM_001161572.1:1373
CPT1B	1.3	0.338	0.641	1.97	2.47	1.56	3.91	0.00116	0.326	lm.nb	Carbohydrate Metabolism	NM_004377.3:1654
NAGLU	1.3	0.385	0.549	2.06	2.47	1.46	4.17	0.0033	0.535	lm.nb	Activated Microglia, Autophagy	NM_000263.3:696
PIK3R5	1.3	0.387	0.542	2.06	2.46	1.46	4.17	0.0035	0.535	lm.nb		NM_001142633.1:3335
CD44	1.33	0.457	0.439	2.23	2.52	1.36	4.69	0.00912	0.724	lm.nb	Activated Microglia, Disease Association	NM_001001392.1:429	TRUE
CXCR4	1.48	0.488	0.526	2.44	2.79	1.44	5.42	0.00709	0.663	lm.nb	Activated Microglia, Cytokines, Disease Association, Myelination	NM_003467.2:1335
C4A	1.5	0.375	0.767	2.24	2.83	1.7	4.72	0.000832	0.308	lm.nb		NM_007293.2:1217	TRUE
PTGER3	1.55	0.676	0.229	2.88	2.93	1.17	7.35	0.0337	1	lm.nb		NM_000957.2:895
HSPB1	1.71	0.664	0.407	3.01	3.27	1.33	8.05	0.0192	0.997	lm.nb	Angiogenesis, Disease Association, Growth Factor Signaling, Oxidative Stress, Unfolded Protein Response	NM_001540.3:374
MMP14	1.86	0.656	0.571	3.14	3.62	1.49	8.83	0.0111	0.807	lm.nb	Activated Microglia, Angiogenesis, Disease Association, Matrix Remodeling, Oxidative Stress	NM_004995.2:1470
GPR183	1.89	0.801	0.319	3.46	3.7	1.25	11	0.0299	1	lm.nb		NM_004951.3:405
CP	1.95	0.765	0.453	3.45	3.87	1.37	10.9	0.02	1	lm.nb	Disease Association	NM_000096.3:1110	TRUE
FCGR2B	1.96	0.561	0.862	3.06	3.9	1.82	8.35	0.00259	0.472	lm.nb		NM_001002273.1:870
GRM8	1.98	0.7	0.604	3.35	3.93	1.52	10.2	0.0113	0.809	lm.nb	Neural Connectivity, Transmitter Release, Transmitter Response and Reuptake, Vesicle Trafficking	NM_000845.1:1300
HSPA6	2.03	0.977	0.118	3.95	4.09	1.08	15.4	0.0521	1	lm.nb	Disease Association, Growth Factor Signaling, Transcription and Splicing, Unfolded Protein Response	NM_002155.3:2018
NWD1	2.34	0.496	1.37	3.31	5.07	2.58	9.94	0.000172	0.149	lm.nb		NM_001007525.3:3302	TRUE
CA2	2.48	0.64	1.22	3.73	5.57	2.34	13.3	0.00112	0.326	lm.nb	Axon and Dendrite Structure, Disease Association, Vesicle Trafficking	NM_000067.2:575	TRUE
TMEM37	2.7	0.869	1	4.41	6.51	2	21.2	0.00604	0.636	lm.nb		NM_183240.2:430	TRUE
PROS1	2.9	0.897	1.14	4.66	7.47	2.21	25.3	0.0046	0.585	lm.nb		NM_000313.1:875	TRUE
TTR	3.51	1.76	0.065	6.95	11.4	1.05	124	0.0612	1	loglinear		NM_000371.3:199

## Sheet: B. hFCX DEGs
Supplementary Table 2B. nCounter Neuroinflammation and Neuropathology panels DEGs analysis - hFCX FTLD-GRN patients vs controls (related to Figure 1)
Genes	Log2_FC	std error (log2)	Lower confidence limit (log2)	Upper confidence limit (log2)	Linear fold change	Lower confidence limit (linear)	Upper confidence limit (linear)	p_value	BY.p.value	method	Gene.sets	probe.ID
GJA1	1.69	0.236	1.23	2.16	3.23	2.35	4.46	1.59e-06	0.0166	lm.nb		NM_000165.3:705
NSF	-1.11	0.176	-1.45	-0.763	0.464	0.366	0.589	7.86e-06	0.0276	lm.nb	Axon and Dendrite Structure, Neural Connectivity, Transmitter Release, Transmitter Synthesis and Storage, Vesicle Trafficking	NM_006178.2:2555
INPP5D	1.14	0.187	0.775	1.51	2.21	1.71	2.85	1.18e-05	0.0276	lm.nb		NM_005541.3:4075
KCNA1	-3.36	0.554	-4.44	-2.27	0.0977	0.046	0.207	1.29e-05	0.0276	lm.nb	Axon and Dendrite Structure, Neural Connectivity, Transmitter Release, Vesicle Trafficking	NM_000217.2:6060
SCN1A	-1.43	0.238	-1.9	-0.969	0.37	0.268	0.511	1.33e-05	0.0276	lm.nb	Axon and Dendrite Structure, Transmitter Release	NM_006920.4:995
GPR34	1.56	0.275	1.03	2.1	2.96	2.04	4.3	2.67e-05	0.043	lm.nb		NM_005300.2:170
CPLX1	-1.21	0.215	-1.63	-0.786	0.433	0.323	0.58	3.07e-05	0.043	lm.nb	Axon and Dendrite Structure, Neural Connectivity, Transmitter Synthesis and Storage, Vesicle Trafficking	NM_006651.3:1683
ATP6V1G2	-1.14	0.205	-1.55	-0.742	0.453	0.343	0.598	3.33e-05	0.043	lm.nb	Transmitter Synthesis and Storage	NM_130463.2:920
NEFL.1	-1.61	0.292	-2.19	-1.04	0.327	0.22	0.486	3.72e-05	0.043	lm.nb	Axon and Dendrite Structure, Disease Association, Neuronal Cytoskeleton	NM_006158.3:1905
SIGLEC8	1.48	0.273	0.948	2.02	2.8	1.93	4.05	4.5e-05	0.0462	lm.nb		NM_014442.2:424
PILRA	0.947	0.176	0.603	1.29	1.93	1.52	2.45	4.89e-05	0.0462	lm.nb		NM_178273.1:667
SLC17A6	-2.52	0.474	-3.45	-1.59	0.174	0.0915	0.332	5.74e-05	0.0497	lm.nb	Neural Connectivity, Transmitter Release, Transmitter Response and Reuptake, Transmitter Synthesis and Storage	NM_020346.2:1555
INA	-1.27	0.243	-1.74	-0.789	0.416	0.299	0.579	7.19e-05	0.0575	lm.nb	Disease Association, Neuronal Cytoskeleton	NM_032727.3:2885
CLU	0.621	0.121	0.384	0.857	1.54	1.3	1.81	8.22e-05	0.0611	lm.nb	Activated Microglia, Axon and Dendrite Structure, Disease Association, Myelination	NM_203339.2:1376
PLCB1	-0.822	0.164	-1.14	-0.501	0.566	0.453	0.707	0.000107	0.0735	lm.nb	Disease Association, Growth Factor Signaling, Transmitter Release, Transmitter Response and Reuptake	NM_015192.3:2250
C3	1.74	0.35	1.05	2.42	3.33	2.07	5.37	0.000119	0.0735	lm.nb	Activated Microglia, Angiogenesis, Disease Association	NM_000064.2:4396
CREBBP	0.744	0.15	0.449	1.04	1.67	1.37	2.05	0.00012	0.0735	lm.nb	Chromatin Modification, Disease Association, Growth Factor Signaling, Transmitter Response and Reuptake	NM_004380.2:1301
PPP3CA	-0.791	0.162	-1.11	-0.474	0.578	0.464	0.72	0.000137	0.0793	lm.nb	Disease Association, Growth Factor Signaling, Neural Connectivity, Transmitter Release, Transmitter Response and Reuptake, Vesicle Trafficking	NM_000944.4:3920
NEFL	-1.61	0.332	-2.26	-0.955	0.328	0.209	0.516	0.000155	0.0849	lm.nb		NM_006158.3:3300
ENTPD2	1.63	0.34	0.962	2.3	3.09	1.95	4.91	0.000171	0.0874	lm.nb	Transmitter Response and Reuptake	NM_203468.1:206
B4GALT6	-1.2	0.251	-1.69	-0.706	0.436	0.31	0.613	0.000177	0.0874	lm.nb	Lipid Metabolism	NM_004775.3:4065
STX1B	-0.801	0.171	-1.14	-0.465	0.574	0.455	0.724	0.000215	0.102	lm.nb	Neural Connectivity, Transmitter Synthesis and Storage, Vesicle Trafficking	NM_052874.4:483
NRP2	0.886	0.193	0.508	1.26	1.85	1.42	2.4	0.000256	0.105	lm.nb		NM_003872.2:805
RTN4	-0.763	0.166	-1.09	-0.437	0.589	0.47	0.739	0.000263	0.105	lm.nb	Disease Association, Growth Factor Signaling	NM_007008.2:275
CADPS	-0.763	0.167	-1.09	-0.437	0.589	0.47	0.739	0.000264	0.105	lm.nb	Disease Association, Neural Connectivity, Vesicle Trafficking	NM_183394.2:1870
SYNJ1	-0.563	0.123	-0.804	-0.321	0.677	0.573	0.8	0.000272	0.105	lm.nb	Axon and Dendrite Structure, Disease Association, Growth Factor Signaling, Neural Connectivity, Vesicle Trafficking	NM_203446.1:1735
NEFH	-1.89	0.416	-2.7	-1.07	0.27	0.154	0.476	0.000293	0.105	lm.nb	Axon and Dendrite Structure, Disease Association, Neuronal Cytoskeleton, Oxidative Stress	NM_021076.3:1350
PLXDC2	0.873	0.192	0.496	1.25	1.83	1.41	2.38	0.000293	0.105	lm.nb		NM_032812.7:685
GFAP	1.75	0.385	0.992	2.5	3.36	1.99	5.66	0.000294	0.105	lm.nb	Disease Association, Neuronal Cytoskeleton, Vesicle Trafficking	NM_002055.4:589
MYH10	-0.832	0.185	-1.19	-0.468	0.562	0.437	0.723	0.000324	0.112	lm.nb	Axon and Dendrite Structure, Neural Connectivity	NM_005964.1:7092
INPP5F	-0.997	0.223	-1.43	-0.559	0.501	0.37	0.679	0.000338	0.113	lm.nb	Growth Factor Signaling	NR_003252.1:1390
AQP4	1.37	0.314	0.758	1.99	2.59	1.69	3.97	0.000416	0.135	lm.nb	Tissue Integrity	NM_004028.3:2520
CD84	1.22	0.286	0.659	1.78	2.33	1.58	3.43	0.000522	0.164	lm.nb		NM_001184879.1:28
NOVA1	-0.384	0.0909	-0.563	-0.206	0.766	0.677	0.867	0.000562	0.172	lm.nb	Vesicle Trafficking	NM_006489.2:626
PCSK2	-0.833	0.202	-1.23	-0.438	0.561	0.427	0.738	0.000701	0.201	lm.nb	Axon and Dendrite Structure	NM_002594.2:645
TRIM37	-0.58	0.141	-0.857	-0.304	0.669	0.552	0.81	0.000724	0.201	lm.nb	Chromatin Modification, Unfolded Protein Response	NM_015294.4:1910
TARDBP	0.265	0.0644	0.138	0.391	1.2	1.1	1.31	0.000729	0.201	loglinear	Disease Association, Transcription and Splicing	NM_007375.3:476
CYCS	-0.545	0.133	-0.805	-0.284	0.686	0.572	0.821	0.000747	0.201	lm.nb	Apoptosis, Disease Association, Oxidative Stress	NM_018947.4:1735
IGSF6	1.32	0.323	0.689	1.95	2.5	1.61	3.88	0.000753	0.201	lm.nb		NM_005849.2:58
TAF9	-0.648	0.159	-0.96	-0.336	0.638	0.514	0.792	0.000801	0.208	lm.nb	Chromatin Modification, Transcription and Splicing	NM_001015892.1:808
ARHGAP44	-0.513	0.127	-0.762	-0.265	0.701	0.59	0.832	0.000823	0.209	lm.nb	Axon and Dendrite Structure, Neural Connectivity	NM_014859.4:4050
FGF13	-0.626	0.157	-0.933	-0.319	0.648	0.524	0.801	0.000931	0.222	lm.nb		NM_033642.1:620
OXR1	-0.796	0.199	-1.19	-0.406	0.576	0.439	0.755	0.000935	0.222	lm.nb	Oxidative Stress	NM_001198535.1:772
CCK	-1.32	0.331	-1.97	-0.673	0.4	0.255	0.627	0.000945	0.222	lm.nb	Axon and Dendrite Structure, Neural Connectivity	NM_001174138.1:613
SLFN11	0.847	0.213	0.43	1.26	1.8	1.35	2.4	0.000961	0.222	lm.nb		NM_001104587.1:920
GABRB2	-0.556	0.14	-0.831	-0.281	0.68	0.562	0.823	0.000999	0.226	lm.nb	Neural Connectivity, Transmitter Release, Transmitter Response and Reuptake, Vesicle Trafficking	NM_000813.2:1635
NPAS4	-3.29	0.845	-4.95	-1.64	0.102	0.0324	0.321	0.00115	0.254	lm.nb	Activated Microglia, Neural Connectivity, Vesicle Trafficking	NM_178864.3:1164
SETD1A	0.569	0.147	0.282	0.857	1.48	1.22	1.81	0.00119	0.254	lm.nb		NM_014712.1:925
IPCEF1	-0.814	0.21	-1.23	-0.402	0.569	0.428	0.757	0.00121	0.254	lm.nb	Oxidative Stress	NM_015553.2:1201
C4A	2.18	0.562	1.08	3.28	4.52	2.11	9.7	0.00122	0.254	lm.nb		NM_007293.2:1217
PINK1	-0.497	0.129	-0.749	-0.244	0.709	0.595	0.844	0.00126	0.256	lm.nb	Axon and Dendrite Structure, Disease Association, Oxidative Stress, Transmitter Release, Vesicle Trafficking	NM_032409.2:1610
TYROBP	1.11	0.289	0.541	1.67	2.15	1.45	3.19	0.00133	0.256	lm.nb		NM_003332.3:361
BLM	0.737	0.192	0.36	1.11	1.67	1.28	2.16	0.00133	0.256	lm.nb		NM_000057.2:2135
HLA-DRA	1.25	0.326	0.611	1.89	2.38	1.53	3.7	0.00133	0.256	lm.nb	Disease Association, Tissue Integrity	NM_019111.3:335
TMEM119	1.12	0.295	0.541	1.7	2.17	1.46	3.25	0.00145	0.274	lm.nb	Activated Microglia, Disease Association	NM_181724.2:1490
PVALB	-2.37	0.627	-3.6	-1.14	0.194	0.0825	0.454	0.00151	0.28	lm.nb	Axon and Dendrite Structure, Neural Connectivity	NM_002854.2:76
SYK	0.99	0.263	0.474	1.51	1.99	1.39	2.84	0.00156	0.281	lm.nb		NM_003177.5:808
HPRT1	-0.986	0.262	-1.5	-0.472	0.505	0.353	0.721	0.00157	0.281	lm.nb		NM_000194.1:240
EEF2K	0.742	0.198	0.354	1.13	1.67	1.28	2.19	0.00162	0.285	lm.nb		NM_013302.3:3380
AKT3	-0.528	0.142	-0.807	-0.249	0.694	0.572	0.842	0.00175	0.302	lm.nb	Apoptosis, Carbohydrate Metabolism, Growth Factor Signaling, Transmitter Release, Transmitter Response and Reuptake, Trophic Factors	NM_005465.4:287
PDE1B	-0.568	0.153	-0.869	-0.267	0.675	0.548	0.831	0.00177	0.302	lm.nb	Disease Association, Transmitter Release, Transmitter Synthesis and Storage	NM_000924.3:1172
E2F1	-0.833	0.227	-1.28	-0.389	0.561	0.413	0.763	0.00186	0.305	lm.nb		NM_005225.1:935
OPA1	-0.57	0.155	-0.874	-0.266	0.673	0.546	0.832	0.00187	0.305	lm.nb	Axon and Dendrite Structure	NM_130837.1:1355
PNKD	-0.939	0.256	-1.44	-0.438	0.521	0.368	0.738	0.00188	0.305	lm.nb	Transmitter Release, Transmitter Synthesis and Storage, Vesicle Trafficking	NM_022572.4:2000
ATP6V1E1	-0.721	0.198	-1.11	-0.333	0.607	0.464	0.794	0.00203	0.323	lm.nb	Disease Association, Transmitter Synthesis and Storage	NM_001039367.1:1103
FCGR2B	1.51	0.415	0.695	2.32	2.85	1.62	5	0.00205	0.323	lm.nb		NM_001002273.1:870
WFS1	0.937	0.261	0.426	1.45	1.92	1.34	2.73	0.00223	0.346	lm.nb	Axon and Dendrite Structure, Unfolded Protein Response	NM_006005.3:1166
SNCB	-0.476	0.134	-0.738	-0.214	0.719	0.6	0.862	0.00241	0.365	lm.nb	Axon and Dendrite Structure, Disease Association, Neural Connectivity, Transmitter Synthesis and Storage, Vesicle Trafficking	NM_001318034.1:1023
KIF3A	-0.874	0.246	-1.36	-0.392	0.546	0.391	0.762	0.00242	0.365	lm.nb	Growth Factor Signaling, Neural Connectivity	NM_007054.5:775
TGFBR2	0.906	0.255	0.405	1.41	1.87	1.32	2.65	0.00249	0.369	lm.nb	Angiogenesis, Cytokines, Growth Factor Signaling	NM_001024847.1:1760
SLC4A10	-0.573	0.164	-0.894	-0.252	0.672	0.538	0.84	0.00276	0.398	lm.nb	Axon and Dendrite Structure	NM_001178016.1:2365
TMEM204	0.862	0.248	0.376	1.35	1.82	1.3	2.55	0.00288	0.398	lm.nb		NM_024600.4:693
IKBKB	0.828	0.238	0.361	1.29	1.78	1.28	2.45	0.00288	0.398	lm.nb	Apoptosis, Growth Factor Signaling, Trophic Factors	NM_001556.1:1995
RAB3A	-0.743	0.214	-1.16	-0.324	0.598	0.447	0.799	0.00289	0.398	lm.nb	Axon and Dendrite Structure, Neural Connectivity, Transmitter Synthesis and Storage, Vesicle Trafficking	NM_002866.4:177
MAPK9	-0.535	0.154	-0.837	-0.233	0.69	0.56	0.851	0.00291	0.398	lm.nb	Apoptosis, Growth Factor Signaling, Transmitter Release, Transmitter Response and Reuptake, Trophic Factors, Unfolded Protein Response	XM_005265940.1:163
ARC	-1.97	0.568	-3.08	-0.859	0.255	0.118	0.551	0.00291	0.398	lm.nb	Axon and Dendrite Structure, Neural Connectivity, Vesicle Trafficking	NM_015193.3:805
DLGAP1	-0.529	0.153	-0.828	-0.229	0.693	0.563	0.853	0.00301	0.404	lm.nb	Neural Connectivity, Transmitter Release, Vesicle Trafficking	NM_001003809.2:1222
BACE1	-0.648	0.188	-1.02	-0.28	0.638	0.494	0.823	0.00303	0.404	lm.nb	Axon and Dendrite Structure, Disease Association	NM_012104.3:2400
NPNT	1.59	0.464	0.682	2.5	3.01	1.6	5.66	0.0032	0.413	lm.nb		NM_001033047.2:1854
CAMK2D	0.335	0.0977	0.143	0.526	1.26	1.1	1.44	0.0032	0.413	lm.nb	Axon and Dendrite Structure, Chromatin Modification, Growth Factor Signaling, Neural Connectivity, Transmitter Release, Transmitter Response and Reuptake, Trophic Factors	NM_172127.1:505
S100A10	1.34	0.39	0.571	2.1	2.52	1.49	4.29	0.00324	0.413	lm.nb		NM_002966.1:245
TPD52	-0.927	0.271	-1.46	-0.396	0.526	0.364	0.76	0.00328	0.413	lm.nb		NM_005079.2:1490
ANXA1	1.5	0.44	0.641	2.37	2.84	1.56	5.16	0.0033	0.413	lm.nb		NM_000700.1:515
GABRA1	-0.579	0.171	-0.914	-0.245	0.669	0.531	0.844	0.00345	0.414	lm.nb	Neural Connectivity, Transmitter Release, Transmitter Response and Reuptake, Vesicle Trafficking	NM_000806.5:475
C1QC	1.22	0.361	0.517	1.93	2.34	1.43	3.82	0.00346	0.414	lm.nb		NM_001114101.1:608
CRH	-1.44	0.424	-2.27	-0.606	0.37	0.208	0.657	0.00349	0.414	lm.nb	Axon and Dendrite Structure, Transmitter Release, Transmitter Response and Reuptake, Vesicle Trafficking	NM_000756.1:681
PTGER3	1.08	0.32	0.456	1.71	2.12	1.37	3.27	0.00353	0.414	lm.nb		NM_000957.2:895
CA2	0.824	0.244	0.346	1.3	1.77	1.27	2.47	0.00355	0.414	lm.nb	Axon and Dendrite Structure, Disease Association, Vesicle Trafficking	NM_000067.2:575
MAPK10	-0.463	0.137	-0.731	-0.194	0.726	0.603	0.874	0.00355	0.414	lm.nb	Apoptosis, Disease Association, Growth Factor Signaling, Transmitter Release, Transmitter Response and Reuptake, Trophic Factors, Unfolded Protein Response	NM_138981.2:450
SLCO2B1	0.888	0.264	0.37	1.41	1.85	1.29	2.65	0.0037	0.422	lm.nb		NM_001145212.2:2140
NPTN	-0.579	0.172	-0.917	-0.241	0.669	0.53	0.846	0.00373	0.422	lm.nb	Axon and Dendrite Structure, Disease Association, Neural Connectivity, Transmitter Response and Reuptake, Vesicle Trafficking	NM_012428.2:1460
ITGB5	0.813	0.242	0.338	1.29	1.76	1.26	2.44	0.00375	0.422	lm.nb		NM_002213.3:2560
CASP6	0.797	0.238	0.331	1.26	1.74	1.26	2.4	0.00378	0.422	lm.nb	Apoptosis	NM_032992.2:360
IL1B	-2.9	0.867	-4.6	-1.2	0.134	0.0412	0.435	0.00382	0.422	lm.nb	Activated Microglia, Angiogenesis, Chromatin Modification, Cytokines, Disease Association, Growth Factor Signaling, Oxidative Stress	NM_000576.2:840
GDPD2	1.38	0.414	0.57	2.19	2.61	1.48	4.58	0.00391	0.428	lm.nb	Lipid Metabolism	NM_001171191.1:1920
NMNAT2	-0.628	0.191	-1	-0.255	0.647	0.499	0.838	0.00427	0.462	lm.nb	Neural Connectivity	NM_015039.3:2384
INPP4A	-0.326	0.0992	-0.521	-0.132	0.798	0.697	0.913	0.00436	0.465	lm.nb	Growth Factor Signaling	NM_001134224.1:1010
EED	0.615	0.187	0.248	0.983	1.53	1.19	1.98	0.00439	0.465	lm.nb		NM_003797.2:80
PLA2G4E	1.46	0.445	0.586	2.33	2.75	1.5	5.03	0.00445	0.468	lm.nb	Growth Factor Signaling, Lipid Metabolism, Transmitter Release, Transmitter Response and Reuptake	NM_001206670.1:1884
GLS	-0.578	0.177	-0.925	-0.231	0.67	0.527	0.852	0.00456	0.472	lm.nb	Carbohydrate Metabolism, Disease Association, Transmitter Release, Vesicle Trafficking	NM_014905.3:985
SETD1B	0.711	0.218	0.284	1.14	1.64	1.22	2.2	0.00459	0.472	lm.nb		NM_015048.1:260
CCL4	-2.53	0.78	-4.06	-1.01	0.173	0.0599	0.498	0.00472	0.481	lm.nb		NM_002984.2:201
EGR1	-1.62	0.498	-2.59	-0.639	0.326	0.166	0.642	0.00478	0.483	lm.nb	Disease Association, Growth Factor Signaling	NM_001964.2:1505
CD68	0.839	0.259	0.33	1.35	1.79	1.26	2.54	0.00488	0.485	lm.nb	Activated Microglia, Autophagy, Disease Association	NM_001251.2:1140
CTSS	0.846	0.262	0.333	1.36	1.8	1.26	2.56	0.0049	0.485	lm.nb		NM_004079.3:685
POLR2L	0.373	0.116	0.146	0.599	1.29	1.11	1.52	0.00504	0.492	lm.nb	Disease Association, Transcription and Splicing	NM_021128.4:295
CALCOCO2	0.56	0.174	0.219	0.902	1.47	1.16	1.87	0.00506	0.492	lm.nb		NM_005831.3:1580
TNFSF12	0.796	0.249	0.308	1.28	1.74	1.24	2.44	0.00531	0.511	lm.nb		NM_003809.2:812
IL13RA1	0.976	0.309	0.37	1.58	1.97	1.29	2.99	0.00576	0.549	lm.nb	Cytokines, Disease Association	NM_001560.2:1230
CDS1	-0.974	0.31	-1.58	-0.367	0.509	0.334	0.776	0.00592	0.558	lm.nb	Activated Microglia, Growth Factor Signaling, Lipid Metabolism	NM_001263.3:3052
ATP8A2	-0.575	0.183	-0.933	-0.216	0.672	0.524	0.861	0.00595	0.558	lm.nb	Activated Microglia	NM_016529.4:930
NELL2	0.363	0.116	0.135	0.59	1.29	1.1	1.51	0.0062	0.576	lm.nb	Axon and Dendrite Structure	NM_006159.1:180
SOX9	0.784	0.252	0.291	1.28	1.72	1.22	2.42	0.00628	0.577	lm.nb	Transmitter Response and Reuptake	NM_000346.2:2135
RALB	-0.683	0.22	-1.11	-0.252	0.623	0.462	0.839	0.00639	0.581	lm.nb		NM_002881.2:465
DLX2	0.657	0.212	0.242	1.07	1.58	1.18	2.1	0.00643	0.581	lm.nb	Trophic Factors	NM_004405.3:590
TNFSF13B	1.08	0.348	0.394	1.76	2.11	1.31	3.38	0.00659	0.59	lm.nb		NM_001145645.2:240
KDM5C	0.396	0.128	0.145	0.647	1.32	1.11	1.57	0.00665	0.59	lm.nb		NM_004187.2:1170
EP300	0.377	0.122	0.137	0.616	1.3	1.1	1.53	0.00673	0.59	lm.nb	Chromatin Modification, Disease Association, Growth Factor Signaling, Oxidative Stress, Transmitter Response and Reuptake, Unfolded Protein Response	NM_001429.2:715
C3AR1	0.82	0.266	0.299	1.34	1.77	1.23	2.53	0.00675	0.59	lm.nb		NM_004054.2:415
MAP2	-0.474	0.154	-0.777	-0.172	0.72	0.584	0.888	0.00687	0.595	lm.nb	Axon and Dendrite Structure, Disease Association	NM_031845.2:5170
AK1	0.658	0.215	0.237	1.08	1.58	1.18	2.11	0.007	0.601	lm.nb		NM_000476.2:570
IL1RL2	-0.671	0.221	-1.1	-0.238	0.628	0.465	0.848	0.0075	0.639	lm.nb		NM_003854.2:1026
SYT4	-1.49	0.493	-2.46	-0.525	0.356	0.182	0.695	0.00765	0.643	lm.nb	Neural Connectivity, Vesicle Trafficking	NM_020783.3:3420
C1QB	1.25	0.413	0.439	2.06	2.38	1.36	4.16	0.00767	0.643	lm.nb		NM_000491.3:819
CP	1.57	0.519	0.55	2.59	2.96	1.46	6	0.00773	0.643	lm.nb	Disease Association	NM_000096.3:1110
CALM1	-0.567	0.188	-0.935	-0.198	0.675	0.523	0.872	0.00781	0.644	lm.nb	Disease Association, Growth Factor Signaling, Transmitter Release, Transmitter Response and Reuptake, Trophic Factors, Vesicle Trafficking	NM_006888.3:1683
TREM2	0.848	0.283	0.294	1.4	1.8	1.23	2.64	0.00805	0.654	lm.nb	Activated Microglia, Disease Association	NM_018965.3:869
PAK1	-0.467	0.156	-0.772	-0.162	0.724	0.586	0.894	0.00806	0.654	lm.nb	Axon and Dendrite Structure, Growth Factor Signaling, Transmitter Response and Reuptake	NM_002576.3:975
GRM2	0.746	0.251	0.254	1.24	1.68	1.19	2.36	0.00852	0.685	lm.nb	Axon and Dendrite Structure, Neural Connectivity, Transmitter Release, Transmitter Response and Reuptake, Vesicle Trafficking	NM_001130063.1:105
FGF12	-0.549	0.185	-0.911	-0.187	0.684	0.532	0.879	0.00857	0.685	lm.nb	Growth Factor Signaling, Vesicle Trafficking	NM_004113.4:685
PTGS2	-1.22	0.41	-2.02	-0.412	0.431	0.247	0.751	0.00866	0.685	lm.nb	Activated Microglia, Angiogenesis, Disease Association, Lipid Metabolism, Oxidative Stress, Transmitter Release, Transmitter Response and Reuptake, Vesicle Trafficking	NM_000963.1:495
ISLR2	0.788	0.266	0.267	1.31	1.73	1.2	2.48	0.00869	0.685	lm.nb	Tissue Integrity	NM_001130136.1:820
LILRB4	0.98	0.331	0.331	1.63	1.97	1.26	3.09	0.00881	0.688	lm.nb		NM_001278426.3:591
AMPH	-0.394	0.134	-0.656	-0.133	0.761	0.635	0.912	0.00892	0.688	lm.nb	Neural Connectivity, Vesicle Trafficking	NM_001635.3:526
LTC4S	0.842	0.286	0.282	1.4	1.79	1.22	2.64	0.00899	0.688	lm.nb		NM_145867.1:31
PGAM1	-0.525	0.178	-0.874	-0.176	0.695	0.546	0.885	0.009	0.688	lm.nb	Carbohydrate Metabolism	NM_002629.2:1037
CD74	0.881	0.3	0.292	1.47	1.84	1.22	2.77	0.00926	0.703	lm.nb		NM_001025159.1:964
ARHGAP24	0.536	0.184	0.176	0.896	1.45	1.13	1.86	0.00963	0.712	lm.nb		NM_031305.2:1975
NRXN1	-0.61	0.209	-1.02	-0.2	0.655	0.493	0.871	0.00965	0.712	lm.nb	Angiogenesis, Axon and Dendrite Structure, Neural Connectivity, Tissue Integrity, Vesicle Trafficking	NM_001320156.1:364
HSPA6	-2.4	0.826	-4.02	-0.785	0.189	0.0616	0.58	0.00974	0.712	lm.nb	Disease Association, Growth Factor Signaling, Transcription and Splicing, Unfolded Protein Response	NM_002155.3:2018
AP1S1	-0.495	0.17	-0.829	-0.161	0.71	0.563	0.894	0.00981	0.712	lm.nb	Autophagy, Axon and Dendrite Structure, Neural Connectivity	NM_001283.3:350
RAB3C	-0.646	0.222	-1.08	-0.21	0.639	0.473	0.865	0.00987	0.712	lm.nb	Neural Connectivity	NM_138453.3:6200
UBQLN1	-0.312	0.107	-0.522	-0.101	0.806	0.696	0.932	0.0099	0.712	lm.nb	Disease Association, Oxidative Stress, Unfolded Protein Response	NM_053067.2:990
IL6	-2.09	0.721	-3.5	-0.68	0.235	0.0881	0.624	0.00991	0.712	lm.nb	Angiogenesis, Cytokines, Disease Association, Growth Factor Signaling, Oxidative Stress	NM_000600.3:364
DAB2	0.663	0.228	0.215	1.11	1.58	1.16	2.16	0.00993	0.712	lm.nb		NM_001343.2:450
PTDSS1	-0.444	0.154	-0.745	-0.143	0.735	0.597	0.905	0.0101	0.72	lm.nb	Lipid Metabolism	NM_014754.1:2375
HIST1H1D	0.691	0.239	0.222	1.16	1.61	1.17	2.23	0.0102	0.721	lm.nb		NM_005320.2:65
GABRG2	-1.19	0.412	-1.99	-0.379	0.439	0.251	0.769	0.0104	0.731	lm.nb	Axon and Dendrite Structure, Neural Connectivity, Transmitter Release, Transmitter Response and Reuptake, Vesicle Trafficking	NM_000816.3:362
SMC1A	0.551	0.192	0.175	0.927	1.46	1.13	1.9	0.0105	0.734	lm.nb		NM_006306.2:2320
PIK3R2	0.746	0.26	0.236	1.26	1.68	1.18	2.39	0.0107	0.742	lm.nb		NM_005027.2:3100
RAD50	-0.475	0.166	-0.8	-0.15	0.72	0.574	0.902	0.0108	0.744	lm.nb		NM_005732.2:5397
PRKCSH	0.338	0.118	0.106	0.57	1.26	1.08	1.48	0.011	0.755	lm.nb	Unfolded Protein Response	NM_002743.2:417
AMIGO2	0.713	0.251	0.221	1.2	1.64	1.17	2.3	0.0113	0.765	lm.nb		NM_001143668.1:1525
GNAI2	0.379	0.134	0.117	0.641	1.3	1.08	1.56	0.0113	0.766	lm.nb	Axon and Dendrite Structure, Disease Association, Transmitter Release, Transmitter Response and Reuptake, Vesicle Trafficking	NM_002070.2:1000
PPP2CA	-0.49	0.174	-0.83	-0.15	0.712	0.562	0.902	0.0118	0.787	lm.nb	Carbohydrate Metabolism, Disease Association, Transmitter Release, Transmitter Response and Reuptake	NM_002715.2:1075
VIM	0.876	0.311	0.267	1.49	1.84	1.2	2.8	0.0118	0.787	lm.nb		NM_003380.2:694
ATP6V1A	-0.676	0.24	-1.15	-0.205	0.626	0.452	0.867	0.0119	0.788	lm.nb	Activated Microglia, Transmitter Synthesis and Storage	NM_001690.2:1320
LST1	0.764	0.272	0.232	1.3	1.7	1.17	2.46	0.012	0.789	lm.nb		NM_007161.3:371
PGK1	-0.447	0.159	-0.759	-0.135	0.734	0.591	0.911	0.0122	0.794	lm.nb	Activated Microglia, Carbohydrate Metabolism	NM_000291.2:1030
POLR2B	-0.362	0.129	-0.614	-0.109	0.778	0.653	0.927	0.0122	0.794	lm.nb	Disease Association, Transcription and Splicing	NM_000938.1:1835
MAGEE1	-0.492	0.176	-0.837	-0.148	0.711	0.56	0.903	0.0123	0.795	lm.nb	Axon and Dendrite Structure, Neural Connectivity	NM_020932.2:2510
TP53BP2	0.592	0.213	0.174	1.01	1.51	1.13	2.01	0.013	0.835	lm.nb		NM_001031685.2:1540
APC	0.239	0.0862	0.0697	0.408	1.18	1.05	1.33	0.0132	0.839	lm.nb	Axon and Dendrite Structure, Growth Factor Signaling, Neural Connectivity	NM_000038.3:6850
DLD	-0.411	0.149	-0.703	-0.119	0.752	0.614	0.921	0.0134	0.841	lm.nb	Carbohydrate Metabolism	NM_000108.3:766
CNTN4	-0.86	0.312	-1.47	-0.249	0.551	0.361	0.842	0.0134	0.841	lm.nb	Axon and Dendrite Structure, Vesicle Trafficking	NM_175613.2:655
ATP6V0E2	-0.482	0.175	-0.824	-0.139	0.716	0.565	0.908	0.0135	0.841	lm.nb	Transmitter Synthesis and Storage	NR_110612.1:2509
CAB39	-0.505	0.183	-0.864	-0.146	0.705	0.55	0.904	0.0135	0.841	lm.nb	Carbohydrate Metabolism	NM_001130849.1:1238
NPC2	0.494	0.18	0.141	0.847	1.41	1.1	1.8	0.0139	0.858	lm.nb	Activated Microglia, Autophagy, Disease Association	NM_006432.3:193
BMI1	0.434	0.158	0.123	0.744	1.35	1.09	1.68	0.014	0.858	lm.nb		NM_005180.5:1145
SUCLA2	-0.636	0.232	-1.09	-0.181	0.644	0.469	0.882	0.014	0.858	lm.nb	Carbohydrate Metabolism	NM_003850.2:978
AP3S1	-0.334	0.122	-0.574	-0.0947	0.793	0.672	0.936	0.0141	0.858	lm.nb	Autophagy, Axon and Dendrite Structure	NM_001284.2:671
FYN	0.503	0.184	0.142	0.865	1.42	1.1	1.82	0.0143	0.867	lm.nb	Disease Association, Growth Factor Signaling, Neural Connectivity, Tissue Integrity, Transmitter Release	NM_002037.3:765
POLE	0.742	0.273	0.206	1.28	1.67	1.15	2.42	0.0147	0.878	lm.nb		NM_006231.3:3264
SERPINB6	0.32	0.118	0.0887	0.552	1.25	1.06	1.47	0.0149	0.878	lm.nb	Activated Microglia	NM_004568.4:681
ACIN1	0.475	0.175	0.131	0.818	1.39	1.1	1.76	0.0149	0.878	lm.nb	Transcription and Splicing	NM_001164815.1:3094
IL10RB	0.519	0.192	0.143	0.895	1.43	1.1	1.86	0.0149	0.878	lm.nb		NM_000628.3:1760
MAP3K1	0.493	0.182	0.136	0.849	1.41	1.1	1.8	0.015	0.878	lm.nb		NM_005921.1:2525
GSK3B	-0.514	0.19	-0.887	-0.142	0.7	0.541	0.907	0.015	0.878	lm.nb	Axon and Dendrite Structure, Carbohydrate Metabolism, Disease Association, Growth Factor Signaling, Neural Connectivity, Oxidative Stress, Transmitter Release, Trophic Factors, Vesicle Trafficking	NM_002093.2:925
MS4A4A	1.29	0.482	0.347	2.24	2.45	1.27	4.71	0.0158	0.917	lm.nb		NM_024021.2:800
SCAMP2	0.719	0.269	0.193	1.25	1.65	1.14	2.37	0.0159	0.92	lm.nb	Activated Microglia	NM_005697.3:489
HNRNPM	0.226	0.0845	0.0602	0.392	1.17	1.04	1.31	0.0161	0.923	lm.nb	Transcription and Splicing	NM_005968.3:750
CYBB	1.16	0.436	0.307	2.02	2.24	1.24	4.05	0.0164	0.933	lm.nb	Activated Microglia, Disease Association, Oxidative Stress	NM_000397.3:2686
MMP16	1.07	0.4	0.281	1.85	2.09	1.21	3.6	0.0164	0.933	lm.nb	Matrix Remodeling	NM_022564.2:175
SOX4	0.631	0.237	0.166	1.1	1.55	1.12	2.14	0.0165	0.933	lm.nb		NM_003107.2:3040
PIK3R5	0.777	0.293	0.202	1.35	1.71	1.15	2.55	0.0168	0.942	lm.nb		NM_001142633.1:3335
POLR2K	-0.46	0.174	-0.8	-0.12	0.727	0.574	0.92	0.0169	0.942	lm.nb	Disease Association, Transcription and Splicing	NM_005034.3:194
BLNK	0.696	0.263	0.181	1.21	1.62	1.13	2.32	0.0169	0.942	lm.nb		NM_013314.2:930
CD24	1.34	0.509	0.341	2.34	2.53	1.27	5.05	0.0175	0.964	lm.nb		NM_013230.2:1859
HPGDS	0.652	0.248	0.166	1.14	1.57	1.12	2.2	0.0175	0.964	loglinear	Lipid Metabolism	NM_014485.2:430
MTHFR	0.745	0.284	0.188	1.3	1.68	1.14	2.47	0.0179	0.979	lm.nb	Chromatin Modification	NM_005957.3:330
S1PR3	1.07	0.409	0.264	1.87	2.09	1.2	3.64	0.0184	0.997	lm.nb		NM_005226.2:1480
GPRASP1	-0.421	0.162	-0.738	-0.104	0.747	0.6	0.93	0.0184	0.997	lm.nb	Activated Microglia	NM_001099410.1:1375
RAF1	0.199	0.0762	0.0491	0.348	1.15	1.03	1.27	0.0185	0.997	loglinear	Apoptosis, Growth Factor Signaling, Transmitter Release, Transmitter Response and Reuptake, Trophic Factors	NM_002880.2:1990
PPARGC1A	-0.339	0.131	-0.596	-0.0816	0.791	0.662	0.945	0.0194	1	lm.nb	Axon and Dendrite Structure, Carbohydrate Metabolism, Chromatin Modification, Disease Association, Oxidative Stress	NM_013261.3:1505
GNAI3	0.671	0.26	0.162	1.18	1.59	1.12	2.27	0.0194	1	lm.nb	Disease Association, Transmitter Release, Transmitter Response and Reuptake	NM_006496.1:1150
PPP2R5E	-0.267	0.104	-0.47	-0.0643	0.831	0.722	0.956	0.0194	1	lm.nb	Carbohydrate Metabolism, Transmitter Release	NM_006246.3:1340
ITGA6	0.762	0.296	0.183	1.34	1.7	1.14	2.53	0.0195	1	lm.nb		NM_000210.1:3065
C9orf72	-0.394	0.153	-0.693	-0.0945	0.761	0.618	0.937	0.0195	1	lm.nb	Autophagy, Disease Association	NM_145005.6:242
TAF4	0.695	0.27	0.167	1.22	1.62	1.12	2.34	0.0195	1	lm.nb	Disease Association, Transcription and Splicing	NM_003185.3:3145
C1QA	1.03	0.4	0.246	1.82	2.04	1.19	3.52	0.0197	1	lm.nb		NM_015991.2:718
PLCB3	0.728	0.283	0.173	1.28	1.66	1.13	2.43	0.0198	1	lm.nb	Disease Association, Growth Factor Signaling, Transmitter Release, Transmitter Response and Reuptake, Vesicle Trafficking	NM_000932.1:3220
CACNB4	-0.331	0.129	-0.585	-0.0783	0.795	0.667	0.947	0.02	1	lm.nb	Growth Factor Signaling, Neural Connectivity, Transmitter Release, Vesicle Trafficking	NM_000726.3:504
NELFA	0.762	0.297	0.18	1.34	1.7	1.13	2.54	0.0201	1	lm.nb	Chromatin Modification	NM_005663.3:547
BRD3	0.528	0.206	0.124	0.931	1.44	1.09	1.91	0.0202	1	lm.nb		NM_007371.3:2645
SLC12A5	-0.249	0.0973	-0.44	-0.0583	0.841	0.737	0.96	0.0203	1	lm.nb	Axon and Dendrite Structure, Transmitter Release, Vesicle Trafficking	NM_001134771.1:2825
GNAO1	-0.269	0.105	-0.476	-0.063	0.83	0.719	0.957	0.0204	1	lm.nb	Axon and Dendrite Structure, Oxidative Stress, Transmitter Release, Transmitter Response and Reuptake	NM_020988.2:1422
RRAS	0.723	0.283	0.168	1.28	1.65	1.12	2.43	0.0206	1	lm.nb	Angiogenesis, Growth Factor Signaling, Transmitter Response and Reuptake	NM_006270.3:330
GNAI1	-0.543	0.213	-0.96	-0.125	0.686	0.514	0.917	0.0208	1	lm.nb	Disease Association, Transmitter Release, Transmitter Response and Reuptake, Vesicle Trafficking	NM_002069.4:670
CD47	-0.436	0.171	-0.771	-0.1	0.739	0.586	0.933	0.0209	1	lm.nb		NM_001777.3:897
PRKACB	-0.422	0.166	-0.748	-0.0964	0.746	0.596	0.935	0.0211	1	lm.nb	Disease Association, Growth Factor Signaling, Transmitter Release, Transmitter Response and Reuptake	NM_182948.2:805
HELLS	0.531	0.21	0.119	0.943	1.45	1.09	1.92	0.0217	1	lm.nb		NM_018063.3:2040
CREB1	0.499	0.198	0.11	0.887	1.41	1.08	1.85	0.0222	1	lm.nb	Axon and Dendrite Structure, Carbohydrate Metabolism, Disease Association, Growth Factor Signaling, Transmitter Release, Transmitter Response and Reuptake, Vesicle Trafficking	NM_004379.3:618
CD83	-0.657	0.261	-1.17	-0.145	0.634	0.445	0.905	0.0223	1	lm.nb		NM_004233.3:1960
LRP1	0.466	0.185	0.102	0.829	1.38	1.07	1.78	0.0224	1	lm.nb	Axon and Dendrite Structure, Disease Association	NM_002332.2:4240
AGT	0.8	0.32	0.173	1.43	1.74	1.13	2.69	0.0228	1	lm.nb		NM_000029.3:1711
GLRB	-0.528	0.211	-0.941	-0.114	0.694	0.521	0.924	0.0229	1	lm.nb	Axon and Dendrite Structure, Neural Connectivity, Transmitter Release, Transmitter Response and Reuptake, Vesicle Trafficking	NM_000824.4:355
HDAC4	0.464	0.187	0.0972	0.83	1.38	1.07	1.78	0.0239	1	lm.nb		NM_006037.3:6965
SERPINE1	-1.84	0.741	-3.29	-0.384	0.28	0.102	0.766	0.024	1	lm.nb		NM_000602.4:577
HRK	0.609	0.246	0.127	1.09	1.53	1.09	2.13	0.0241	1	lm.nb		NM_003806.1:465
ESAM	0.642	0.261	0.131	1.15	1.56	1.1	2.22	0.0247	1	lm.nb	Tissue Integrity	NM_138961.2:715
ITPR1	-0.384	0.156	-0.69	-0.0775	0.767	0.62	0.948	0.0251	1	lm.nb	Apoptosis, Disease Association, Neural Connectivity, Transmitter Release, Transmitter Response and Reuptake	NM_001099952.1:6775
PTPN6	0.732	0.299	0.146	1.32	1.66	1.11	2.49	0.0255	1	lm.nb		NM_002831.5:1734
ITGAM	0.662	0.271	0.131	1.19	1.58	1.1	2.29	0.0257	1	lm.nb	Disease Association, Tissue Integrity	NM_000632.3:515
MERTK	0.616	0.252	0.121	1.11	1.53	1.09	2.16	0.026	1	lm.nb		NM_006343.2:665
RASGRP1	-0.574	0.235	-1.04	-0.113	0.672	0.488	0.925	0.026	1	lm.nb	Growth Factor Signaling	NM_005739.3:365
FCGR3A	1.05	0.431	0.206	1.9	2.07	1.15	3.72	0.026	1	lm.nb		NM_000569.6:1644
GSTP1	0.303	0.124	0.0593	0.547	1.23	1.04	1.46	0.0261	1	lm.nb	Oxidative Stress	NM_000852.2:415
MBP	-0.968	0.399	-1.75	-0.187	0.511	0.297	0.878	0.0265	1	lm.nb	Axon and Dendrite Structure, Myelination, Vesicle Trafficking	NM_002385.2:132
HCN1	-0.776	0.32	-1.4	-0.149	0.584	0.378	0.902	0.0268	1	lm.nb	Axon and Dendrite Structure, Transmitter Release	NM_021072.2:1450
TNFRSF25	1.24	0.511	0.236	2.24	2.36	1.18	4.72	0.0269	1	lm.nb		NM_001039664.1:151
CASP7	0.765	0.316	0.146	1.38	1.7	1.11	2.61	0.027	1	lm.nb	Apoptosis, Disease Association	NM_001227.3:915
IRF2	0.397	0.164	0.0752	0.718	1.32	1.05	1.65	0.0271	1	lm.nb		NM_002199.3:1624
BCL2	0.643	0.266	0.122	1.16	1.56	1.09	2.24	0.0271	1	lm.nb		NM_000657.2:947
MAN2B1	0.623	0.258	0.117	1.13	1.54	1.08	2.19	0.0275	1	lm.nb	Autophagy	NM_001173498.1:380
KCNK13	0.547	0.227	0.102	0.992	1.46	1.07	1.99	0.0276	1	lm.nb		NM_022054.2:2100
PLCG2	0.66	0.275	0.122	1.2	1.58	1.09	2.3	0.028	1	lm.nb		NM_002661.2:525
CSF1R	0.476	0.199	0.0872	0.866	1.39	1.06	1.82	0.0282	1	lm.nb	Activated Microglia, Cytokines, Disease Association, Growth Factor Signaling	NM_005211.2:3775
PPP3R1	-0.391	0.163	-0.711	-0.0714	0.762	0.611	0.952	0.0283	1	lm.nb		NM_000945.3:2385
CACNA1D	0.664	0.277	0.121	1.21	1.58	1.09	2.31	0.0283	1	lm.nb	Disease Association, Growth Factor Signaling, Transmitter Release, Transmitter Response and Reuptake	NM_000720.2:5195
CX3CR1	1.07	0.449	0.195	1.95	2.1	1.14	3.87	0.0285	1	lm.nb	Activated Microglia, Angiogenesis, Cytokines, Vesicle Trafficking	NM_001337.3:1040
ATM	0.46	0.192	0.0833	0.836	1.38	1.06	1.79	0.0285	1	lm.nb		NM_000051.3:393
PILRB	0.671	0.281	0.121	1.22	1.59	1.09	2.33	0.0287	1	lm.nb		NM_178238.1:1165
SLC1A3	0.6	0.252	0.107	1.09	1.52	1.08	2.13	0.029	1	lm.nb		NM_004172.4:558
EMCN	0.754	0.317	0.133	1.37	1.69	1.1	2.59	0.0292	1	lm.nb	Angiogenesis	NM_016242.3:160
TET1	0.419	0.177	0.0735	0.765	1.34	1.05	1.7	0.0295	1	lm.nb		NM_030625.2:4375
HDAC1	0.497	0.209	0.0865	0.907	1.41	1.06	1.88	0.0297	1	lm.nb	Chromatin Modification, Disease Association, Growth Factor Signaling	NM_004964.2:785
KMT2A	0.464	0.196	0.0791	0.849	1.38	1.06	1.8	0.0303	1	lm.nb		NM_005933.2:14000
TENM2	0.638	0.27	0.109	1.17	1.56	1.08	2.25	0.0303	1	lm.nb	Axon and Dendrite Structure, Neural Connectivity	NM_001122679.1:5940
TGFBR1	0.542	0.23	0.0919	0.993	1.46	1.07	1.99	0.0305	1	lm.nb		NM_004612.2:1255
BAX	0.262	0.111	0.0443	0.481	1.2	1.03	1.4	0.0306	1	lm.nb	Apoptosis, Disease Association, Trophic Factors, Unfolded Protein Response	NM_138761.3:342
DOCK2	0.589	0.25	0.0994	1.08	1.5	1.07	2.11	0.0306	1	lm.nb		NM_004946.2:2430
PTPRR	0.575	0.244	0.0967	1.05	1.49	1.07	2.08	0.0307	1	lm.nb	Disease Association, Growth Factor Signaling	NM_001207015.1:642
CPT1B	1.05	0.447	0.174	1.93	2.07	1.13	3.8	0.0311	1	lm.nb	Carbohydrate Metabolism	NM_004377.3:1654
OPTN	0.37	0.157	0.061	0.678	1.29	1.04	1.6	0.0313	1	lm.nb	Activated Microglia, Disease Association	NM_001008211.1:625
LDHA	-0.563	0.241	-1.03	-0.0915	0.677	0.488	0.939	0.0317	1	lm.nb		NM_001165414.1:1690
FANCG	0.538	0.231	0.0863	0.991	1.45	1.06	1.99	0.0321	1	lm.nb		NM_004629.1:1900
GUSB	0.441	0.189	0.0696	0.812	1.36	1.05	1.76	0.0325	1	lm.nb	Activated Microglia, Autophagy	NM_000181.3:1899
SETDB1	0.379	0.163	0.0588	0.698	1.3	1.04	1.62	0.033	1	lm.nb		NM_001145415.1:640
ITGA7	0.526	0.227	0.0804	0.971	1.44	1.06	1.96	0.0335	1	lm.nb	Tissue Integrity	NM_002206.1:1170
TLR4	0.649	0.281	0.0991	1.2	1.57	1.07	2.3	0.0335	1	lm.nb	Apoptosis, Disease Association	NM_138554.2:2570
PIK3CD	0.435	0.188	0.0659	0.804	1.35	1.05	1.75	0.0337	1	lm.nb		NM_005026.3:2978
BCL2L1	0.33	0.143	0.05	0.611	1.26	1.04	1.53	0.0338	1	lm.nb	Apoptosis, Disease Association, Neural Connectivity	NM_138578.1:1560
HTRA2	0.438	0.19	0.0654	0.812	1.36	1.05	1.76	0.0341	1	lm.nb	Apoptosis, Disease Association, Oxidative Stress	NM_013247.4:1096
ADCY8	0.894	0.39	0.129	1.66	1.86	1.09	3.16	0.0351	1	lm.nb	Activated Microglia, Transmitter Release, Transmitter Response and Reuptake	NM_001115.2:2260
EFR3A	-0.407	0.178	-0.755	-0.0585	0.754	0.593	0.96	0.0351	1	lm.nb	Growth Factor Signaling	NM_015137.4:1420
RYR3	0.681	0.298	0.0977	1.26	1.6	1.07	2.4	0.0352	1	lm.nb	Disease Association, Transmitter Release	NM_001036.3:3655
IGF1R	0.418	0.183	0.0598	0.777	1.34	1.04	1.71	0.0353	1	lm.nb		NM_000875.4:4580
ATF3	-1.2	0.524	-2.22	-0.169	0.436	0.214	0.89	0.0356	1	lm.nb		NM_001674.2:1757
PRDX1	0.437	0.192	0.0614	0.813	1.35	1.04	1.76	0.0358	1	lm.nb		NM_002574.2:632
TUBB3	-0.7	0.308	-1.3	-0.0953	0.616	0.405	0.936	0.0366	1	lm.nb		NM_006086.2:1537
DDIT3	-0.629	0.278	-1.17	-0.0839	0.646	0.443	0.943	0.0371	1	lm.nb	Apoptosis, Disease Association, Growth Factor Signaling, Oxidative Stress, Unfolded Protein Response	NM_004083.4:40
BNIP3	-0.358	0.158	-0.667	-0.0476	0.78	0.63	0.968	0.0372	1	lm.nb	Axon and Dendrite Structure, Oxidative Stress	NM_004052.2:584
CCL3	-1.5	0.663	-2.8	-0.198	0.354	0.144	0.872	0.0374	1	lm.nb		NM_002983.2:159
ATP6V0D1	-0.402	0.178	-0.751	-0.053	0.757	0.594	0.964	0.0374	1	lm.nb	Autophagy, Disease Association, Neural Connectivity, Transmitter Synthesis and Storage, Unfolded Protein Response	NM_004691.4:970
FDXR	0.731	0.325	0.0947	1.37	1.66	1.07	2.58	0.0379	1	lm.nb		NM_004110.3:1123
ADRB2	0.583	0.259	0.0753	1.09	1.5	1.05	2.13	0.0379	1	lm.nb	Angiogenesis, Axon and Dendrite Structure, Neural Connectivity, Transmitter Release, Transmitter Response and Reuptake, Vesicle Trafficking	NM_000024.3:1245
UCHL1	-0.401	0.179	-0.751	-0.0508	0.757	0.594	0.965	0.0384	1	lm.nb	Axon and Dendrite Structure, Disease Association	NM_004181.3:450
LAMB2	0.745	0.332	0.0939	1.4	1.68	1.07	2.63	0.0385	1	lm.nb	Disease Association, Neural Connectivity	NM_002292.3:2280
MRE11	0.531	0.237	0.066	0.997	1.45	1.05	2	0.0389	1	lm.nb		NM_005591.3:505
NWD1	1.02	0.454	0.126	1.91	2.02	1.09	3.75	0.0389	1	lm.nb		NM_001007525.3:3302
IL1RN	-1.52	0.678	-2.84	-0.187	0.35	0.139	0.879	0.0391	1	lm.nb		NM_000577.3:480
RPS3	0.357	0.16	0.0435	0.671	1.28	1.03	1.59	0.0394	1	lm.nb		NM_001005.4:214
TNFRSF11B	0.892	0.401	0.106	1.68	1.86	1.08	3.2	0.0399	1	lm.nb	Cytokines	NM_002546.2:1075
SETD2	0.317	0.143	0.0375	0.597	1.25	1.03	1.51	0.0401	1	lm.nb		NM_014159.6:6160
IL1R2	1.11	0.503	0.129	2.1	2.16	1.09	4.28	0.0406	1	lm.nb		NM_173343.1:905
TGFB1	0.62	0.28	0.0718	1.17	1.54	1.05	2.25	0.0406	1	lm.nb		NM_000660.3:1260
PTMS	0.405	0.183	0.0468	0.763	1.32	1.03	1.7	0.0406	1	lm.nb		NM_002824.4:764
OGG1	0.527	0.239	0.0595	0.994	1.44	1.04	1.99	0.0412	1	lm.nb		NM_002542.5:259
CSK	0.357	0.162	0.0397	0.674	1.28	1.03	1.6	0.0415	1	lm.nb		NM_004383.1:765
SIRT1	0.428	0.195	0.0471	0.81	1.35	1.03	1.75	0.0417	1	lm.nb	Angiogenesis, Carbohydrate Metabolism, Chromatin Modification, Disease Association, Oxidative Stress	NM_012238.4:840
RET	-0.824	0.375	-1.56	-0.0901	0.565	0.339	0.939	0.0419	1	lm.nb	Axon and Dendrite Structure, Growth Factor Signaling	NM_020630.4:2911
RAD23B	-0.22	0.1	-0.417	-0.0239	0.858	0.749	0.984	0.0421	1	lm.nb	Unfolded Protein Response	NM_002874.3:1625
CACNA1C	0.69	0.314	0.0742	1.31	1.61	1.05	2.47	0.0423	1	lm.nb	Disease Association, Growth Factor Signaling, Neural Connectivity, Transmitter Release, Transmitter Response and Reuptake	NM_000719.6:40
NPL	0.547	0.25	0.057	1.04	1.46	1.04	2.05	0.0429	1	lm.nb		NM_001200056.1:1295
SNAP91	-0.242	0.111	-0.46	-0.0248	0.845	0.727	0.983	0.0433	1	lm.nb	Vesicle Trafficking	NM_001242794.1:1042
ADRA2A	0.606	0.278	0.0616	1.15	1.52	1.04	2.22	0.0435	1	lm.nb	Activated Microglia, Disease Association, Neural Connectivity, Transmitter Response and Reuptake	NM_000681.2:2490
MAP3K14	0.59	0.271	0.0599	1.12	1.51	1.04	2.17	0.0435	1	lm.nb		NM_003954.1:620
IRF8	0.661	0.304	0.0655	1.26	1.58	1.05	2.39	0.044	1	lm.nb	Activated Microglia, Disease Association	NM_002163.2:253
S100A12	1.56	0.716	0.153	2.96	2.94	1.11	7.78	0.0442	1	lm.nb		NM_005621.1:260
KAT2A	0.698	0.322	0.0675	1.33	1.62	1.05	2.51	0.0445	1	lm.nb		NM_021078.2:1835
PLEKHM1	0.354	0.163	0.0341	0.673	1.28	1.02	1.59	0.0446	1	lm.nb		NM_014798.2:649
ERLEC1	-0.499	0.23	-0.951	-0.0473	0.708	0.517	0.968	0.0449	1	lm.nb	Unfolded Protein Response	NM_001127397.2:810
ATP6V0E1	0.517	0.24	0.0469	0.987	1.43	1.03	1.98	0.0457	1	lm.nb	Activated Microglia, Transmitter Synthesis and Storage	NM_003945.3:354
FGD2	0.537	0.249	0.0482	1.03	1.45	1.03	2.04	0.0459	1	lm.nb		NM_173558.3:2870
RBFOX3	-0.311	0.145	-0.596	-0.0269	0.806	0.662	0.982	0.0467	1	lm.nb		NM_001082575.1:576
GPD1L	-0.359	0.168	-0.689	-0.0286	0.78	0.62	0.98	0.0481	1	lm.nb	Lipid Metabolism	NM_015141.3:3744
KDM1B	0.341	0.161	0.0257	0.656	1.27	1.02	1.58	0.049	1	lm.nb		NM_153042.3:1048
DNM1L	-0.245	0.115	-0.471	-0.0183	0.844	0.722	0.987	0.0492	1	lm.nb	Activated Microglia, Neural Connectivity	NM_001278463.1:1396
INHBB	0.676	0.32	0.0486	1.3	1.6	1.03	2.47	0.0498	1	lm.nb	Cytokines	NM_002193.2:1969
BRD4	0.383	0.182	0.0267	0.739	1.3	1.02	1.67	0.0503	1	lm.nb		NM_014299.2:745
PPM1L	-0.326	0.156	-0.631	-0.021	0.798	0.646	0.986	0.0515	1	lm.nb	Activated Microglia	NM_139245.2:984
CASP9	0.337	0.161	0.0202	0.653	1.26	1.01	1.57	0.0525	1	lm.nb	Apoptosis, Disease Association	XM_011542270.1:326
SALL1	0.52	0.25	0.0303	1.01	1.43	1.02	2.01	0.0528	1	lm.nb		NM_002968.2:1120
NRG1	-0.773	0.372	-1.5	-0.0432	0.585	0.353	0.97	0.0534	1	lm.nb	Axon and Dendrite Structure, Growth Factor Signaling, Myelination, Neural Connectivity	NM_013959.2:1405
CHUK	0.38	0.183	0.0207	0.74	1.3	1.01	1.67	0.0537	1	lm.nb		NM_001278.3:860
SUV39H2	0.531	0.257	0.0268	1.04	1.45	1.02	2.05	0.0546	1	lm.nb		NM_024670.3:2035
KCNJ10	0.61	0.295	0.0305	1.19	1.53	1.02	2.28	0.0547	1	lm.nb	Myelination, Neural Connectivity, Transmitter Release, Transmitter Response and Reuptake, Vesicle Trafficking	NM_002241.4:4740
GAA	0.597	0.29	0.0284	1.17	1.51	1.02	2.24	0.0553	1	lm.nb	Activated Microglia, Autophagy	NM_000152.3:3166
MAPK8	-0.316	0.154	-0.617	-0.0148	0.803	0.652	0.99	0.0555	1	lm.nb	Apoptosis, Chromatin Modification, Disease Association, Growth Factor Signaling, Transmitter Release, Transmitter Response and Reuptake, Trophic Factors, Unfolded Protein Response	NM_002750.2:945
MOBP	-0.886	0.431	-1.73	-0.041	0.541	0.301	0.972	0.0556	1	lm.nb		NR_003090.2:298
ASPH	0.342	0.167	0.0156	0.669	1.27	1.01	1.59	0.0557	1	lm.nb		NM_032466.3:395
KDM3A	0.419	0.204	0.019	0.818	1.34	1.01	1.76	0.0558	1	lm.nb		NM_018433.5:1520
SNCAIP	0.449	0.219	0.0197	0.877	1.36	1.01	1.84	0.0561	1	lm.nb	Disease Association, Neural Connectivity, Transmitter Synthesis and Storage, Vesicle Trafficking	NM_001242935.2:802
ZNF24	0.282	0.138	0.0122	0.552	1.22	1.01	1.47	0.0562	1	lm.nb	Myelination	NM_006965.2:414
TLE3	0.343	0.168	0.0147	0.671	1.27	1.01	1.59	0.0564	1	lm.nb		NM_001105192.1:4345
MSN	0.441	0.215	0.0188	0.862	1.36	1.01	1.82	0.0564	1	lm.nb	Disease Association, Neuronal Cytoskeleton	NM_002444.2:2630
MSH2	-0.317	0.155	-0.621	-0.0127	0.803	0.65	0.991	0.057	1	lm.nb		NM_000251.1:2105
APP	-0.287	0.141	-0.564	-0.0112	0.819	0.677	0.992	0.0572	1	lm.nb	Axon and Dendrite Structure, Disease Association, Neural Connectivity, Oxidative Stress, Transmitter Release	NM_000484.3:1725
MAVS	0.421	0.207	0.0161	0.827	1.34	1.01	1.77	0.0574	1	lm.nb		NM_020746.3:3460
AGO4	0.436	0.214	0.0164	0.856	1.35	1.01	1.81	0.0576	1	lm.nb		NM_017629.3:5170
ADAM10	0.21	0.103	0.00736	0.412	1.16	1.01	1.33	0.0582	1	lm.nb	Disease Association, Neural Connectivity	NM_001110.2:1930
IL1A	-1.33	0.654	-2.61	-0.046	0.398	0.164	0.969	0.0583	1	lm.nb		NM_000575.3:1085
PACSIN1	-0.283	0.14	-0.557	-0.00936	0.822	0.68	0.994	0.0586	1	lm.nb		NM_001199583.2:4102
STX2	0.622	0.307	0.0195	1.22	1.54	1.01	2.34	0.0591	1	lm.nb	Neural Connectivity, Oxidative Stress, Transmitter Synthesis and Storage, Vesicle Trafficking	NM_194356.2:440
ATP6V1H	-0.195	0.0962	-0.383	-0.00604	0.874	0.767	0.996	0.0591	1	lm.nb	Autophagy, Transmitter Synthesis and Storage	NM_213620.1:490
OAS1	0.633	0.313	0.0194	1.25	1.55	1.01	2.37	0.0592	1	lm.nb		NM_001032409.1:805
PHF21A	0.654	0.324	0.0186	1.29	1.57	1.01	2.44	0.0597	1	lm.nb	Chromatin Modification	NM_016621.3:2850
VEGFA	-1.18	0.586	-2.33	-0.0335	0.441	0.199	0.977	0.0598	1	lm.nb	Angiogenesis, Chromatin Modification, Cytokines, Disease Association	NM_001025366.1:1325
NPTX1	-0.49	0.244	-0.968	-0.013	0.712	0.511	0.991	0.0602	1	lm.nb		NM_002522.3:4785
MAP2K1	-0.373	0.185	-0.735	-0.00983	0.772	0.601	0.993	0.0602	1	lm.nb	Apoptosis, Disease Association, Growth Factor Signaling, Transmitter Release, Transmitter Response and Reuptake, Trophic Factors	NM_002755.2:970
TM4SF1	0.51	0.254	0.0127	1.01	1.42	1.01	2.01	0.0606	1	lm.nb		NM_014220.2:95
RAB6B	-0.348	0.173	-0.686	-0.00863	0.786	0.621	0.994	0.0606	1	lm.nb		NM_016577.3:4190
HIRA	0.271	0.135	0.00641	0.535	1.21	1	1.45	0.0609	1	lm.nb		NM_003325.3:3025
PIK3CB	-0.328	0.164	-0.648	-0.00692	0.797	0.638	0.995	0.0615	1	lm.nb	Angiogenesis, Apoptosis, Carbohydrate Metabolism, Growth Factor Signaling, Transmitter Release, Transmitter Response and Reuptake, Trophic Factors	NM_006219.1:2945
CXCL16	0.713	0.357	0.0126	1.41	1.64	1.01	2.66	0.0623	1	lm.nb	Activated Microglia, Cytokines, Disease Association	NM_001100812.1:850
TGFB1.1	0.664	0.333	0.0114	1.32	1.58	1.01	2.49	0.0624	1	lm.nb	Activated Microglia, Axon and Dendrite Structure, Chromatin Modification, Cytokines, Growth Factor Signaling, Myelination	NM_000660.4:1438
BIRC2	0.321	0.161	0.00522	0.637	1.25	1	1.56	0.0626	1	lm.nb		NM_001166.3:1760
GRIN3B	-0.37	0.186	-0.734	-0.00587	0.774	0.601	0.996	0.0627	1	loglinear	Neural Connectivity, Transmitter Release, Transmitter Response and Reuptake, Vesicle Trafficking	NM_138690.1:2247
PLA2G2E	0.325	0.163	0.00515	0.644	1.25	1	1.56	0.0627	1	loglinear	Growth Factor Signaling, Lipid Metabolism	NM_014589.1:266
FGF14	-0.247	0.125	-0.492	-0.00237	0.843	0.711	0.998	0.0643	1	lm.nb	Growth Factor Signaling, Vesicle Trafficking	NM_004115.3:302
LAMP2	0.511	0.258	0.00438	1.02	1.42	1	2.02	0.0645	1	lm.nb		NM_002294.2:380
AP3M2	-0.278	0.141	-0.555	-0.0018	0.825	0.681	0.999	0.065	1	lm.nb	Activated Microglia, Autophagy, Axon and Dendrite Structure, Disease Association	NM_001134296.1:655
SELL	0.747	0.379	0.00438	1.49	1.68	1	2.81	0.0652	1	lm.nb		NR_029467.1:1585
HSPB1	1	0.509	0.00482	2	2	1	4	0.0654	1	lm.nb	Angiogenesis, Disease Association, Growth Factor Signaling, Oxidative Stress, Unfolded Protein Response	NM_001540.3:374
RIMS1	-0.741	0.377	-1.48	-0.00138	0.598	0.358	0.999	0.0661	1	lm.nb	Disease Association, Neural Connectivity, Transmitter Response and Reuptake, Transmitter Synthesis and Storage, Vesicle Trafficking	NM_001168410.1:2305
TLR7	0.574	0.293	0.000811	1.15	1.49	1	2.22	0.0663	1	loglinear		NM_016562.3:4120
NCOR1	0.274	0.14	0.000107	0.548	1.21	1	1.46	0.0665	1	lm.nb		NM_006311.3:1390
CD19	-0.505	0.259	-1.01	0.00175	0.704	0.496	1	0.0675	1	loglinear		XM_011545981.1:713
MPEG1	0.688	0.352	-0.00249	1.38	1.61	0.998	2.6	0.0675	1	lm.nb		XM_937323.1:1115
IDH1	0.497	0.255	-0.00226	0.997	1.41	0.998	2	0.0677	1	lm.nb	Carbohydrate Metabolism, Disease Association, Oxidative Stress	NM_005896.3:418
EMP2	0.714	0.367	-0.00496	1.43	1.64	0.997	2.7	0.0683	1	lm.nb	Angiogenesis	NM_001424.4:1265
FGL2	0.605	0.311	-0.00427	1.21	1.52	0.997	2.32	0.0683	1	lm.nb		NM_006682.2:250
KDM4B	0.376	0.193	-0.00292	0.754	1.3	0.998	1.69	0.0685	1	lm.nb		NM_015015.2:120
GUCY1B3	-0.332	0.171	-0.667	0.00362	0.794	0.63	1	0.0693	1	lm.nb	Oxidative Stress, Transmitter Response and Reuptake	NM_000857.2:1878
COTL1	0.483	0.25	-0.00743	0.974	1.4	0.995	1.96	0.0704	1	lm.nb		NM_021149.2:1200
SLC17A7	0.315	0.164	-0.007	0.637	1.24	0.995	1.56	0.0721	1	lm.nb		NM_020309.2:1330
KMT2C	0.435	0.227	-0.00992	0.88	1.35	0.993	1.84	0.0723	1	lm.nb		NM_170606.2:11973
RIPK1	0.376	0.196	-0.00891	0.76	1.3	0.994	1.69	0.0725	1	lm.nb		NM_003804.3:710
TNFRSF1A	0.68	0.356	-0.0185	1.38	1.6	0.987	2.6	0.0734	1	lm.nb	Apoptosis, Cytokines, Disease Association, Growth Factor Signaling	NM_001065.2:515
TIE1	0.479	0.252	-0.0144	0.972	1.39	0.99	1.96	0.0742	1	lm.nb	Angiogenesis	NM_005424.2:2610
MBD3	0.536	0.282	-0.0162	1.09	1.45	0.989	2.13	0.0742	1	lm.nb		NM_001281453.1:1580
BCL10	0.309	0.163	-0.00984	0.628	1.24	0.993	1.54	0.0746	1	lm.nb		NM_003921.2:1250
NAGLU	0.639	0.338	-0.0233	1.3	1.56	0.984	2.47	0.0758	1	lm.nb	Activated Microglia, Autophagy	NM_000263.3:696
HUS1	0.282	0.15	-0.0114	0.575	1.22	0.992	1.49	0.0768	1	lm.nb		NM_004507.2:760
RAD9A	0.439	0.233	-0.0177	0.896	1.36	0.988	1.86	0.0768	1	lm.nb		NM_001243224.1:686
MAP2K4	-0.295	0.157	-0.602	0.012	0.815	0.659	1.01	0.0769	1	lm.nb		NM_003010.3:2500
MAPT	0.257	0.137	-0.0122	0.526	1.19	0.992	1.44	0.0787	1	lm.nb		NM_016834.3:1205
GPR84	-1.23	0.66	-2.53	0.0604	0.425	0.173	1.04	0.079	1	lm.nb	Activated Microglia	NM_020370.1:1270
ICAM1	-1.55	0.832	-3.18	0.079	0.341	0.11	1.06	0.0795	1	lm.nb	Tissue Integrity	NM_000201.2:2253
LTBR	0.55	0.296	-0.0295	1.13	1.46	0.98	2.19	0.0803	1	lm.nb		XM_006718983.2:680
HPS4	0.304	0.164	-0.017	0.625	1.23	0.988	1.54	0.0808	1	lm.nb		NM_022081.5:1748
TGM1	0.596	0.322	-0.035	1.23	1.51	0.976	2.34	0.0816	1	loglinear		NM_000359.2:1595
TNFSF4	0.446	0.241	-0.0266	0.919	1.36	0.982	1.89	0.0818	1	lm.nb		NM_003326.2:545
CXCL10	-1.2	0.652	-2.48	0.0748	0.434	0.179	1.05	0.0825	1	lm.nb	Activated Microglia, Angiogenesis, Cytokines	NM_001565.2:461
WAS	0.57	0.309	-0.036	1.18	1.48	0.975	2.26	0.0828	1	lm.nb		NM_000377.2:90
CAMK2B	-0.189	0.103	-0.39	0.0123	0.877	0.763	1.01	0.0832	1	lm.nb	Axon and Dendrite Structure, Growth Factor Signaling, Neural Connectivity, Transmitter Release, Transmitter Response and Reuptake, Trophic Factors, Vesicle Trafficking	NM_001220.3:365
B3GNT5	0.525	0.286	-0.0351	1.09	1.44	0.976	2.12	0.0837	1	lm.nb		NM_032047.4:688
ATP6V0C	-0.16	0.0873	-0.331	0.0108	0.895	0.795	1.01	0.0839	1	lm.nb	Autophagy, Disease Association, Transmitter Synthesis and Storage	NM_001198569.1:186
LFNG	0.547	0.299	-0.0392	1.13	1.46	0.973	2.19	0.085	1	lm.nb		NM_001040168.1:717
GPR4	-0.901	0.494	-1.87	0.0668	0.535	0.274	1.05	0.0857	1	lm.nb	Angiogenesis, Disease Association	NM_005282.1:380
AKT2	0.43	0.236	-0.0325	0.893	1.35	0.978	1.86	0.0861	1	lm.nb	Apoptosis, Carbohydrate Metabolism, Growth Factor Signaling, Myelination, Transmitter Release, Transmitter Response and Reuptake, Trophic Factors	NM_001626.4:699
RAD51C	-0.321	0.177	-0.667	0.0253	0.801	0.63	1.02	0.087	1	lm.nb		NM_002876.2:300
PIK3R1	0.205	0.113	-0.0168	0.427	1.15	0.988	1.34	0.0878	1	lm.nb	Apoptosis, Carbohydrate Metabolism, Disease Association, Growth Factor Signaling, Transmitter Release, Transmitter Response and Reuptake, Trophic Factors, Unfolded Protein Response	NM_181504.2:1105
CCS	0.469	0.26	-0.0409	0.979	1.38	0.972	1.97	0.0892	1	lm.nb	Disease Association, Oxidative Stress	NM_005125.1:34
TBR1	-0.197	0.11	-0.412	0.0175	0.872	0.752	1.01	0.0896	1	lm.nb		NM_006593.2:2475
DLX1.1	0.522	0.291	-0.0472	1.09	1.44	0.968	2.13	0.09	1	lm.nb	Trophic Factors	NM_178120.4:1974
P2RY12	0.776	0.432	-0.0702	1.62	1.71	0.952	3.08	0.0901	1	lm.nb	Activated Microglia	NM_022788.3:230
PRF1	-0.831	0.463	-1.74	0.0769	0.562	0.3	1.05	0.0906	1	lm.nb	Apoptosis	NM_005041.3:2120
CIDEB	0.456	0.255	-0.043	0.955	1.37	0.971	1.94	0.0911	1	lm.nb		NM_014430.2:815
BCAS1	-0.644	0.36	-1.35	0.0622	0.64	0.392	1.04	0.0917	1	lm.nb	Neural Connectivity	NM_003657.2:2305
ASB2	0.472	0.264	-0.0457	0.99	1.39	0.969	1.99	0.0918	1	lm.nb		NM_001202429.1:2180
CDK5R1	0.301	0.169	-0.0294	0.632	1.23	0.98	1.55	0.092	1	lm.nb	Axon and Dendrite Structure, Disease Association, Neural Connectivity	NM_003885.2:1210
SIN3A	0.376	0.211	-0.0375	0.789	1.3	0.974	1.73	0.0926	1	lm.nb		NM_015477.1:1605
MAFB	0.431	0.243	-0.0445	0.907	1.35	0.97	1.88	0.0935	1	lm.nb		NM_005461.3:1655
ENPP6	-0.872	0.492	-1.84	0.0912	0.546	0.28	1.07	0.0939	1	lm.nb		NM_153343.3:220
IGF2R	0.346	0.195	-0.0362	0.729	1.27	0.975	1.66	0.0939	1	lm.nb		NM_000876.1:2605
DNA2	0.602	0.34	-0.0642	1.27	1.52	0.956	2.41	0.0945	1	lm.nb		NM_001080449.1:2935
MAP2K2	-0.2	0.113	-0.422	0.0215	0.87	0.747	1.02	0.0947	1	lm.nb	Apoptosis, Disease Association, Growth Factor Signaling, Transmitter Response and Reuptake, Trophic Factors	NM_030662.3:1172
IRF1	-1.2	0.676	-2.52	0.129	0.437	0.174	1.09	0.0947	1	lm.nb		NM_002198.1:510
EHMT1	0.484	0.274	-0.0529	1.02	1.4	0.964	2.03	0.0952	1	lm.nb	Chromatin Modification	NM_024757.3:230
OLFML3	0.704	0.401	-0.0819	1.49	1.63	0.945	2.81	0.0972	1	lm.nb		NM_020190.2:1525
PCNA	0.37	0.211	-0.0436	0.783	1.29	0.97	1.72	0.0976	1	lm.nb	Chromatin Modification, Disease Association, Transcription and Splicing	NM_002592.2:280
DNMT1	0.285	0.163	-0.034	0.604	1.22	0.977	1.52	0.098	1	lm.nb		NM_001379.2:1495
COX5B	-0.34	0.195	-0.721	0.0413	0.79	0.607	1.03	0.0985	1	lm.nb		NM_001862.2:240
POLR2H	0.507	0.291	-0.0639	1.08	1.42	0.957	2.11	0.0998	1	lm.nb	Disease Association, Transcription and Splicing	NM_001278698.1:940
SLC8A1	-0.295	0.169	-0.626	0.0373	0.815	0.648	1.03	0.1	1	lm.nb	Axon and Dendrite Structure, Neural Connectivity, Oxidative Stress, Transmitter Release, Transmitter Response and Reuptake	NM_021097.1:440
PLA2G4F	0.522	0.3	-0.0662	1.11	1.44	0.955	2.16	0.1	1	lm.nb	Growth Factor Signaling, Lipid Metabolism, Transmitter Release, Transmitter Response and Reuptake	NM_213600.2:3140
UNC13A	-0.708	0.407	-1.51	0.0902	0.612	0.352	1.06	0.1	1	lm.nb	Axon and Dendrite Structure, Neural Connectivity, Transmitter Synthesis and Storage, Vesicle Trafficking	NM_001080421.2:7435
GNG2	-0.778	0.448	-1.66	0.101	0.583	0.317	1.07	0.101	1	lm.nb	Activated Microglia, Transmitter Release, Transmitter Response and Reuptake	NM_053064.4:1790
EGFR	0.45	0.26	-0.0593	0.959	1.37	0.96	1.94	0.101	1	lm.nb	Cytokines, Growth Factor Signaling, Transmitter Release	NM_201282.1:1354
AP4S1	-0.485	0.282	-1.04	0.0669	0.715	0.487	1.05	0.103	1	lm.nb	Autophagy	NM_001128126.2:421
KDM5A	0.261	0.152	-0.0371	0.558	1.2	0.975	1.47	0.104	1	lm.nb		NM_001042603.1:1962
CD163	1.07	0.627	-0.154	2.3	2.11	0.899	4.94	0.105	1	lm.nb		NM_004244.4:1630
CNTN1	0.255	0.149	-0.0367	0.547	1.19	0.975	1.46	0.105	1	lm.nb	Axon and Dendrite Structure, Disease Association, Tissue Integrity	NM_001843.2:300
DLG4	-0.266	0.155	-0.57	0.0385	0.832	0.674	1.03	0.105	1	lm.nb	Axon and Dendrite Structure, Disease Association, Neural Connectivity, Transmitter Release, Transmitter Response and Reuptake, Vesicle Trafficking	NM_001365.3:2460
ENTPD4	-0.52	0.304	-1.11	0.0753	0.698	0.462	1.05	0.105	1	lm.nb	Activated Microglia, Autophagy	NM_001128930.1:555
PDGFRB	0.407	0.238	-0.0592	0.873	1.33	0.96	1.83	0.105	1	lm.nb	Angiogenesis, Cytokines, Growth Factor Signaling, Oxidative Stress, Transmitter Release	NM_002609.3:840
CACNA1B	0.492	0.288	-0.0723	1.06	1.41	0.951	2.08	0.106	1	lm.nb	Axon and Dendrite Structure, Growth Factor Signaling, Neural Connectivity, Transmitter Release, Transmitter Response and Reuptake, Transmitter Synthesis and Storage, Vesicle Trafficking	NM_000718.3:3664
TMEM173	0.493	0.289	-0.073	1.06	1.41	0.951	2.08	0.106	1	lm.nb		NM_198282.1:725
TF	-0.76	0.445	-1.63	0.113	0.591	0.323	1.08	0.106	1	lm.nb	Disease Association	NM_001063.2:640
GRM1	0.434	0.254	-0.0645	0.933	1.35	0.956	1.91	0.106	1	lm.nb	Axon and Dendrite Structure, Neural Connectivity, Transmitter Release, Transmitter Response and Reuptake, Vesicle Trafficking	NM_000838.3:2055
JAM2	0.378	0.221	-0.0562	0.811	1.3	0.962	1.75	0.106	1	lm.nb		NM_001270407.1:840
CERS4	0.509	0.299	-0.077	1.1	1.42	0.948	2.14	0.107	1	lm.nb	Lipid Metabolism	NM_024552.2:1072
CASS4	0.412	0.242	-0.0631	0.886	1.33	0.957	1.85	0.107	1	lm.nb		NM_001164115.1:78
GJB1	-0.882	0.519	-1.9	0.136	0.543	0.268	1.1	0.108	1	lm.nb	Disease Association, Myelination	NM_000166.5:165
SLC18A2	0.337	0.198	-0.0521	0.725	1.26	0.965	1.65	0.108	1	loglinear	Axon and Dendrite Structure, Disease Association, Neural Connectivity, Transmitter Release, Transmitter Synthesis and Storage, Vesicle Trafficking	NM_003054.4:3320
MAG	-0.774	0.456	-1.67	0.12	0.585	0.315	1.09	0.108	1	lm.nb	Axon and Dendrite Structure, Growth Factor Signaling, Myelination, Tissue Integrity	NM_001199216.1:2250
TRIM47	0.72	0.425	-0.112	1.55	1.65	0.925	2.93	0.108	1	lm.nb		NM_033452.2:1258
PALM	0.407	0.242	-0.0664	0.881	1.33	0.955	1.84	0.11	1	lm.nb	Axon and Dendrite Structure, Disease Association, Neural Connectivity	NM_001040134.1:952
KEL	-0.701	0.417	-1.52	0.116	0.615	0.349	1.08	0.111	1	loglinear	Myelination	NM_000420.2:1476
ITGAX.1	0.669	0.398	-0.111	1.45	1.59	0.926	2.73	0.111	1	lm.nb	Activated Microglia	NM_000887.3:700
HTR5A	-0.307	0.183	-0.666	0.0517	0.808	0.63	1.04	0.112	1	loglinear	Axon and Dendrite Structure, Transmitter Release, Transmitter Response and Reuptake	NM_024012.2:1225
KAT2B	0.36	0.215	-0.0608	0.78	1.28	0.959	1.72	0.112	1	lm.nb		NM_003884.3:1220
STEAP4	0.873	0.521	-0.149	1.89	1.83	0.902	3.72	0.112	1	lm.nb		NM_024636.2:3555
CXCL12	0.373	0.223	-0.0649	0.81	1.29	0.956	1.75	0.113	1	lm.nb	Cytokines	NM_199168.3:69
SLA	0.595	0.357	-0.104	1.29	1.51	0.93	2.45	0.114	1	lm.nb	Activated Microglia, Disease Association	NM_001045556.2:980
SLC9A6	-0.624	0.374	-1.36	0.109	0.649	0.39	1.08	0.114	1	lm.nb	Axon and Dendrite Structure, Neural Connectivity	NM_001042537.1:370
KDM6A	0.322	0.193	-0.0566	0.701	1.25	0.961	1.63	0.114	1	lm.nb		NM_021140.2:2590
AVP	-0.405	0.244	-0.883	0.0723	0.755	0.542	1.05	0.115	1	loglinear	Axon and Dendrite Structure	NM_000490.4:18
ARSA	0.434	0.261	-0.0782	0.946	1.35	0.947	1.93	0.115	1	lm.nb	Autophagy, Lipid Metabolism	NM_000487.5:1054
NOTCH3	0.671	0.405	-0.122	1.46	1.59	0.919	2.76	0.116	1	lm.nb	Angiogenesis, Growth Factor Signaling	NM_000435.2:1965
TRPV1	0.494	0.298	-0.0902	1.08	1.41	0.939	2.11	0.116	1	lm.nb	Neural Connectivity, Transmitter Release, Transmitter Response and Reuptake	NM_080706.3:1975
PPP3CB	-0.211	0.128	-0.461	0.0387	0.864	0.726	1.03	0.116	1	lm.nb	Disease Association, Growth Factor Signaling, Transmitter Release, Transmitter Response and Reuptake, Vesicle Trafficking	NM_021132.2:270
SYP	0.245	0.148	-0.0451	0.535	1.19	0.969	1.45	0.116	1	lm.nb		NM_003179.2:2265
PIK3CG	0.429	0.26	-0.0806	0.938	1.35	0.946	1.92	0.117	1	loglinear		NM_002649.2:2125
CD109	0.509	0.308	-0.0957	1.11	1.42	0.936	2.16	0.117	1	lm.nb		NM_133493.3:3840
BCL2.1	0.422	0.256	-0.0797	0.923	1.34	0.946	1.9	0.118	1	lm.nb	Activated Microglia, Apoptosis, Disease Association, Growth Factor Signaling, Oxidative Stress, Transmitter Release, Trophic Factors, Unfolded Protein Response	NM_000633.2:251
PHF2	0.455	0.276	-0.0861	0.997	1.37	0.942	2	0.118	1	lm.nb	Chromatin Modification	NM_005392.3:1354
KDM2A	0.27	0.164	-0.0512	0.591	1.21	0.965	1.51	0.118	1	lm.nb		NM_012308.1:3390
IFNAR2	0.293	0.178	-0.0557	0.642	1.23	0.962	1.56	0.118	1	lm.nb		NM_000874.3:631
ST8SIA6	0.35	0.213	-0.0668	0.767	1.27	0.955	1.7	0.118	1	lm.nb		NM_001004470.1:894
KEAP1	0.409	0.248	-0.078	0.895	1.33	0.947	1.86	0.118	1	lm.nb	Disease Association, Unfolded Protein Response	NM_012289.3:561
ITGAL	0.595	0.362	-0.114	1.3	1.51	0.924	2.47	0.119	1	lm.nb	Activated Microglia, Tissue Integrity	NM_002209.2:1113
TMEM88B	-0.779	0.475	-1.71	0.151	0.583	0.306	1.11	0.119	1	lm.nb		NM_001146685.1:250
AP2B1	-0.27	0.165	-0.593	0.0535	0.829	0.663	1.04	0.12	1	lm.nb	Disease Association, Transmitter Synthesis and Storage	NM_001030006.1:1726
SNCA	0.256	0.157	-0.0517	0.563	1.19	0.965	1.48	0.121	1	lm.nb	Activated Microglia, Axon and Dendrite Structure, Chromatin Modification, Disease Association, Neural Connectivity, Oxidative Stress, Transmitter Release, Transmitter Response and Reuptake, Transmitter Synthesis and Storage, Vesicle Trafficking	NM_000345.2:140
ATXN7	0.462	0.284	-0.0943	1.02	1.38	0.937	2.03	0.122	1	lm.nb	Chromatin Modification	NM_001128149.2:3600
XK	-0.482	0.296	-1.06	0.0985	0.716	0.478	1.07	0.122	1	lm.nb	Myelination	NM_021083.2:545
PRKAR1A	-0.301	0.185	-0.665	0.0617	0.811	0.631	1.04	0.122	1	lm.nb		NM_212472.1:367
MEAF6	-0.242	0.149	-0.535	0.0505	0.845	0.69	1.04	0.123	1	lm.nb	Chromatin Modification	NR_073091.1:176
STX1A	0.266	0.164	-0.0557	0.589	1.2	0.962	1.5	0.123	1	lm.nb	Neural Connectivity, Transmitter Synthesis and Storage, Vesicle Trafficking	NM_001165903.1:96
HSD11B1	-0.689	0.426	-1.52	0.147	0.62	0.348	1.11	0.125	1	lm.nb		NM_181755.1:155
PLEKHB1	0.406	0.252	-0.0881	0.899	1.32	0.941	1.86	0.126	1	lm.nb		NM_021200.2:2050
GGT1	0.607	0.378	-0.134	1.35	1.52	0.912	2.55	0.127	1	lm.nb	Carbohydrate Metabolism, Lipid Metabolism	NM_001032364.2:712
AXL	0.442	0.275	-0.0975	0.982	1.36	0.935	1.98	0.127	1	lm.nb		NM_021913.2:2190
SCN2A	-0.264	0.164	-0.585	0.0583	0.833	0.666	1.04	0.127	1	lm.nb	Axon and Dendrite Structure, Myelination, Transmitter Release	NM_021007.2:6212
ABAT	0.139	0.0866	-0.0308	0.308	1.1	0.979	1.24	0.127	1	lm.nb	Disease Association, Transmitter Release, Transmitter Synthesis and Storage, Vesicle Trafficking	NM_020686.5:268
LMNB1	0.342	0.213	-0.076	0.76	1.27	0.949	1.69	0.127	1	lm.nb		NM_005573.2:1000
ADAMTS16	0.415	0.26	-0.0948	0.925	1.33	0.936	1.9	0.129	1	lm.nb		NM_139056.2:940
GGA1	0.336	0.211	-0.0771	0.749	1.26	0.948	1.68	0.129	1	lm.nb	Autophagy	NM_001001560.2:2734
HILPDA	-1.1	0.693	-2.46	0.253	0.465	0.182	1.19	0.129	1	lm.nb		NM_013332.1:345
CTNNB1	0.196	0.123	-0.0455	0.437	1.15	0.969	1.35	0.13	1	lm.nb	Angiogenesis, Axon and Dendrite Structure, Chromatin Modification, Growth Factor Signaling, Myelination, Neural Connectivity, Vesicle Trafficking	NM_001098210.1:1815
SYT1	-0.298	0.188	-0.666	0.0698	0.813	0.63	1.05	0.131	1	lm.nb	Axon and Dendrite Structure, Disease Association, Neural Connectivity, Transmitter Synthesis and Storage, Vesicle Trafficking	NM_005639.2:3340
BCL2L2	-0.213	0.134	-0.476	0.0502	0.863	0.719	1.04	0.131	1	lm.nb		NM_004050.2:2300
ATP7A	0.373	0.236	-0.0885	0.835	1.3	0.94	1.78	0.131	1	lm.nb	Oxidative Stress, Transmitter Synthesis and Storage	NM_000052.4:20
CD40.1	-0.644	0.406	-1.44	0.153	0.64	0.368	1.11	0.132	1	lm.nb	Cytokines, Tissue Integrity	NM_001250.4:1265
RPS21	0.298	0.189	-0.0717	0.668	1.23	0.952	1.59	0.132	1	lm.nb		NM_001024.3:130
RELA	0.446	0.282	-0.108	0.999	1.36	0.928	2	0.133	1	lm.nb		NM_021975.3:1990
JUN	-0.577	0.366	-1.29	0.14	0.67	0.408	1.1	0.133	1	lm.nb	Angiogenesis, Apoptosis, Disease Association, Growth Factor Signaling, Oxidative Stress, Transmitter Response and Reuptake, Trophic Factors	NM_002228.3:140
RSAD2	0.486	0.309	-0.12	1.09	1.4	0.92	2.13	0.135	1	lm.nb		NM_080657.4:1037
MCM5	0.436	0.277	-0.108	0.979	1.35	0.928	1.97	0.135	1	lm.nb		NM_006739.3:1580
DNMT3A	0.354	0.226	-0.0884	0.797	1.28	0.941	1.74	0.135	1	lm.nb		NM_022552.4:2056
LCN2	-0.581	0.372	-1.31	0.148	0.669	0.403	1.11	0.137	1	loglinear		NM_005564.3:325
NFE2L2	0.231	0.148	-0.0595	0.522	1.17	0.96	1.44	0.137	1	lm.nb	Oxidative Stress, Unfolded Protein Response	NM_006164.3:995
AKT1	0.322	0.207	-0.0831	0.727	1.25	0.944	1.66	0.138	1	lm.nb	Apoptosis, Carbohydrate Metabolism, Disease Association, Growth Factor Signaling, Myelination, Neural Connectivity, Oxidative Stress, Transmitter Release, Transmitter Response and Reuptake, Trophic Factors, Vesicle Trafficking	NM_001014432.1:1275
TMEM206	-0.51	0.328	-1.15	0.134	0.702	0.45	1.1	0.139	1	lm.nb		NM_018252.2:1230
MOG	-0.695	0.448	-1.57	0.184	0.618	0.336	1.14	0.14	1	lm.nb	Myelination	NM_001008228.2:662
ADCYAP1	-0.636	0.411	-1.44	0.17	0.643	0.368	1.12	0.14	1	lm.nb	Axon and Dendrite Structure, Disease Association, Neural Connectivity, Transmitter Synthesis and Storage, Vesicle Trafficking	NM_001117.4:1725
SYT13	-0.268	0.174	-0.609	0.0717	0.83	0.656	1.05	0.14	1	lm.nb	Neural Connectivity, Vesicle Trafficking	NM_001247987.1:3524
MMP14	0.547	0.353	-0.146	1.24	1.46	0.904	2.36	0.14	1	lm.nb	Activated Microglia, Angiogenesis, Disease Association, Matrix Remodeling, Oxidative Stress	NM_004995.2:1470
TAZ	0.417	0.27	-0.112	0.947	1.34	0.925	1.93	0.141	1	lm.nb	Lipid Metabolism	NR_024048.1:1245
SPTBN2	0.224	0.145	-0.0605	0.509	1.17	0.959	1.42	0.141	1	lm.nb	Disease Association, Neural Connectivity, Neuronal Cytoskeleton	NM_006946.2:3823
BDNF	-0.522	0.338	-1.18	0.142	0.697	0.44	1.1	0.142	1	lm.nb		NM_170732.4:730
CD33	0.506	0.329	-0.138	1.15	1.42	0.909	2.22	0.142	1	loglinear	Activated Microglia, Disease Association	NM_001177608.1:730
TNF	-0.848	0.551	-1.93	0.232	0.556	0.263	1.17	0.142	1	lm.nb	Activated Microglia, Apoptosis, Cytokines, Disease Association, Growth Factor Signaling, Oxidative Stress	NM_000594.2:1010
EFNB3	0.442	0.288	-0.122	1.01	1.36	0.919	2.01	0.143	1	lm.nb	Growth Factor Signaling, Tissue Integrity	NM_001406.3:2935
L1CAM	0.505	0.329	-0.139	1.15	1.42	0.908	2.22	0.143	1	lm.nb	Axon and Dendrite Structure, Tissue Integrity	NM_024003.2:3240
TNC	0.751	0.489	-0.208	1.71	1.68	0.866	3.27	0.143	1	lm.nb	Disease Association, Tissue Integrity	NM_002160.3:1215
DUSP7	0.338	0.22	-0.094	0.77	1.26	0.937	1.71	0.144	1	lm.nb		NM_001947.2:1065
TOPBP1	-0.238	0.155	-0.542	0.0665	0.848	0.687	1.05	0.144	1	lm.nb		NM_007027.3:2966
SMN1	-0.364	0.238	-0.83	0.102	0.777	0.563	1.07	0.144	1	lm.nb	Disease Association, Transcription and Splicing	NM_000344.3:176
PRKCB	-0.166	0.109	-0.379	0.0468	0.891	0.769	1.03	0.145	1	lm.nb	Angiogenesis, Chromatin Modification, Growth Factor Signaling, Transmitter Release, Transmitter Response and Reuptake	NM_212535.1:1750
DGKE	-0.217	0.142	-0.495	0.0613	0.86	0.71	1.04	0.145	1	lm.nb	Lipid Metabolism	NM_003647.2:1114
BTK	0.525	0.344	-0.149	1.2	1.44	0.902	2.3	0.145	1	loglinear		NM_000061.1:570
PEX14	-0.312	0.205	-0.713	0.0888	0.805	0.61	1.06	0.145	1	lm.nb		NM_004565.2:618
SPI1	0.577	0.378	-0.165	1.32	1.49	0.892	2.49	0.146	1	lm.nb	Chromatin Modification	NM_003120.1:730
TNFRSF13C	0.351	0.231	-0.101	0.803	1.28	0.933	1.75	0.146	1	lm.nb		NM_052945.3:789
CNTF	0.471	0.31	-0.136	1.08	1.39	0.91	2.11	0.146	1	lm.nb	Axon and Dendrite Structure, Cytokines, Disease Association, Growth Factor Signaling	NM_000614.3:45
RAPGEF3	0.476	0.313	-0.137	1.09	1.39	0.909	2.13	0.146	1	lm.nb		NM_001098531.2:3130
ITPR2	0.451	0.297	-0.13	1.03	1.37	0.914	2.05	0.147	1	lm.nb	Apoptosis, Disease Association, Transmitter Release, Transmitter Response and Reuptake	NM_002223.2:7390
FGF2	0.615	0.404	-0.178	1.41	1.53	0.884	2.65	0.147	1	lm.nb	Angiogenesis, Growth Factor Signaling	NM_002006.4:620
ABL1	0.379	0.25	-0.111	0.868	1.3	0.926	1.83	0.148	1	lm.nb	Oxidative Stress, Trophic Factors	NM_005157.3:3200
VAV1	0.543	0.359	-0.161	1.25	1.46	0.894	2.37	0.149	1	lm.nb		NM_005428.2:764
CD4	0.558	0.37	-0.167	1.28	1.47	0.891	2.43	0.15	1	lm.nb	Disease Association, Tissue Integrity	NM_000616.4:975
FANCC	0.573	0.38	-0.172	1.32	1.49	0.888	2.49	0.15	1	loglinear		NM_001243743.1:1036
NOTCH1	0.62	0.412	-0.188	1.43	1.54	0.878	2.69	0.151	1	lm.nb	Angiogenesis, Disease Association, Growth Factor Signaling	NM_017617.3:8211
HLA-E	0.45	0.299	-0.136	1.04	1.37	0.91	2.05	0.151	1	lm.nb		NM_005516.4:1204
MTOR	0.37	0.246	-0.112	0.853	1.29	0.925	1.81	0.151	1	lm.nb	Axon and Dendrite Structure, Carbohydrate Metabolism, Disease Association, Myelination	NM_004958.3:1865
U2AF2	0.449	0.299	-0.138	1.04	1.36	0.909	2.05	0.152	1	lm.nb	Transcription and Splicing	NM_007279.2:2870
EGR2	-0.585	0.391	-1.35	0.182	0.667	0.392	1.13	0.153	1	lm.nb	Activated Microglia, Myelination, Vesicle Trafficking	NM_000399.3:1891
SART1	0.344	0.23	-0.107	0.795	1.27	0.928	1.74	0.154	1	lm.nb	Transcription and Splicing	NM_005146.4:1056
IQSEC1	-0.193	0.129	-0.447	0.0605	0.875	0.734	1.04	0.154	1	lm.nb		NM_014869.4:3610
HGF	0.579	0.388	-0.182	1.34	1.49	0.881	2.53	0.154	1	lm.nb	Angiogenesis, Cytokines, Disease Association, Growth Factor Signaling, Myelination, Oxidative Stress	NM_000601.4:550
CD209	0.439	0.296	-0.142	1.02	1.36	0.906	2.03	0.157	1	loglinear		NM_001144899.1:950
FUS	0.267	0.182	-0.0891	0.623	1.2	0.94	1.54	0.16	1	lm.nb	Axon and Dendrite Structure, Disease Association, Neural Connectivity	NM_004960.3:1301
NTHL1	-0.415	0.283	-0.971	0.14	0.75	0.51	1.1	0.161	1	lm.nb		NM_002528.5:677
PMS2	-0.225	0.154	-0.528	0.0767	0.855	0.694	1.05	0.162	1	lm.nb		NR_003085.2:892
SHH	-0.0752	0.0515	-0.176	0.0257	0.949	0.885	1.02	0.162	1	loglinear	Angiogenesis, Growth Factor Signaling	NM_000193.3:564
TIMP1	0.559	0.383	-0.191	1.31	1.47	0.876	2.48	0.162	1	lm.nb		NM_003254.2:329
CASP8	0.459	0.315	-0.158	1.08	1.37	0.896	2.11	0.163	1	loglinear	Activated Microglia, Apoptosis, Disease Association	NM_001228.4:301
GAD1	-0.327	0.224	-0.767	0.113	0.797	0.588	1.08	0.163	1	lm.nb	Neural Connectivity, Transmitter Release, Transmitter Synthesis and Storage, Vesicle Trafficking	NM_000817.2:575
CASP1	0.468	0.322	-0.164	1.1	1.38	0.892	2.14	0.165	1	lm.nb	Apoptosis, Disease Association	NM_001223.3:971
MYCT1	0.403	0.278	-0.142	0.948	1.32	0.906	1.93	0.166	1	lm.nb		NM_025107.2:159
ANAPC15	-0.314	0.216	-0.738	0.111	0.805	0.6	1.08	0.166	1	lm.nb		NM_001278486.1:340
ARID1A	0.274	0.19	-0.0979	0.645	1.21	0.934	1.56	0.167	1	lm.nb		NM_006015.4:5495
WDR5	0.225	0.156	-0.0807	0.53	1.17	0.946	1.44	0.167	1	lm.nb		NM_017588.2:1780
GRAP	0.401	0.278	-0.144	0.947	1.32	0.905	1.93	0.167	1	lm.nb		NM_001330148.1:1776
LSR	0.405	0.281	-0.146	0.956	1.32	0.904	1.94	0.168	1	lm.nb	Lipid Metabolism	NM_205835.3:1888
MAPK1	0.187	0.13	-0.068	0.441	1.14	0.954	1.36	0.169	1	lm.nb	Apoptosis, Axon and Dendrite Structure, Disease Association, Growth Factor Signaling, Transmitter Release, Transmitter Response and Reuptake, Trophic Factors, Vesicle Trafficking	NM_138957.2:430
C6	0.693	0.483	-0.253	1.64	1.62	0.839	3.11	0.169	1	lm.nb	Angiogenesis, Disease Association	NM_000065.2:3170
RYR1	0.448	0.313	-0.166	1.06	1.36	0.891	2.09	0.171	1	lm.nb	Transmitter Release, Transmitter Response and Reuptake	NM_000540.1:3580
EZH1	-0.233	0.163	-0.553	0.0865	0.851	0.682	1.06	0.171	1	lm.nb		NM_001991.3:2720
CLEC7A	0.595	0.417	-0.223	1.41	1.51	0.857	2.66	0.172	1	lm.nb		NM_197954.2:55
SERPING1	0.484	0.339	-0.181	1.15	1.4	0.882	2.22	0.172	1	lm.nb		NM_000062.2:305
NCOR2	0.202	0.142	-0.076	0.481	1.15	0.949	1.4	0.172	1	lm.nb		NM_006312.3:1490
TNFRSF10A	-0.235	0.165	-0.559	0.0889	0.85	0.679	1.06	0.173	1	loglinear	Apoptosis, Cytokines, Disease Association	NM_003844.2:950
EMP1	0.685	0.483	-0.26	1.63	1.61	0.835	3.1	0.174	1	lm.nb		NM_001423.1:2000
RAN	-0.114	0.0806	-0.272	0.0437	0.924	0.828	1.03	0.174	1	lm.nb	Disease Association, Transcription and Splicing	NM_006325.3:532
GRIN2A	-0.131	0.0928	-0.313	0.0505	0.913	0.805	1.04	0.175	1	lm.nb	Disease Association, Neural Connectivity, Transmitter Release, Transmitter Response and Reuptake, Transmitter Synthesis and Storage, Vesicle Trafficking	NM_000833.3:4497
MTA1	0.459	0.324	-0.177	1.09	1.37	0.885	2.14	0.175	1	lm.nb	Chromatin Modification	NM_004689.2:450
SIRT7	0.448	0.317	-0.173	1.07	1.36	0.887	2.1	0.175	1	lm.nb	Chromatin Modification	NM_016538.2:1191
GRIA2	0.202	0.143	-0.078	0.483	1.15	0.947	1.4	0.175	1	lm.nb	Disease Association, Neural Connectivity, Transmitter Release, Transmitter Response and Reuptake, Vesicle Trafficking	NM_001083620.1:865
PLLP	-0.571	0.404	-1.36	0.22	0.673	0.389	1.16	0.175	1	lm.nb	Myelination	NM_015993.2:395
STX18	0.214	0.152	-0.0828	0.511	1.16	0.944	1.43	0.175	1	lm.nb		NM_016930.2:400
P2RX4	0.304	0.217	-0.12	0.729	1.23	0.92	1.66	0.178	1	loglinear	Activated Microglia, Axon and Dendrite Structure, Neural Connectivity, Transmitter Release, Transmitter Response and Reuptake	NM_001256796.1:1678
MEF2C	-0.357	0.254	-0.856	0.141	0.781	0.553	1.1	0.178	1	lm.nb		NM_002397.3:2445
KDM3B	0.225	0.161	-0.0897	0.54	1.17	0.94	1.45	0.179	1	lm.nb		NM_016604.3:4178
ATM.1	0.388	0.277	-0.156	0.931	1.31	0.898	1.91	0.18	1	lm.nb	Apoptosis, Chromatin Modification, Disease Association, Growth Factor Signaling	NM_138292.3:1323
EFNA5	-0.366	0.263	-0.881	0.149	0.776	0.543	1.11	0.182	1	lm.nb	Growth Factor Signaling, Tissue Integrity	NM_001962.2:5035
EGF	0.546	0.393	-0.224	1.32	1.46	0.856	2.49	0.182	1	loglinear	Angiogenesis, Cytokines, Growth Factor Signaling	NM_001963.4:1022
MFN2	-0.121	0.0872	-0.292	0.0497	0.919	0.817	1.04	0.183	1	lm.nb	Unfolded Protein Response	NM_014874.3:2010
NLRP3	0.401	0.289	-0.165	0.967	1.32	0.892	1.96	0.183	1	lm.nb	Activated Microglia, Disease Association	NM_001079821.2:415
TNFSF10	0.604	0.436	-0.25	1.46	1.52	0.841	2.75	0.183	1	lm.nb		NM_003810.2:115
CDK7	-0.373	0.269	-0.9	0.154	0.772	0.536	1.11	0.184	1	lm.nb	Disease Association, Transcription and Splicing	NM_001799.2:785
NMB	0.558	0.403	-0.232	1.35	1.47	0.852	2.54	0.184	1	lm.nb	Disease Association	NM_021077.3:761
GTF2IRD1	0.447	0.323	-0.186	1.08	1.36	0.879	2.11	0.185	1	lm.nb	Transcription and Splicing, Transmitter Response and Reuptake	NM_005685.2:1305
FCER1G	0.584	0.422	-0.244	1.41	1.5	0.845	2.66	0.185	1	lm.nb		NM_004106.1:36
FAS	0.504	0.365	-0.211	1.22	1.42	0.864	2.33	0.185	1	lm.nb		NM_000043.4:398
FCGR1A	0.615	0.445	-0.257	1.49	1.53	0.837	2.8	0.185	1	lm.nb		NM_000566.3:842
FOS	-0.933	0.677	-2.26	0.393	0.524	0.209	1.31	0.186	1	lm.nb	Apoptosis, Disease Association, Growth Factor Signaling, Oxidative Stress, Transmitter Release, Transmitter Response and Reuptake	NM_005252.2:1475
HDAC6	0.37	0.27	-0.159	0.899	1.29	0.896	1.86	0.188	1	lm.nb	Axon and Dendrite Structure, Chromatin Modification, Oxidative Stress	NM_001321225.1:470
SRSF4	0.412	0.301	-0.177	1	1.33	0.885	2	0.188	1	lm.nb	Transcription and Splicing	NM_005626.4:2079
ERG	0.297	0.217	-0.128	0.723	1.23	0.915	1.65	0.189	1	lm.nb	Chromatin Modification, Disease Association	NM_001136155.1:341
CAMK2G	-0.157	0.115	-0.382	0.0685	0.897	0.767	1.05	0.19	1	lm.nb	Disease Association, Growth Factor Signaling, Transmitter Release, Transmitter Response and Reuptake, Trophic Factors	NM_001222.2:233
FRMPD4	-0.429	0.315	-1.05	0.188	0.743	0.484	1.14	0.191	1	lm.nb	Axon and Dendrite Structure, Neural Connectivity	NM_014728.3:5515
NOS3	0.378	0.278	-0.166	0.922	1.3	0.891	1.89	0.191	1	lm.nb	Angiogenesis, Oxidative Stress, Transmitter Release, Transmitter Response and Reuptake	NM_000603.4:1456
NES	0.402	0.296	-0.178	0.981	1.32	0.884	1.97	0.192	1	lm.nb	Neuronal Cytoskeleton	NM_006617.1:2345
SRI	0.143	0.106	-0.0647	0.35	1.1	0.956	1.27	0.195	1	lm.nb	Axon and Dendrite Structure, Neural Connectivity	NM_003130.2:490
BDNF.1	-0.464	0.346	-1.14	0.214	0.725	0.453	1.16	0.197	1	lm.nb	Disease Association, Growth Factor Signaling, Transmitter Response and Reuptake, Trophic Factors	NM_170732.4:735
CD6	0.516	0.387	-0.242	1.27	1.43	0.846	2.42	0.2	1	loglinear		NM_001254751.1:1722
NME5	-0.47	0.353	-1.16	0.221	0.722	0.447	1.17	0.2	1	lm.nb	Oxidative Stress	NM_003551.2:360
MAPKAPK2	0.363	0.273	-0.173	0.898	1.29	0.887	1.86	0.202	1	lm.nb	Growth Factor Signaling, Trophic Factors	NM_004759.3:710
PLA2G4B	-0.399	0.301	-0.988	0.19	0.758	0.504	1.14	0.202	1	loglinear	Growth Factor Signaling, Lipid Metabolism, Transmitter Release, Transmitter Response and Reuptake, Unfolded Protein Response	NM_001114633.1:61
BRCA1	0.405	0.305	-0.193	1	1.32	0.875	2	0.202	1	lm.nb		NM_007294.3:787
CKS1B	0.261	0.198	-0.127	0.649	1.2	0.916	1.57	0.204	1	lm.nb		NM_001826.2:238
NGFR	-0.601	0.456	-1.49	0.292	0.659	0.355	1.22	0.204	1	lm.nb	Cytokines, Growth Factor Signaling, Myelination, Oxidative Stress, Trophic Factors, Vesicle Trafficking	NM_002507.3:2730
JARID2	0.217	0.165	-0.106	0.54	1.16	0.929	1.45	0.205	1	lm.nb		NM_001267040.1:1994
NLGN2	0.229	0.174	-0.112	0.57	1.17	0.925	1.48	0.206	1	lm.nb		NM_020795.2:2810
SMPD4	0.327	0.249	-0.161	0.814	1.25	0.895	1.76	0.206	1	lm.nb	Lipid Metabolism	NM_017751.4:2258
PRKCG	-0.408	0.311	-1.02	0.201	0.753	0.494	1.15	0.207	1	lm.nb	Axon and Dendrite Structure, Disease Association, Growth Factor Signaling, Neural Connectivity, Transmitter Release, Transmitter Response and Reuptake, Vesicle Trafficking	NM_002739.3:445
SMARCA4	-0.159	0.121	-0.396	0.0784	0.896	0.76	1.06	0.207	1	lm.nb		NM_001128849.1:1480
RTN4RL1	-0.211	0.161	-0.526	0.104	0.864	0.695	1.08	0.208	1	lm.nb		NM_178568.2:2355
CD70	-0.139	0.106	-0.348	0.0694	0.908	0.786	1.05	0.208	1	loglinear		NM_001252.2:190
ITGAV	0.296	0.227	-0.148	0.741	1.23	0.902	1.67	0.209	1	lm.nb		NM_002210.2:2615
GATA2	0.275	0.211	-0.139	0.688	1.21	0.908	1.61	0.21	1	lm.nb	Angiogenesis, Chromatin Modification	NM_032638.3:1495
CNTNAP2	-0.204	0.157	-0.511	0.104	0.868	0.702	1.07	0.212	1	lm.nb	Axon and Dendrite Structure, Tissue Integrity	NM_014141.4:940
PAH	0.43	0.333	-0.222	1.08	1.35	0.857	2.12	0.214	1	lm.nb	Transmitter Synthesis and Storage	NM_000277.1:845
SPINT1	0.391	0.303	-0.203	0.986	1.31	0.868	1.98	0.214	1	loglinear		NM_001032367.1:1315
RIPK2	0.291	0.226	-0.151	0.733	1.22	0.9	1.66	0.215	1	lm.nb		NM_003821.5:1695
SP1	0.463	0.359	-0.241	1.17	1.38	0.846	2.25	0.215	1	lm.nb	Chromatin Modification, Disease Association	NM_003109.1:5970
PRKN	-0.34	0.264	-0.859	0.178	0.79	0.551	1.13	0.215	1	lm.nb	Disease Association, Unfolded Protein Response	NM_004562.2:3386
SLC44A1	0.42	0.327	-0.222	1.06	1.34	0.857	2.09	0.217	1	lm.nb		NM_001286730.1:1808
EPO	-0.329	0.257	-0.832	0.175	0.796	0.562	1.13	0.218	1	loglinear	Cytokines	NM_000799.2:1055
DUOXA1	-0.38	0.298	-0.963	0.203	0.768	0.513	1.15	0.218	1	loglinear		NM_001276265.1:134
KRAS	-0.168	0.132	-0.425	0.0901	0.89	0.745	1.06	0.22	1	lm.nb	Apoptosis, Growth Factor Signaling, Transmitter Release, Transmitter Response and Reuptake, Trophic Factors, Vesicle Trafficking	NM_004985.3:327
CRIP1	0.496	0.39	-0.268	1.26	1.41	0.831	2.39	0.22	1	lm.nb		NM_001311.4:269
ACAA1	0.385	0.302	-0.208	0.977	1.31	0.866	1.97	0.22	1	lm.nb	Lipid Metabolism	NM_001130410.1:1090
CD14	0.613	0.481	-0.331	1.56	1.53	0.795	2.94	0.22	1	lm.nb	Disease Association, Growth Factor Signaling	NM_000591.2:885
CD44	0.673	0.529	-0.364	1.71	1.59	0.777	3.27	0.221	1	lm.nb	Activated Microglia, Disease Association	NM_001001392.1:429
GNPTG	-0.161	0.127	-0.41	0.0879	0.894	0.753	1.06	0.222	1	lm.nb	Activated Microglia, Autophagy	NM_032520.3:200
CST7	0.556	0.438	-0.303	1.41	1.47	0.81	2.67	0.222	1	lm.nb		NM_003650.3:525
CSPG4	0.453	0.357	-0.247	1.15	1.37	0.842	2.22	0.222	1	lm.nb	Activated Microglia, Angiogenesis	NM_001897.4:7642
SF3A2	0.33	0.26	-0.181	0.84	1.26	0.882	1.79	0.223	1	lm.nb	Transcription and Splicing	NM_007165.4:510
BID.1	0.392	0.309	-0.215	0.998	1.31	0.862	2	0.223	1	lm.nb	Apoptosis, Disease Association	NM_001196.3:1604
ARRB2	0.294	0.233	-0.163	0.75	1.23	0.893	1.68	0.224	1	lm.nb	Activated Microglia, Axon and Dendrite Structure, Growth Factor Signaling, Neural Connectivity, Transmitter Release, Vesicle Trafficking	NM_004313.3:1652
IL1R1	0.455	0.361	-0.252	1.16	1.37	0.839	2.24	0.224	1	lm.nb	Activated Microglia, Axon and Dendrite Structure, Cytokines, Disease Association, Growth Factor Signaling, Neural Connectivity, Oxidative Stress	NM_001320984.1:281
PDE4D	-0.381	0.302	-0.973	0.211	0.768	0.509	1.16	0.225	1	lm.nb	Transmitter Response and Reuptake	NM_006203.4:5580
GADD45G	-0.344	0.273	-0.879	0.192	0.788	0.544	1.14	0.225	1	loglinear		NM_006705.3:27
ALDH1L1	0.332	0.264	-0.185	0.85	1.26	0.879	1.8	0.225	1	lm.nb		NM_012190.2:329
KLK6	-0.619	0.492	-1.58	0.346	0.651	0.334	1.27	0.226	1	lm.nb	Myelination	NM_001012964.2:655
TGFA	-0.412	0.328	-1.06	0.231	0.751	0.481	1.17	0.226	1	lm.nb		NM_001099691.1:790
PTDSS2	0.364	0.29	-0.204	0.932	1.29	0.868	1.91	0.226	1	lm.nb	Lipid Metabolism	NM_030783.1:998
TRIM28	0.577	0.46	-0.325	1.48	1.49	0.798	2.79	0.227	1	loglinear	Chromatin Modification	NM_005762.2:865
RAB2A	-0.231	0.185	-0.594	0.131	0.852	0.663	1.1	0.228	1	lm.nb	Carbohydrate Metabolism	NM_002865.1:430
CHL1	-0.217	0.174	-0.557	0.123	0.861	0.68	1.09	0.229	1	lm.nb	Axon and Dendrite Structure, Disease Association	NM_001253387.1:3064
IFI30	0.533	0.427	-0.304	1.37	1.45	0.81	2.58	0.229	1	lm.nb		NM_006332.3:385
VCP	-0.237	0.19	-0.61	0.136	0.848	0.655	1.1	0.229	1	lm.nb	Disease Association, Unfolded Protein Response	NM_007126.2:615
GRIN1	0.223	0.179	-0.128	0.574	1.17	0.915	1.49	0.23	1	lm.nb	Axon and Dendrite Structure, Disease Association, Neural Connectivity, Transmitter Release, Transmitter Response and Reuptake, Vesicle Trafficking	NM_000832.5:1290
BAG4	-0.169	0.136	-0.436	0.0973	0.889	0.739	1.07	0.23	1	lm.nb		NM_004874.2:960
ATRN	-0.164	0.132	-0.423	0.0947	0.892	0.746	1.07	0.231	1	lm.nb	Myelination, Oxidative Stress	NM_001207047.1:1544
MSR1	0.602	0.484	-0.348	1.55	1.52	0.786	2.93	0.231	1	lm.nb		NM_002445.3:326
HOMER1	-0.162	0.131	-0.419	0.0941	0.894	0.748	1.07	0.231	1	lm.nb	Axon and Dendrite Structure, Neural Connectivity, Transmitter Release, Vesicle Trafficking	NM_004272.3:730
BCAS2	-0.471	0.38	-1.22	0.274	0.722	0.43	1.21	0.232	1	lm.nb	Transcription and Splicing	NM_005872.2:544
PLCB2	0.41	0.333	-0.243	1.06	1.33	0.845	2.09	0.235	1	lm.nb	Disease Association, Growth Factor Signaling, Transmitter Release, Transmitter Response and Reuptake	NM_004573.2:410
SLU7	-0.536	0.436	-1.39	0.319	0.69	0.381	1.25	0.236	1	lm.nb	Transcription and Splicing	NM_006425.4:3245
CTSF	0.191	0.156	-0.114	0.496	1.14	0.924	1.41	0.236	1	lm.nb		NM_003793.3:655
SNRPA	0.507	0.413	-0.303	1.32	1.42	0.811	2.49	0.236	1	loglinear	Transcription and Splicing	NM_004596.3:456
GAD2	0.228	0.185	-0.136	0.591	1.17	0.91	1.51	0.237	1	lm.nb	Axon and Dendrite Structure, Neural Connectivity, Transmitter Release, Transmitter Synthesis and Storage, Vesicle Trafficking	NM_000818.2:1245
NFKB2	-0.764	0.623	-1.99	0.458	0.589	0.253	1.37	0.237	1	lm.nb		NM_002502.2:825
TNR	0.157	0.128	-0.0939	0.407	1.11	0.937	1.33	0.237	1	lm.nb	Vesicle Trafficking	NM_003285.2:3154
GSN	0.259	0.212	-0.156	0.674	1.2	0.898	1.59	0.238	1	lm.nb	Neuronal Cytoskeleton	NM_000177.4:1075
CNKSR2	0.138	0.113	-0.0831	0.36	1.1	0.944	1.28	0.238	1	lm.nb	Neural Connectivity	NM_014927.2:400
LAIR1	0.521	0.427	-0.315	1.36	1.44	0.804	2.56	0.238	1	lm.nb		NM_002287.3:1195
CHEK2	0.452	0.37	-0.274	1.18	1.37	0.827	2.26	0.239	1	loglinear		NM_001005735.1:894
HDAC2	-0.329	0.27	-0.859	0.2	0.796	0.551	1.15	0.24	1	lm.nb	Chromatin Modification, Disease Association, Growth Factor Signaling, Oxidative Stress	NM_001527.1:930
BAD	0.234	0.192	-0.143	0.612	1.18	0.906	1.53	0.24	1	lm.nb	Apoptosis, Disease Association, Oxidative Stress, Transmitter Response and Reuptake, Trophic Factors	NM_004322.3:652
FXN	0.295	0.243	-0.182	0.772	1.23	0.882	1.71	0.242	1	lm.nb	Oxidative Stress	NM_001161706.1:515
SLC1A1	-0.374	0.309	-0.979	0.231	0.772	0.507	1.17	0.243	1	lm.nb	Carbohydrate Metabolism, Transmitter Release, Vesicle Trafficking	NM_004170.4:3000
TAF4B	-0.238	0.197	-0.625	0.149	0.848	0.648	1.11	0.244	1	lm.nb	Disease Association, Transcription and Splicing	NM_005640.1:1052
GFPT1	0.273	0.227	-0.171	0.718	1.21	0.888	1.64	0.244	1	lm.nb	Unfolded Protein Response	NM_001244710.1:606
NOSTRIN.1	0.522	0.433	-0.327	1.37	1.44	0.797	2.59	0.245	1	lm.nb		NM_052946.3:1420
CHMP2B	-0.404	0.336	-1.06	0.255	0.756	0.479	1.19	0.246	1	lm.nb	Autophagy, Disease Association	NM_001244644.1:2069
IGF1R.1	0.54	0.449	-0.341	1.42	1.45	0.79	2.68	0.246	1	loglinear	Carbohydrate Metabolism, Transmitter Response and Reuptake	NM_000875.4:4444
HAP1	-0.484	0.403	-1.28	0.306	0.715	0.413	1.24	0.246	1	lm.nb	Axon and Dendrite Structure, Disease Association, Neural Connectivity, Transmitter Release, Vesicle Trafficking	NM_003949.2:2120
FAS.1	0.532	0.443	-0.336	1.4	1.45	0.792	2.64	0.246	1	lm.nb	Apoptosis, Axon and Dendrite Structure, Cytokines, Disease Association, Growth Factor Signaling, Oxidative Stress	NM_000043.4:1089
ANG	0.245	0.204	-0.155	0.646	1.19	0.898	1.56	0.247	1	lm.nb	Angiogenesis, Disease Association	NM_001145.4:949
CXCR4	0.549	0.458	-0.348	1.45	1.46	0.786	2.72	0.247	1	lm.nb	Activated Microglia, Cytokines, Disease Association, Myelination	NM_003467.2:1335
RAPGEF2	0.533	0.445	-0.34	1.41	1.45	0.79	2.65	0.248	1	loglinear	Growth Factor Signaling, Neural Connectivity, Vesicle Trafficking	NM_014247.2:3445
FABP5	0.559	0.467	-0.356	1.47	1.47	0.781	2.78	0.248	1	lm.nb		NM_001444.1:100
MDM2	0.275	0.231	-0.177	0.728	1.21	0.885	1.66	0.249	1	lm.nb		NM_001145337.1:5870
SPIB	-0.619	0.519	-1.64	0.399	0.651	0.322	1.32	0.25	1	lm.nb		NM_003121.3:1029
S1PR5	-0.548	0.46	-1.45	0.355	0.684	0.366	1.28	0.251	1	lm.nb		NM_030760.3:1415
MYD88	0.396	0.334	-0.259	1.05	1.32	0.836	2.07	0.252	1	lm.nb	Disease Association, Neural Connectivity	NM_002468.3:2145
NRM	0.479	0.404	-0.314	1.27	1.39	0.805	2.41	0.253	1	loglinear		NM_001270707.1:1126
PLD2	0.351	0.297	-0.231	0.934	1.28	0.852	1.91	0.253	1	lm.nb		NM_001243108.1:2002
COMT	0.245	0.207	-0.162	0.651	1.18	0.894	1.57	0.254	1	lm.nb	Axon and Dendrite Structure, Disease Association, Neural Connectivity, Transmitter Release, Transmitter Synthesis and Storage	NM_007310.2:820
CALB2	0.473	0.401	-0.314	1.26	1.39	0.805	2.39	0.255	1	lm.nb	Axon and Dendrite Structure, Neural Connectivity	NM_001740.2:497
ATG9A	0.15	0.128	-0.1	0.4	1.11	0.933	1.32	0.257	1	lm.nb		NM_001077198.1:435
DLX1	0.266	0.227	-0.179	0.711	1.2	0.883	1.64	0.258	1	lm.nb		NM_001038493.1:1335
PLA2G4A	0.27	0.23	-0.182	0.721	1.21	0.881	1.65	0.258	1	lm.nb	Disease Association, Growth Factor Signaling, Lipid Metabolism, Oxidative Stress, Transmitter Release, Transmitter Response and Reuptake	NM_024420.2:1763
GRM3	-0.306	0.262	-0.82	0.209	0.809	0.566	1.16	0.26	1	lm.nb		NM_000840.2:1480
ULK1	-0.207	0.178	-0.556	0.142	0.866	0.68	1.1	0.26	1	lm.nb		NM_003565.1:465
BRAF	-0.142	0.122	-0.381	0.0976	0.906	0.768	1.07	0.262	1	lm.nb		NM_004333.3:565
APOE	0.231	0.199	-0.159	0.62	1.17	0.896	1.54	0.262	1	lm.nb	Activated Microglia, Axon and Dendrite Structure, Disease Association, Oxidative Stress, Vesicle Trafficking	NM_000041.2:96
CD40	-0.591	0.509	-1.59	0.407	0.664	0.333	1.33	0.262	1	lm.nb		NM_001250.4:196
RAD51B	0.307	0.265	-0.212	0.826	1.24	0.863	1.77	0.262	1	lm.nb		NM_002877.5:706
MNAT1	0.281	0.244	-0.197	0.76	1.22	0.872	1.69	0.265	1	lm.nb	Transcription and Splicing	XM_005267688.1:437
TUBB4A	-0.335	0.291	-0.906	0.236	0.793	0.534	1.18	0.266	1	lm.nb		NM_006087.2:1644
CLDN5	0.365	0.319	-0.26	0.99	1.29	0.835	1.99	0.268	1	lm.nb	Axon and Dendrite Structure, Disease Association, Myelination, Tissue Integrity	NM_001130861.1:1923
LDLRAD3	0.266	0.233	-0.191	0.724	1.2	0.876	1.65	0.269	1	lm.nb		NM_174902.2:494
PRKAR2B	-0.228	0.2	-0.619	0.163	0.854	0.651	1.12	0.269	1	lm.nb		NM_002736.2:1350
GRIN2B	-0.236	0.207	-0.643	0.17	0.849	0.641	1.13	0.27	1	lm.nb	Disease Association, Neural Connectivity, Transmitter Release, Transmitter Response and Reuptake, Vesicle Trafficking	NM_000834.3:5100
SQSTM1	0.176	0.154	-0.127	0.478	1.13	0.916	1.39	0.271	1	lm.nb	Autophagy, Disease Association	NM_003900.3:1445
TLR2	0.436	0.383	-0.315	1.19	1.35	0.804	2.28	0.271	1	lm.nb	Activated Microglia, Disease Association	NM_003264.3:2402
MAL	-0.359	0.316	-0.979	0.26	0.779	0.507	1.2	0.271	1	lm.nb	Myelination	NM_002371.2:705
AIF1	0.534	0.472	-0.392	1.46	1.45	0.762	2.75	0.274	1	lm.nb	Disease Association, Oxidative Stress	NM_032955.1:185
SYT7	0.113	0.101	-0.0844	0.31	1.08	0.943	1.24	0.278	1	lm.nb	Axon and Dendrite Structure, Disease Association, Neural Connectivity, Vesicle Trafficking	NM_004200.3:2092
GABRB3	-0.159	0.143	-0.44	0.121	0.895	0.737	1.09	0.281	1	lm.nb	Neural Connectivity, Transmitter Release, Transmitter Response and Reuptake, Vesicle Trafficking	NM_000814.5:448
NFKBIB	-0.288	0.259	-0.795	0.219	0.819	0.576	1.16	0.281	1	lm.nb	Trophic Factors	NM_002503.3:681
RDX	0.397	0.357	-0.303	1.1	1.32	0.811	2.14	0.282	1	lm.nb	Neuronal Cytoskeleton	NM_001260493.1:1954
C5AR1	0.457	0.412	-0.351	1.27	1.37	0.784	2.4	0.283	1	lm.nb		NM_001736.2:1195
IL6R	0.266	0.241	-0.206	0.738	1.2	0.867	1.67	0.284	1	lm.nb		NM_000565.2:993
MYC	0.327	0.296	-0.253	0.906	1.25	0.839	1.87	0.284	1	lm.nb	Disease Association, Growth Factor Signaling	NM_002467.3:1610
NFKBIE	-0.408	0.37	-1.13	0.317	0.753	0.456	1.25	0.285	1	lm.nb		NM_004556.2:1115
BCL2A1	-0.537	0.486	-1.49	0.417	0.689	0.356	1.33	0.285	1	lm.nb		NM_004049.2:80
KIF2C	-0.355	0.323	-0.989	0.278	0.782	0.504	1.21	0.287	1	loglinear		NM_006845.3:1940
SPHK1	-0.314	0.287	-0.876	0.248	0.804	0.545	1.19	0.288	1	lm.nb		NM_021972.2:895
PNOC	-0.491	0.448	-1.37	0.387	0.712	0.387	1.31	0.288	1	lm.nb		NM_001284244.1:416
SPP1	-0.499	0.455	-1.39	0.393	0.708	0.381	1.31	0.288	1	lm.nb		NM_000582.2:760
EPHA6	0.386	0.353	-0.305	1.08	1.31	0.809	2.11	0.289	1	lm.nb	Growth Factor Signaling, Tissue Integrity	NM_173655.2:247
DGKB	-0.149	0.136	-0.416	0.118	0.902	0.75	1.09	0.29	1	lm.nb	Lipid Metabolism	NM_004080.1:680
RELN	0.439	0.403	-0.35	1.23	1.36	0.785	2.34	0.29	1	lm.nb		NM_005045.2:345
COA5	0.174	0.16	-0.139	0.488	1.13	0.908	1.4	0.292	1	lm.nb		NM_001008215.2:48
LY9	0.18	0.167	-0.146	0.507	1.13	0.904	1.42	0.295	1	loglinear		NM_001033667.1:260
PLD1	-0.361	0.334	-1.02	0.294	0.779	0.495	1.23	0.295	1	lm.nb		NM_001130081.2:1662
DDX23	0.239	0.221	-0.195	0.673	1.18	0.873	1.59	0.296	1	lm.nb	Transcription and Splicing	NM_004818.2:2810
MR1	0.334	0.31	-0.273	0.942	1.26	0.827	1.92	0.296	1	lm.nb		NM_001531.2:7695
IFITM2	0.453	0.421	-0.371	1.28	1.37	0.773	2.42	0.296	1	lm.nb		NM_006435.2:390
MDC1	0.21	0.195	-0.172	0.592	1.16	0.888	1.51	0.296	1	lm.nb		NM_014641.2:6719
GAL3ST1	-0.414	0.384	-1.17	0.339	0.751	0.445	1.27	0.296	1	lm.nb	Lipid Metabolism, Myelination	NM_004861.1:1378
NRGN	-0.178	0.165	-0.503	0.146	0.884	0.706	1.11	0.297	1	lm.nb		NM_006176.2:595
ACTN1	0.347	0.324	-0.287	0.982	1.27	0.82	1.97	0.298	1	lm.nb	Neuronal Cytoskeleton	NM_001102.3:2760
NCAM1	0.136	0.126	-0.112	0.383	1.1	0.925	1.3	0.299	1	lm.nb	Disease Association, Tissue Integrity, Vesicle Trafficking	NM_000615.5:1620
ITGAX	0.351	0.328	-0.292	0.993	1.28	0.817	1.99	0.3	1	lm.nb		NM_000887.4:561
PRKCQ	-0.407	0.381	-1.15	0.34	0.754	0.449	1.27	0.3	1	lm.nb	Neural Connectivity	NM_006257.2:1325
XIAP	-0.193	0.182	-0.549	0.164	0.875	0.683	1.12	0.304	1	lm.nb		NM_001167.3:1361
PLA2G5	-0.299	0.283	-0.853	0.256	0.813	0.554	1.19	0.306	1	lm.nb		NM_000929.2:675
CCR5	0.412	0.392	-0.355	1.18	1.33	0.782	2.27	0.307	1	loglinear	Activated Microglia, Cytokines, Disease Association	NM_000579.1:2730
EIF1	0.161	0.153	-0.139	0.461	1.12	0.908	1.38	0.307	1	lm.nb		NM_005801.3:869
ATP6V1D	-0.179	0.17	-0.513	0.155	0.883	0.701	1.11	0.308	1	lm.nb	Disease Association, Transmitter Synthesis and Storage	NM_015994.2:390
RAC1.1	-0.151	0.144	-0.434	0.131	0.9	0.74	1.09	0.308	1	lm.nb	Disease Association, Growth Factor Signaling, Transmitter Response and Reuptake, Trophic Factors, Vesicle Trafficking	NM_198829.1:1250
ADCY5	0.134	0.128	-0.117	0.385	1.1	0.922	1.31	0.311	1	lm.nb	Disease Association, Transmitter Release, Transmitter Response and Reuptake	NM_183357.2:2350
STAT1	-0.314	0.301	-0.904	0.276	0.804	0.534	1.21	0.311	1	lm.nb	Activated Microglia, Angiogenesis, Axon and Dendrite Structure, Growth Factor Signaling	NM_139266.1:455
UNG	0.275	0.264	-0.242	0.791	1.21	0.845	1.73	0.312	1	lm.nb		NM_003362.3:1313
SLC6A4	0.321	0.309	-0.284	0.926	1.25	0.821	1.9	0.313	1	loglinear	Neural Connectivity, Transmitter Release, Transmitter Synthesis and Storage, Vesicle Trafficking	NM_001045.2:235
USP21	0.343	0.33	-0.304	0.99	1.27	0.81	1.99	0.313	1	lm.nb	Chromatin Modification	NM_012475.4:1045
KDM2B	0.139	0.133	-0.123	0.4	1.1	0.918	1.32	0.313	1	lm.nb		NM_001005366.1:4175
STAB1	0.326	0.315	-0.291	0.944	1.25	0.817	1.92	0.315	1	lm.nb	Angiogenesis, Disease Association	NM_015136.2:95
PPFIA4	-0.172	0.166	-0.496	0.153	0.888	0.709	1.11	0.315	1	lm.nb		NM_015053.1:4040
FEN1	-0.37	0.358	-1.07	0.331	0.774	0.476	1.26	0.315	1	lm.nb		NM_004111.4:425
PLA2G2F	-0.216	0.209	-0.626	0.194	0.861	0.648	1.14	0.316	1	loglinear	Growth Factor Signaling, Lipid Metabolism	NM_022819.3:134
PLEKHO2	0.302	0.293	-0.272	0.876	1.23	0.828	1.84	0.316	1	lm.nb	Cytokines	NM_025201.4:2500
SUZ12	0.171	0.165	-0.153	0.495	1.13	0.899	1.41	0.317	1	lm.nb		NM_015355.2:1284
TRAF2	0.204	0.199	-0.186	0.595	1.15	0.879	1.51	0.319	1	lm.nb		NM_021138.3:1325
IL1RAP	-0.227	0.222	-0.661	0.207	0.854	0.632	1.15	0.32	1	lm.nb		NM_002182.2:460
SORCS3	-0.269	0.264	-0.785	0.248	0.83	0.58	1.19	0.322	1	lm.nb	Vesicle Trafficking	NM_014978.2:4683
ATG7	0.135	0.133	-0.125	0.395	1.1	0.917	1.32	0.323	1	lm.nb		NM_001136031.2:406
NOS1	0.371	0.367	-0.348	1.09	1.29	0.786	2.13	0.326	1	loglinear	Axon and Dendrite Structure, Chromatin Modification, Disease Association, Neural Connectivity, Oxidative Stress, Transmitter Release, Transmitter Response and Reuptake, Transmitter Synthesis and Storage, Vesicle Trafficking	NM_000620.4:2212
RELB	-0.549	0.544	-1.62	0.517	0.684	0.326	1.43	0.327	1	lm.nb		NM_006509.3:960
PRKDC	0.146	0.145	-0.138	0.429	1.11	0.909	1.35	0.327	1	lm.nb		NM_006904.6:12750
FADD	0.383	0.38	-0.362	1.13	1.3	0.778	2.19	0.328	1	loglinear		NM_003824.2:1560
SEC23A	-0.361	0.359	-1.06	0.342	0.779	0.478	1.27	0.328	1	lm.nb	Disease Association, Unfolded Protein Response	NM_006364.2:1204
UBE2K	-0.314	0.312	-0.925	0.298	0.804	0.526	1.23	0.329	1	lm.nb	Disease Association, Unfolded Protein Response	NM_005339.4:815
JAG1	0.264	0.263	-0.252	0.779	1.2	0.84	1.72	0.33	1	lm.nb		NM_000214.2:5766
LSM7	0.408	0.408	-0.391	1.21	1.33	0.763	2.31	0.331	1	loglinear	Transcription and Splicing	NM_016199.2:150
LACC1	-0.329	0.329	-0.975	0.316	0.796	0.509	1.25	0.332	1	lm.nb		NM_001128303.1:1370
DRD4	-0.325	0.325	-0.962	0.312	0.798	0.513	1.24	0.332	1	loglinear	Axon and Dendrite Structure, Neural Connectivity, Transmitter Release, Transmitter Response and Reuptake, Transmitter Synthesis and Storage, Vesicle Trafficking	NM_000797.2:990
GNA15	-0.268	0.268	-0.793	0.258	0.831	0.577	1.2	0.332	1	lm.nb		NM_002068.1:1555
MAPT.1	0.116	0.116	-0.112	0.345	1.08	0.925	1.27	0.332	1	lm.nb	Axon and Dendrite Structure, Disease Association, Growth Factor Signaling, Neural Connectivity, Neuronal Cytoskeleton, Oxidative Stress	NM_001123066.2:5605
INSR	0.292	0.293	-0.282	0.866	1.22	0.822	1.82	0.333	1	lm.nb	Carbohydrate Metabolism, Neural Connectivity, Transmitter Response and Reuptake	NM_000208.2:525
CHAT	0.255	0.256	-0.247	0.756	1.19	0.843	1.69	0.334	1	loglinear	Lipid Metabolism, Neural Connectivity, Transmitter Release, Transmitter Synthesis and Storage, Vesicle Trafficking	NM_020549.4:1105
CHD4	0.457	0.459	-0.443	1.36	1.37	0.736	2.56	0.334	1	loglinear	Chromatin Modification	NM_001273.2:2680
PLA2G4D	-0.328	0.33	-0.976	0.319	0.796	0.508	1.25	0.334	1	loglinear	Growth Factor Signaling, Lipid Metabolism, Transmitter Release, Transmitter Response and Reuptake	NM_178034.3:282
TFAM	0.241	0.243	-0.235	0.718	1.18	0.85	1.64	0.334	1	lm.nb	Carbohydrate Metabolism, Disease Association	NM_003201.1:85
LTBR.1	0.363	0.366	-0.354	1.08	1.29	0.783	2.11	0.335	1	lm.nb	Cytokines, Disease Association	NM_001270987.1:1130
MCM2	0.357	0.36	-0.349	1.06	1.28	0.785	2.09	0.335	1	lm.nb		NM_004526.2:2945
EPHA5	-0.358	0.362	-1.07	0.352	0.78	0.477	1.28	0.336	1	lm.nb	Axon and Dendrite Structure, Growth Factor Signaling, Tissue Integrity	NM_004439.4:2855
TBX21	0.222	0.224	-0.218	0.661	1.17	0.86	1.58	0.337	1	loglinear		NM_013351.1:890
LRRC3	0.265	0.269	-0.262	0.792	1.2	0.834	1.73	0.339	1	lm.nb		NM_030891.3:1530
RALA	0.156	0.159	-0.155	0.468	1.11	0.898	1.38	0.339	1	lm.nb		NM_005402.2:1178
PPT1	-0.204	0.208	-0.611	0.203	0.868	0.655	1.15	0.34	1	lm.nb	Autophagy, Axon and Dendrite Structure, Neural Connectivity, Vesicle Trafficking	NM_000310.3:1860
EPHA2	-0.378	0.386	-1.14	0.379	0.769	0.455	1.3	0.341	1	loglinear	Angiogenesis, Disease Association, Growth Factor Signaling, Tissue Integrity	NM_004431.2:1525
PRKCA	0.122	0.124	-0.122	0.365	1.09	0.919	1.29	0.341	1	lm.nb	Angiogenesis, Chromatin Modification, Growth Factor Signaling, Transmitter Release, Transmitter Response and Reuptake	NM_002737.2:680
MUTYH	0.204	0.21	-0.207	0.616	1.15	0.866	1.53	0.344	1	loglinear	Oxidative Stress	NM_001293196.1:1288
SUMO1	-0.252	0.26	-0.761	0.258	0.84	0.59	1.2	0.346	1	lm.nb		NM_003352.4:1333
EIF2S1	-0.404	0.417	-1.22	0.414	0.756	0.429	1.33	0.347	1	lm.nb	Apoptosis, Unfolded Protein Response	NM_004094.4:2410
STAT3	0.193	0.199	-0.198	0.583	1.14	0.872	1.5	0.348	1	lm.nb	Disease Association, Growth Factor Signaling	NM_003150.3:2060
NF1	-0.0901	0.0934	-0.273	0.0929	0.939	0.828	1.07	0.348	1	lm.nb	Angiogenesis, Axon and Dendrite Structure, Disease Association, Growth Factor Signaling, Myelination, Neural Connectivity, Transmitter Response and Reuptake, Vesicle Trafficking	NM_000267.2:1035
ATP2B3	0.259	0.268	-0.267	0.784	1.2	0.831	1.72	0.348	1	lm.nb	Transmitter Release, Transmitter Response and Reuptake	NM_001001344.2:1280
NBN	0.141	0.147	-0.146	0.429	1.1	0.904	1.35	0.348	1	lm.nb		NM_002485.4:1060
CHRNB2	-0.263	0.274	-0.8	0.273	0.833	0.574	1.21	0.349	1	lm.nb	Neural Connectivity, Transmitter Release, Transmitter Response and Reuptake, Transmitter Synthesis and Storage, Vesicle Trafficking	NM_000748.2:3865
DAPK1	0.137	0.143	-0.143	0.418	1.1	0.906	1.34	0.35	1	lm.nb		NM_001288729.1:1810
DNAJA2	-0.311	0.324	-0.947	0.325	0.806	0.519	1.25	0.351	1	lm.nb	Disease Association, Unfolded Protein Response	NM_005880.3:370
NR4A2	0.369	0.385	-0.386	1.12	1.29	0.765	2.18	0.352	1	lm.nb	Disease Association, Oxidative Stress, Transmitter Synthesis and Storage	NM_006186.3:1380
BARD1	0.3	0.316	-0.319	0.919	1.23	0.802	1.89	0.356	1	lm.nb		NM_000465.3:2262
RELA.1	0.312	0.329	-0.332	0.956	1.24	0.794	1.94	0.356	1	lm.nb	Apoptosis, Disease Association, Growth Factor Signaling, Oxidative Stress, Transmitter Response and Reuptake, Trophic Factors	NM_021975.2:360
LAMP1	0.215	0.227	-0.23	0.661	1.16	0.853	1.58	0.356	1	lm.nb	Autophagy, Axon and Dendrite Structure, Neural Connectivity	NM_005561.3:730
CPA3	-0.282	0.298	-0.867	0.302	0.822	0.548	1.23	0.357	1	loglinear		NM_001870.2:220
TRPM2	0.27	0.287	-0.292	0.833	1.21	0.817	1.78	0.36	1	lm.nb	Oxidative Stress, Transmitter Release	NM_003307.3:4312
CLIC4	0.29	0.31	-0.316	0.897	1.22	0.803	1.86	0.361	1	lm.nb		NM_013943.2:1702
BCL2L11	0.303	0.325	-0.333	0.939	1.23	0.794	1.92	0.363	1	lm.nb		NM_138621.4:276
ATG14	0.2	0.214	-0.22	0.619	1.15	0.859	1.54	0.364	1	lm.nb		NM_014924.3:4520
IL10RA	0.345	0.37	-0.38	1.07	1.27	0.768	2.1	0.364	1	lm.nb	Cytokines, Disease Association	NM_001558.2:150
PTPRC	0.319	0.344	-0.355	0.993	1.25	0.782	1.99	0.366	1	lm.nb		NM_080923.2:154
EPHA3	0.241	0.26	-0.268	0.75	1.18	0.83	1.68	0.367	1	lm.nb	Growth Factor Signaling, Tissue Integrity	NM_005233.5:1121
RPS2	0.19	0.205	-0.212	0.591	1.14	0.863	1.51	0.368	1	lm.nb		NM_002952.3:191
KIAA1161	0.31	0.335	-0.347	0.968	1.24	0.786	1.96	0.368	1	lm.nb		NM_020702.3:2915
PECAM1	0.304	0.334	-0.35	0.958	1.23	0.785	1.94	0.375	1	lm.nb	Disease Association, Tissue Integrity	NM_000442.3:1365
KCND1	0.402	0.441	-0.463	1.27	1.32	0.725	2.41	0.375	1	loglinear		NM_004979.4:2400
TXNL1	-0.252	0.277	-0.794	0.291	0.84	0.577	1.22	0.376	1	lm.nb	Oxidative Stress	NM_004786.2:295
CDC25A	0.311	0.342	-0.359	0.98	1.24	0.78	1.97	0.376	1	loglinear		NM_001789.2:1229
SIGLEC1	0.227	0.25	-0.263	0.717	1.17	0.833	1.64	0.377	1	lm.nb		NM_023068.3:5165
BECN1	-0.104	0.115	-0.33	0.122	0.931	0.796	1.09	0.381	1	lm.nb	Axon and Dendrite Structure	NM_003766.2:810
PFN1	0.134	0.149	-0.158	0.425	1.1	0.897	1.34	0.381	1	lm.nb	Neural Connectivity, Neuronal Cytoskeleton	NM_005022.2:228
CERS1	-0.276	0.307	-0.877	0.326	0.826	0.544	1.25	0.381	1	loglinear	Lipid Metabolism	NM_198207.2:1041
SFTPD	0.339	0.378	-0.402	1.08	1.26	0.757	2.11	0.383	1	loglinear		NM_003019.4:695
KATNA1	0.256	0.286	-0.304	0.816	1.19	0.81	1.76	0.383	1	lm.nb	Axon and Dendrite Structure, Neuronal Cytoskeleton	NM_001204076.1:406
GSS	-0.3	0.335	-0.957	0.358	0.812	0.515	1.28	0.384	1	lm.nb	Carbohydrate Metabolism, Oxidative Stress	NM_000178.2:1510
CCNG2	0.141	0.158	-0.169	0.452	1.1	0.889	1.37	0.384	1	lm.nb		NM_004354.2:336
NOD1	0.268	0.303	-0.326	0.863	1.2	0.798	1.82	0.389	1	lm.nb		NM_006092.2:178
CHRNA7	0.221	0.25	-0.269	0.711	1.17	0.83	1.64	0.39	1	lm.nb	Angiogenesis, Neural Connectivity, Transmitter Release, Transmitter Response and Reuptake, Vesicle Trafficking	NR_046324.1:194
PYCARD	0.3	0.342	-0.37	0.971	1.23	0.774	1.96	0.392	1	loglinear		NM_013258.3:714
ATCAY	-0.085	0.097	-0.275	0.105	0.943	0.826	1.08	0.393	1	lm.nb	Axon and Dendrite Structure, Neural Connectivity	NM_033064.4:2504
DNM2	0.244	0.279	-0.302	0.791	1.18	0.811	1.73	0.393	1	lm.nb	Neural Connectivity, Oxidative Stress, Transmitter Synthesis and Storage	NM_004945.2:1512
TBC1D4	0.145	0.166	-0.18	0.47	1.11	0.883	1.39	0.394	1	lm.nb		NM_014832.2:3130
AP2A2	-0.0815	0.0932	-0.264	0.101	0.945	0.833	1.07	0.394	1	lm.nb	Disease Association, Transmitter Synthesis and Storage	NM_012305.2:865
CACNA1F	-0.246	0.282	-0.798	0.306	0.843	0.575	1.24	0.394	1	loglinear	Disease Association, Growth Factor Signaling, Transmitter Release, Transmitter Response and Reuptake	NM_005183.2:4220
SPAST	0.361	0.414	-0.451	1.17	1.28	0.732	2.26	0.396	1	loglinear	Axon and Dendrite Structure	NM_014946.3:698
SLC1A2	-0.209	0.24	-0.68	0.262	0.865	0.624	1.2	0.396	1	lm.nb	Axon and Dendrite Structure, Carbohydrate Metabolism, Disease Association, Transmitter Release, Vesicle Trafficking	NM_004171.3:6360
SRXN1	-0.167	0.191	-0.542	0.208	0.891	0.687	1.16	0.396	1	lm.nb		NM_080725.1:1655
CLN3	0.178	0.205	-0.223	0.579	1.13	0.857	1.49	0.396	1	loglinear	Autophagy, Neural Connectivity	NM_000086.2:740
MB21D1	0.303	0.348	-0.38	0.986	1.23	0.769	1.98	0.396	1	lm.nb		NM_138441.2:1185
CDKN1A	-0.47	0.542	-1.53	0.592	0.722	0.346	1.51	0.398	1	lm.nb	Apoptosis, Disease Association	NM_000389.2:1975
IGSF10	0.325	0.375	-0.41	1.06	1.25	0.752	2.09	0.398	1	loglinear		NM_001178146.1:1005
ARHGEF10	0.295	0.341	-0.374	0.964	1.23	0.772	1.95	0.399	1	lm.nb	Disease Association, Myelination	NM_014629.2:2814
LRG1	0.294	0.34	-0.373	0.962	1.23	0.772	1.95	0.399	1	loglinear		NM_052972.2:1480
CADM3	0.125	0.144	-0.158	0.408	1.09	0.896	1.33	0.4	1	lm.nb	Tissue Integrity	NM_001127173.1:310
GRIA4	-0.12	0.14	-0.394	0.153	0.92	0.761	1.11	0.401	1	lm.nb	Axon and Dendrite Structure, Neural Connectivity, Transmitter Release, Transmitter Response and Reuptake, Vesicle Trafficking	NM_000829.3:475
POLR2J	0.258	0.301	-0.331	0.848	1.2	0.795	1.8	0.402	1	lm.nb	Disease Association, Transcription and Splicing	NM_006234.4:618
SHANK3	0.164	0.191	-0.211	0.539	1.12	0.864	1.45	0.403	1	lm.nb		NM_001080420.1:1718
AGER	-0.281	0.331	-0.93	0.368	0.823	0.525	1.29	0.408	1	loglinear	Axon and Dendrite Structure, Disease Association, Oxidative Stress	NM_001136.3:340
CERS6	-0.0903	0.107	-0.299	0.118	0.939	0.813	1.09	0.408	1	lm.nb	Lipid Metabolism	NM_203463.1:1565
OLFM3	-0.263	0.31	-0.871	0.345	0.833	0.547	1.27	0.408	1	lm.nb	Neural Connectivity	NM_058170.3:1154
TSPO	0.233	0.275	-0.305	0.771	1.18	0.809	1.71	0.409	1	lm.nb	Disease Association, Neural Connectivity, Transmitter Response and Reuptake, Vesicle Trafficking	NM_000714.4:636
BAK1	0.213	0.253	-0.283	0.708	1.16	0.822	1.63	0.412	1	lm.nb		NM_001188.2:1540
GADD45A	-0.457	0.548	-1.53	0.616	0.728	0.346	1.53	0.415	1	lm.nb		NM_001924.2:865
LAMA2	0.29	0.348	-0.392	0.973	1.22	0.762	1.96	0.416	1	lm.nb	Axon and Dendrite Structure, Myelination, Neural Connectivity, Vesicle Trafficking	NM_000426.3:3855
DAGLA	0.272	0.326	-0.367	0.91	1.21	0.775	1.88	0.416	1	lm.nb	Axon and Dendrite Structure, Transmitter Response and Reuptake, Transmitter Synthesis and Storage	NM_006133.2:882
SERPINA3	0.621	0.747	-0.843	2.09	1.54	0.557	4.25	0.417	1	lm.nb		NM_001085.4:1220
NOSTRIN	0.303	0.365	-0.412	1.02	1.23	0.752	2.02	0.417	1	lm.nb		NM_001039724.3:1125
TMEM144	-0.369	0.446	-1.24	0.505	0.774	0.423	1.42	0.419	1	lm.nb		NM_018342.4:1000
CDC40	-0.314	0.381	-1.06	0.431	0.804	0.48	1.35	0.42	1	lm.nb	Transcription and Splicing	NM_015891.2:955
TAF6L	0.189	0.23	-0.261	0.64	1.14	0.834	1.56	0.422	1	lm.nb	Chromatin Modification, Transcription and Splicing	NM_006473.3:740
CCNH	-0.282	0.342	-0.952	0.389	0.823	0.517	1.31	0.422	1	lm.nb	Transcription and Splicing	NM_001239.2:875
CHEK1	0.322	0.392	-0.445	1.09	1.25	0.734	2.13	0.422	1	loglinear		NM_001114121.1:2225
IRAK1	0.179	0.217	-0.247	0.604	1.13	0.843	1.52	0.422	1	lm.nb		NM_001569.3:1995
EPG5	0.141	0.172	-0.195	0.478	1.1	0.873	1.39	0.422	1	lm.nb		NM_020964.2:2676
LOX	0.304	0.37	-0.422	1.03	1.23	0.747	2.04	0.423	1	lm.nb	Activated Microglia	NM_002317.4:1575
PADI2	0.235	0.287	-0.327	0.797	1.18	0.797	1.74	0.423	1	lm.nb		NM_007365.2:2825
IL6R.1	0.229	0.279	-0.319	0.776	1.17	0.802	1.71	0.424	1	lm.nb	Activated Microglia, Cytokines	NM_000565.3:976
SIRT2	-0.15	0.184	-0.511	0.211	0.901	0.702	1.16	0.426	1	lm.nb	Axon and Dendrite Structure, Chromatin Modification, Disease Association, Myelination, Oxidative Stress	NM_012237.3:610
TIMELESS	0.222	0.273	-0.313	0.758	1.17	0.805	1.69	0.427	1	lm.nb		NM_003920.2:1185
SLC2A5	0.311	0.382	-0.438	1.06	1.24	0.738	2.08	0.427	1	lm.nb		NM_003039.2:711
RING1	0.194	0.239	-0.274	0.662	1.14	0.827	1.58	0.427	1	lm.nb	Chromatin Modification	NM_002931.3:384
HMGB1	0.227	0.279	-0.321	0.774	1.17	0.8	1.71	0.429	1	lm.nb	Angiogenesis, Disease Association	NM_002128.4:2916
HMOX1	-0.389	0.481	-1.33	0.554	0.764	0.397	1.47	0.43	1	lm.nb	Angiogenesis, Disease Association, Oxidative Stress	NM_002133.2:781
ENG	0.261	0.323	-0.373	0.895	1.2	0.772	1.86	0.431	1	lm.nb	Angiogenesis	NM_001114753.1:1480
RHOA	0.195	0.243	-0.28	0.67	1.14	0.823	1.59	0.432	1	lm.nb	Angiogenesis, Growth Factor Signaling, Transmitter Response and Reuptake, Trophic Factors	NM_001664.2:1230
NTS	0.368	0.459	-0.532	1.27	1.29	0.692	2.41	0.434	1	loglinear	Neural Connectivity	NM_006183.3:355
CEACAM3	-0.327	0.409	-1.13	0.474	0.797	0.457	1.39	0.434	1	loglinear		NM_001277163.2:807
CNP	-0.314	0.392	-1.08	0.455	0.804	0.472	1.37	0.434	1	lm.nb		NM_033133.4:1575
IL3RA	0.267	0.334	-0.388	0.923	1.2	0.764	1.9	0.435	1	lm.nb		NM_002183.2:745
HDC	-0.19	0.237	-0.655	0.275	0.877	0.635	1.21	0.435	1	loglinear		NM_002112.3:1170
PSMB8	0.255	0.319	-0.371	0.88	1.19	0.773	1.84	0.436	1	lm.nb	Activated Microglia, Disease Association, Unfolded Protein Response	NM_004159.4:1215
XCL1	-0.213	0.268	-0.738	0.312	0.863	0.599	1.24	0.438	1	loglinear		NM_002995.2:266
GTF2H3	0.29	0.366	-0.427	1.01	1.22	0.744	2.01	0.439	1	lm.nb	Transcription and Splicing	NM_001516.4:739
MMP19	-0.258	0.326	-0.897	0.381	0.836	0.537	1.3	0.44	1	loglinear	Angiogenesis, Matrix Remodeling	NM_002429.5:224
AMBRA1	-0.135	0.171	-0.47	0.2	0.91	0.722	1.15	0.44	1	lm.nb		NM_017749.2:560
P2RX7	0.293	0.374	-0.439	1.03	1.23	0.738	2.04	0.444	1	lm.nb	Disease Association, Neural Connectivity, Transmitter Release, Transmitter Response and Reuptake, Vesicle Trafficking	NM_002562.5:780
ICAM2	0.247	0.315	-0.371	0.864	1.19	0.773	1.82	0.444	1	lm.nb	Disease Association, Tissue Integrity	NM_000873.3:415
MMRN2	0.246	0.316	-0.373	0.865	1.19	0.772	1.82	0.446	1	lm.nb	Angiogenesis	NM_024756.2:3040
GABRR1	0.18	0.231	-0.274	0.633	1.13	0.827	1.55	0.447	1	loglinear	Neural Connectivity, Transmitter Release, Transmitter Response and Reuptake, Vesicle Trafficking	NM_002042.3:2110
EPHA4	-0.127	0.163	-0.446	0.193	0.916	0.734	1.14	0.449	1	lm.nb	Axon and Dendrite Structure, Growth Factor Signaling, Neural Connectivity, Tissue Integrity	NM_004438.3:20
PRKAR2A	-0.137	0.176	-0.483	0.209	0.91	0.716	1.16	0.449	1	lm.nb		NM_004157.2:478
BNIP3L	-0.141	0.183	-0.5	0.217	0.907	0.707	1.16	0.45	1	lm.nb		NM_004331.2:260
PRL	-0.197	0.255	-0.696	0.302	0.872	0.617	1.23	0.45	1	loglinear	Cytokines, Transmitter Response and Reuptake	NM_000948.3:835
SH3TC2	-0.306	0.396	-1.08	0.47	0.809	0.472	1.39	0.45	1	lm.nb	Myelination	NM_024577.3:2178
MMP12	-0.24	0.311	-0.849	0.369	0.847	0.555	1.29	0.451	1	loglinear	Activated Microglia, Matrix Remodeling	NM_002426.3:769
TP53	0.249	0.323	-0.384	0.882	1.19	0.766	1.84	0.452	1	lm.nb	Apoptosis, Chromatin Modification, Disease Association, Growth Factor Signaling, Oxidative Stress, Trophic Factors	NM_000546.2:1330
PLA2G2A	0.215	0.28	-0.333	0.763	1.16	0.794	1.7	0.452	1	loglinear	Growth Factor Signaling, Lipid Metabolism	NM_000300.2:715
SGPL1	0.243	0.315	-0.375	0.86	1.18	0.771	1.82	0.452	1	lm.nb	Lipid Metabolism	NM_003901.3:1386
FCRLA	0.13	0.169	-0.202	0.462	1.09	0.869	1.38	0.453	1	loglinear		NM_001184866.1:1214
CXCL11	-0.211	0.274	-0.748	0.327	0.864	0.595	1.25	0.453	1	lm.nb	Cytokines	NM_005409.4:282
FBLN5	0.259	0.34	-0.406	0.925	1.2	0.755	1.9	0.455	1	lm.nb		NM_006329.3:2242
GZMA	-0.317	0.417	-1.14	0.501	0.802	0.455	1.41	0.457	1	lm.nb		NM_006144.2:155
BLK	-0.191	0.252	-0.685	0.302	0.876	0.622	1.23	0.457	1	loglinear		NM_001715.2:990
NKX6-2	-0.335	0.442	-1.2	0.532	0.793	0.435	1.45	0.459	1	lm.nb	Myelination	NM_177400.2:119
MGMT	0.19	0.251	-0.302	0.682	1.14	0.811	1.6	0.459	1	lm.nb	Oxidative Stress	NM_002412.3:323
CHRM5	0.29	0.382	-0.46	1.04	1.22	0.727	2.05	0.459	1	lm.nb	Growth Factor Signaling, Neural Connectivity, Transmitter Release, Transmitter Response and Reuptake, Vesicle Trafficking	NM_012125.3:814
PRKACG	0.218	0.289	-0.347	0.784	1.16	0.786	1.72	0.46	1	loglinear	Disease Association, Growth Factor Signaling, Transmitter Release, Transmitter Response and Reuptake	NM_002732.2:775
GRIK2	0.24	0.318	-0.384	0.863	1.18	0.767	1.82	0.461	1	lm.nb	Axon and Dendrite Structure, Neural Connectivity, Transmitter Release, Transmitter Response and Reuptake, Vesicle Trafficking	NM_021956.4:1329
IDE	0.189	0.251	-0.303	0.68	1.14	0.811	1.6	0.461	1	lm.nb	Carbohydrate Metabolism, Disease Association	NM_004969.3:1538
GSR	0.349	0.465	-0.561	1.26	1.27	0.678	2.39	0.463	1	loglinear	Oxidative Stress	NM_000637.2:1525
SESN2	0.208	0.277	-0.336	0.752	1.16	0.792	1.68	0.464	1	lm.nb		NM_031459.3:1905
TNFRSF1B	0.3	0.401	-0.486	1.09	1.23	0.714	2.12	0.465	1	lm.nb	Axon and Dendrite Structure, Cytokines, Disease Association	NM_001066.2:835
IKBKE	-0.299	0.4	-1.08	0.485	0.813	0.472	1.4	0.465	1	lm.nb		NM_014002.2:2470
SMYD1	0.189	0.253	-0.307	0.684	1.14	0.809	1.61	0.466	1	lm.nb	Chromatin Modification	NM_198274.3:2662
DBH	0.0977	0.131	-0.159	0.355	1.07	0.896	1.28	0.466	1	loglinear	Transmitter Synthesis and Storage, Vesicle Trafficking	NM_000787.3:2375
MFGE8	-0.151	0.204	-0.551	0.249	0.901	0.683	1.19	0.47	1	lm.nb		NM_001114614.1:328
COL4A2	0.269	0.364	-0.444	0.982	1.2	0.735	1.98	0.47	1	lm.nb	Angiogenesis, Disease Association	NM_001846.2:1150
GALC	0.243	0.33	-0.403	0.889	1.18	0.756	1.85	0.472	1	lm.nb	Activated Microglia, Autophagy, Lipid Metabolism	NM_000153.3:1106
CSF3R	0.243	0.33	-0.404	0.889	1.18	0.756	1.85	0.472	1	lm.nb		NM_000760.3:2066
TNFRSF4	-0.189	0.258	-0.694	0.316	0.877	0.618	1.24	0.473	1	loglinear		NM_003327.3:981
LPO	0.208	0.284	-0.349	0.765	1.16	0.785	1.7	0.473	1	loglinear	Oxidative Stress	NM_001160102.1:1612
FCRLB	-0.203	0.278	-0.749	0.342	0.868	0.595	1.27	0.475	1	loglinear		NM_001002901.2:396
CDC7	-0.16	0.22	-0.591	0.271	0.895	0.664	1.21	0.476	1	lm.nb		NM_003503.2:805
EOMES	-0.0987	0.136	-0.365	0.167	0.934	0.777	1.12	0.477	1	loglinear		NM_005442.2:1670
LYN	0.211	0.292	-0.361	0.783	1.16	0.779	1.72	0.479	1	lm.nb		NM_002350.3:870
HAT1	0.14	0.194	-0.241	0.521	1.1	0.846	1.43	0.481	1	lm.nb		NM_003642.2:685
PPP3R2	0.283	0.393	-0.487	1.05	1.22	0.713	2.07	0.481	1	loglinear		NM_147180.2:1165
FLT4	0.0975	0.135	-0.168	0.363	1.07	0.89	1.29	0.482	1	loglinear	Angiogenesis, Cytokines	NM_002020.1:955
TCIRG1	0.231	0.321	-0.398	0.86	1.17	0.759	1.81	0.482	1	lm.nb	Autophagy, Disease Association, Transmitter Synthesis and Storage	NM_006053.2:1470
KDM4A	0.115	0.16	-0.199	0.429	1.08	0.871	1.35	0.482	1	lm.nb		NM_014663.2:3660
HCAR2	0.214	0.299	-0.372	0.801	1.16	0.773	1.74	0.484	1	loglinear		NM_177551.3:1380
SLC18A3	-0.245	0.344	-0.918	0.429	0.844	0.529	1.35	0.486	1	loglinear	Neural Connectivity, Transmitter Release, Transmitter Synthesis and Storage, Vesicle Trafficking	NM_003055.2:1650
FN1	0.271	0.381	-0.475	1.02	1.21	0.719	2.02	0.486	1	lm.nb	Activated Microglia, Angiogenesis, Disease Association, Oxidative Stress	NM_212482.1:1776
CD9	0.31	0.435	-0.543	1.16	1.24	0.686	2.24	0.486	1	lm.nb	Activated Microglia, Disease Association, Myelination	NM_001769.2:405
GRM5	-0.211	0.298	-0.794	0.373	0.864	0.577	1.3	0.489	1	lm.nb	Disease Association, Neural Connectivity, Transmitter Release, Transmitter Response and Reuptake, Vesicle Trafficking	NM_000842.1:2220
GNPTAB	0.099	0.14	-0.176	0.374	1.07	0.885	1.3	0.489	1	lm.nb	Activated Microglia, Autophagy	NM_024312.3:2440
RAD51	-0.211	0.299	-0.798	0.375	0.864	0.575	1.3	0.49	1	loglinear		NM_133487.2:566
CUL2	0.345	0.489	-0.614	1.3	1.27	0.654	2.47	0.491	1	loglinear	Disease Association, Unfolded Protein Response	NM_003591.2:1395
MPG	0.112	0.16	-0.2	0.425	1.08	0.87	1.34	0.491	1	lm.nb		NM_001015052.1:675
OPALIN	-0.334	0.475	-1.27	0.597	0.793	0.416	1.51	0.491	1	lm.nb		NM_001040102.2:1202
STMN1	0.157	0.224	-0.282	0.597	1.12	0.822	1.51	0.493	1	lm.nb		NM_203401.1:478
DDC	-0.263	0.378	-1	0.478	0.833	0.499	1.39	0.496	1	loglinear	Axon and Dendrite Structure, Disease Association, Neural Connectivity, Transmitter Release, Transmitter Synthesis and Storage	NM_000790.3:803
MMP9	0.303	0.435	-0.55	1.16	1.23	0.683	2.23	0.496	1	loglinear	Disease Association, Matrix Remodeling	NM_004994.2:1530
MAFF	-0.34	0.491	-1.3	0.623	0.79	0.405	1.54	0.498	1	lm.nb		NM_001161572.1:1373
CCL7	-0.0289	0.0419	-0.111	0.0531	0.98	0.926	1.04	0.499	1	loglinear		NM_006273.2:120
S100B	0.197	0.287	-0.365	0.759	1.15	0.776	1.69	0.501	1	lm.nb	Vesicle Trafficking	NM_006272.2:304
SOD2	-0.246	0.358	-0.948	0.456	0.843	0.518	1.37	0.501	1	lm.nb	Activated Microglia, Disease Association, Oxidative Stress	NM_000636.2:201
RAD17	-0.164	0.24	-0.634	0.306	0.892	0.644	1.24	0.502	1	lm.nb		NM_133338.1:1912
SLC11A1	-0.38	0.556	-1.47	0.71	0.768	0.361	1.64	0.504	1	lm.nb	Autophagy, Disease Association	NM_000578.2:1965
F2	-0.22	0.323	-0.853	0.412	0.858	0.554	1.33	0.504	1	loglinear	Transmitter Response and Reuptake	NM_000506.2:980
FA2H	-0.281	0.411	-1.09	0.525	0.823	0.471	1.44	0.504	1	lm.nb		NM_024306.2:360
CUL3	0.276	0.405	-0.517	1.07	1.21	0.699	2.1	0.505	1	loglinear	Growth Factor Signaling, Unfolded Protein Response	NM_003590.2:1940
ADORA2A	0.183	0.27	-0.346	0.713	1.14	0.787	1.64	0.506	1	lm.nb	Disease Association, Transmitter Release, Transmitter Response and Reuptake	NM_000675.3:1095
RYR2	-0.0823	0.121	-0.32	0.156	0.945	0.801	1.11	0.507	1	lm.nb	Transmitter Release, Transmitter Response and Reuptake	NM_001035.2:1183
SMARCD1	0.11	0.162	-0.208	0.428	1.08	0.865	1.35	0.507	1	lm.nb		NM_003076.4:1215
PLP1	-0.272	0.402	-1.06	0.516	0.828	0.48	1.43	0.508	1	lm.nb		NM_000533.3:1055
EPHA7	-0.239	0.354	-0.934	0.455	0.847	0.523	1.37	0.508	1	lm.nb	Axon and Dendrite Structure, Neural Connectivity, Tissue Integrity	NM_001288630.1:803
ATF6	0.325	0.484	-0.622	1.27	1.25	0.65	2.42	0.51	1	loglinear	Disease Association, Unfolded Protein Response	NM_007348.2:110
DLG1	0.123	0.183	-0.236	0.482	1.09	0.849	1.4	0.51	1	lm.nb		NM_001098424.1:1460
SLC32A1	0.162	0.242	-0.312	0.636	1.12	0.806	1.55	0.512	1	lm.nb	Axon and Dendrite Structure, Neural Connectivity, Transmitter Release, Transmitter Response and Reuptake, Transmitter Synthesis and Storage, Vesicle Trafficking	NM_080552.2:624
HIF1A	-0.132	0.198	-0.52	0.256	0.912	0.697	1.19	0.513	1	lm.nb	Activated Microglia, Angiogenesis, Axon and Dendrite Structure, Disease Association, Oxidative Stress	NM_001530.2:1985
DICER1	-0.143	0.213	-0.561	0.276	0.906	0.678	1.21	0.513	1	lm.nb		NM_177438.2:5060
ITPR3	0.225	0.339	-0.44	0.89	1.17	0.737	1.85	0.516	1	lm.nb	Apoptosis, Axon and Dendrite Structure, Disease Association, Transmitter Release, Transmitter Response and Reuptake, Vesicle Trafficking	NM_002224.2:3130
TNFRSF10B	-0.212	0.321	-0.841	0.417	0.863	0.558	1.34	0.518	1	lm.nb	Apoptosis, Cytokines, Disease Association	NM_003842.3:565
CD86	0.19	0.291	-0.379	0.76	1.14	0.769	1.69	0.521	1	lm.nb		NM_175862.3:1265
CAMK4	-0.162	0.248	-0.649	0.325	0.894	0.638	1.25	0.523	1	lm.nb	Transmitter Release, Transmitter Response and Reuptake, Trophic Factors	NM_001744.3:1220
GRIN2C	0.21	0.323	-0.422	0.843	1.16	0.746	1.79	0.524	1	lm.nb	Disease Association, Neural Connectivity, Transmitter Release, Transmitter Response and Reuptake, Vesicle Trafficking	NM_000835.3:2103
EGFL7	0.147	0.225	-0.295	0.588	1.11	0.815	1.5	0.524	1	lm.nb	Angiogenesis	NM_016215.3:1252
SLC2A1	0.208	0.32	-0.419	0.836	1.16	0.748	1.78	0.524	1	lm.nb	Activated Microglia, Disease Association, Tissue Integrity	NM_006516.2:2500
HTT	0.298	0.46	-0.603	1.2	1.23	0.658	2.3	0.525	1	loglinear	Axon and Dendrite Structure, Disease Association, Neural Connectivity	NM_002111.7:1133
CALB1	-0.31	0.48	-1.25	0.63	0.807	0.42	1.55	0.526	1	lm.nb	Axon and Dendrite Structure, Disease Association, Neural Connectivity, Vesicle Trafficking	NM_004929.2:910
H2AFX	0.112	0.174	-0.229	0.452	1.08	0.853	1.37	0.529	1	lm.nb		NM_002105.2:1392
TRAF3	-0.0892	0.139	-0.362	0.184	0.94	0.778	1.14	0.53	1	lm.nb		NM_145725.2:720
SUV39H1	-0.198	0.309	-0.803	0.407	0.872	0.573	1.33	0.53	1	lm.nb		NM_003173.2:127
ATXN3	0.282	0.441	-0.582	1.15	1.22	0.668	2.21	0.531	1	loglinear	Chromatin Modification, Unfolded Protein Response, Vesicle Trafficking	NM_004993.5:974
CALR	0.135	0.212	-0.279	0.55	1.1	0.824	1.46	0.531	1	lm.nb		NM_004343.2:965
IRAK4	0.165	0.259	-0.342	0.672	1.12	0.789	1.59	0.532	1	lm.nb		NM_016123.1:2175
CCL5	-0.239	0.375	-0.974	0.497	0.847	0.509	1.41	0.533	1	lm.nb	Activated Microglia, Angiogenesis, Cytokines, Disease Association, Oxidative Stress	NM_002985.2:280
LRRC25	0.139	0.22	-0.291	0.57	1.1	0.817	1.48	0.534	1	lm.nb		NM_145256.2:796
DDX58	0.201	0.318	-0.423	0.825	1.15	0.746	1.77	0.535	1	lm.nb		NM_014314.3:2130
SH2D1A	0.199	0.315	-0.418	0.816	1.15	0.748	1.76	0.536	1	loglinear		NM_002351.4:495
SYN2	-0.114	0.18	-0.467	0.24	0.924	0.723	1.18	0.537	1	lm.nb		NM_003178.5:1292
TMCC3	-0.179	0.285	-0.737	0.379	0.883	0.6	1.3	0.537	1	lm.nb		NM_020698.2:2872
FCAR	0.226	0.36	-0.48	0.931	1.17	0.717	1.91	0.539	1	loglinear		NM_002000.2:1415
MAP1LC3A	-0.105	0.167	-0.433	0.223	0.93	0.741	1.17	0.54	1	lm.nb		NM_032514.2:404
ATG3	-0.134	0.215	-0.554	0.287	0.911	0.681	1.22	0.541	1	lm.nb		NM_022488.3:593
IL2RG	-0.269	0.434	-1.12	0.582	0.83	0.46	1.5	0.544	1	lm.nb		NM_000206.1:595
NPY	0.211	0.34	-0.456	0.878	1.16	0.729	1.84	0.544	1	lm.nb	Carbohydrate Metabolism, Transmitter Response and Reuptake, Vesicle Trafficking	NM_000905.2:270
CASP3	0.154	0.251	-0.338	0.646	1.11	0.791	1.56	0.547	1	lm.nb	Apoptosis, Disease Association, Growth Factor Signaling, Oxidative Stress, Transmitter Release	NM_032991.2:685
GPR183	0.359	0.585	-0.788	1.51	1.28	0.579	2.84	0.548	1	lm.nb		NM_004951.3:405
XRCC6	-0.136	0.223	-0.573	0.3	0.91	0.672	1.23	0.549	1	lm.nb		NM_001469.3:670
TOP2A	-0.252	0.415	-1.07	0.562	0.84	0.478	1.48	0.552	1	loglinear		NM_001067.3:3563
PLA2G4C	0.116	0.192	-0.26	0.492	1.08	0.835	1.41	0.553	1	lm.nb	Growth Factor Signaling, Lipid Metabolism, Transmitter Release, Transmitter Response and Reuptake	NM_001159322.1:1082
PKN1	0.188	0.31	-0.42	0.795	1.14	0.748	1.73	0.553	1	lm.nb	Chromatin Modification	NM_213560.1:2153
LRRC4	-0.166	0.275	-0.705	0.372	0.891	0.613	1.29	0.553	1	lm.nb	Axon and Dendrite Structure, Neural Connectivity, Tissue Integrity	NM_022143.4:2830
KDM5B	0.152	0.251	-0.34	0.644	1.11	0.79	1.56	0.553	1	lm.nb		NM_006618.3:5930
PRNP	0.0887	0.147	-0.199	0.376	1.06	0.871	1.3	0.553	1	lm.nb	Disease Association, Oxidative Stress	NM_000311.3:1680
TNFSF8	0.22	0.364	-0.494	0.934	1.16	0.71	1.91	0.554	1	loglinear		NM_001244.3:518
CCL2	-0.56	0.931	-2.38	1.26	0.678	0.192	2.4	0.555	1	lm.nb	Angiogenesis, Axon and Dendrite Structure, Cytokines, Disease Association, Neural Connectivity, Unfolded Protein Response, Vesicle Trafficking	NM_002982.3:123
PRKAA2	0.256	0.427	-0.581	1.09	1.19	0.669	2.13	0.557	1	loglinear	Carbohydrate Metabolism, Chromatin Modification	NM_006252.2:975
IL10	-0.0974	0.163	-0.416	0.221	0.935	0.749	1.17	0.557	1	loglinear	Cytokines, Disease Association	NM_000572.2:230
ATXN2	0.0457	0.0763	-0.104	0.195	1.03	0.931	1.14	0.557	1	lm.nb	Disease Association, Transcription and Splicing	NM_002973.3:3000
LPAR1	0.239	0.4	-0.544	1.02	1.18	0.686	2.03	0.558	1	lm.nb	Axon and Dendrite Structure, Myelination, Neural Connectivity, Transmitter Response and Reuptake	NM_001401.3:605
HTR1A	0.184	0.31	-0.423	0.791	1.14	0.746	1.73	0.56	1	lm.nb	Transmitter Release, Transmitter Response and Reuptake, Transmitter Synthesis and Storage	NM_000524.2:625
MS4A2	0.181	0.306	-0.418	0.78	1.13	0.749	1.72	0.561	1	loglinear		NM_000139.3:126
PSMB9	0.23	0.389	-0.533	0.993	1.17	0.691	1.99	0.562	1	lm.nb	Activated Microglia, Disease Association, Unfolded Protein Response	NM_002800.4:455
MYRF	-0.248	0.42	-1.07	0.575	0.842	0.476	1.49	0.562	1	lm.nb	Myelination	NM_001127392.1:4730
TFG	0.086	0.145	-0.199	0.371	1.06	0.871	1.29	0.562	1	lm.nb		NM_001007565.1:1110
SESN1	0.103	0.175	-0.24	0.446	1.07	0.847	1.36	0.563	1	lm.nb		NM_014454.2:2223
BOLA2	0.206	0.349	-0.478	0.889	1.15	0.718	1.85	0.563	1	loglinear		NM_001031827.1:435
CRYBA4	0.19	0.324	-0.444	0.825	1.14	0.735	1.77	0.564	1	loglinear		NM_001886.2:334
PARP1	0.117	0.2	-0.275	0.51	1.08	0.826	1.42	0.566	1	lm.nb	Apoptosis, Disease Association, Oxidative Stress	NM_001618.3:3016
LYPLA1	0.155	0.265	-0.364	0.673	1.11	0.777	1.59	0.567	1	lm.nb	Lipid Metabolism	NM_006330.3:757
TBP	0.1	0.174	-0.24	0.441	1.07	0.847	1.36	0.571	1	lm.nb	Disease Association, Transcription and Splicing	NM_001172085.1:587
JAM3	-0.136	0.235	-0.597	0.325	0.91	0.661	1.25	0.571	1	lm.nb	Activated Microglia, Angiogenesis, Myelination, Tissue Integrity	NM_032801.3:890
BCHE	-0.17	0.296	-0.75	0.411	0.889	0.594	1.33	0.574	1	lm.nb	Carbohydrate Metabolism, Disease Association, Vesicle Trafficking	NR_137635.1:331
PLA2G6	0.143	0.25	-0.347	0.633	1.1	0.786	1.55	0.575	1	lm.nb	Lipid Metabolism, Vesicle Trafficking	NM_001004426.1:1954
OSGIN1	-0.195	0.341	-0.863	0.473	0.874	0.55	1.39	0.575	1	lm.nb		NM_013370.3:883
MAPK3	0.057	0.1	-0.14	0.254	1.04	0.908	1.19	0.578	1	lm.nb	Apoptosis, Chromatin Modification, Disease Association, Growth Factor Signaling, Transmitter Release, Transmitter Response and Reuptake, Trophic Factors	NM_001040056.1:580
GSTM1	-0.728	1.29	-3.25	1.8	0.604	0.105	3.47	0.579	1	loglinear		NM_000561.2:335
LTA	0.197	0.349	-0.487	0.882	1.15	0.713	1.84	0.579	1	loglinear		NM_000595.2:885
CASP2	0.106	0.188	-0.262	0.474	1.08	0.834	1.39	0.581	1	lm.nb		NM_032982.2:1710
NCF1	0.152	0.27	-0.378	0.682	1.11	0.77	1.6	0.581	1	lm.nb	Oxidative Stress	NM_000265.4:374
IRAK2	-0.163	0.291	-0.734	0.407	0.893	0.601	1.33	0.582	1	lm.nb		NM_001570.3:1285
RAD1	-0.125	0.224	-0.565	0.314	0.917	0.676	1.24	0.584	1	lm.nb		NM_133377.2:2625
NOS2	0.193	0.347	-0.487	0.873	1.14	0.714	1.83	0.585	1	loglinear	Disease Association, Transmitter Release	NM_000625.4:1005
UBE2N	-0.242	0.436	-1.1	0.613	0.846	0.467	1.53	0.586	1	loglinear	Chromatin Modification, Disease Association, Unfolded Protein Response	NM_003348.3:66
VIP	-0.21	0.379	-0.953	0.533	0.865	0.517	1.45	0.588	1	lm.nb	Carbohydrate Metabolism, Transmitter Synthesis and Storage	NM_003381.2:380
XBP1	0.182	0.33	-0.464	0.829	1.13	0.725	1.78	0.588	1	lm.nb	Activated Microglia, Angiogenesis, Chromatin Modification, Oxidative Stress, Unfolded Protein Response	NM_005080.2:440
GTF2H1	0.134	0.244	-0.344	0.613	1.1	0.788	1.53	0.589	1	lm.nb	Transcription and Splicing	NM_005316.3:530
CD300LF	0.185	0.337	-0.475	0.845	1.14	0.72	1.8	0.589	1	loglinear		NM_139018.3:774
NTF3	0.161	0.294	-0.414	0.737	1.12	0.75	1.67	0.59	1	loglinear	Growth Factor Signaling, Myelination, Trophic Factors, Vesicle Trafficking	NM_002527.4:151
FKBP5	0.163	0.3	-0.424	0.75	1.12	0.745	1.68	0.594	1	lm.nb		NM_001145775.1:540
ATG5	-0.108	0.199	-0.499	0.283	0.928	0.708	1.22	0.596	1	lm.nb	Chromatin Modification	NM_004849.2:1104
DRD2	-0.159	0.295	-0.738	0.419	0.896	0.6	1.34	0.597	1	loglinear	Axon and Dendrite Structure, Disease Association, Growth Factor Signaling, Neural Connectivity, Transmitter Release, Transmitter Response and Reuptake, Transmitter Synthesis and Storage, Vesicle Trafficking	NM_000795.2:750
PSEN2	0.106	0.198	-0.281	0.493	1.08	0.823	1.41	0.598	1	lm.nb	Activated Microglia, Disease Association, Growth Factor Signaling, Trophic Factors	NM_000447.2:915
GZMB	-0.244	0.455	-1.14	0.647	0.844	0.455	1.57	0.599	1	lm.nb		NM_004131.3:540
RAG1	-0.185	0.345	-0.862	0.492	0.88	0.55	1.41	0.599	1	loglinear		NM_000448.2:2300
GTF2A1	-0.0575	0.108	-0.269	0.154	0.961	0.83	1.11	0.601	1	lm.nb	Transcription and Splicing	NM_015859.2:877
PLXNB3	0.184	0.344	-0.491	0.858	1.14	0.711	1.81	0.601	1	lm.nb	Growth Factor Signaling	NM_001163257.1:3663
GNB5	-0.0492	0.0924	-0.23	0.132	0.966	0.852	1.1	0.601	1	lm.nb	Transmitter Release, Transmitter Response and Reuptake	NM_006578.3:220
RPL29	0.0911	0.171	-0.245	0.427	1.07	0.844	1.34	0.601	1	lm.nb		NM_000992.2:502
PARK7	-0.0776	0.147	-0.365	0.21	0.948	0.776	1.16	0.604	1	lm.nb	Axon and Dendrite Structure, Disease Association, Neural Connectivity, Oxidative Stress, Transmitter Release, Transmitter Synthesis and Storage, Vesicle Trafficking	NM_001123377.1:254
FOXP3	-0.186	0.353	-0.878	0.505	0.879	0.544	1.42	0.604	1	loglinear		NM_014009.3:1230
NFKB1	-0.189	0.358	-0.891	0.512	0.877	0.539	1.43	0.604	1	lm.nb		NM_003998.2:1675
RNF8	-0.0709	0.134	-0.334	0.193	0.952	0.793	1.14	0.605	1	lm.nb		NM_003958.3:429
TBPL1	0.157	0.297	-0.426	0.74	1.11	0.744	1.67	0.605	1	lm.nb	Disease Association, Transcription and Splicing	NM_001253676.1:946
LTB	-0.236	0.448	-1.11	0.642	0.849	0.462	1.56	0.605	1	loglinear		NM_002341.1:330
SOCS3	-0.363	0.69	-1.71	0.989	0.778	0.305	1.99	0.606	1	lm.nb		NM_003955.3:1870
CRTC2	0.15	0.285	-0.41	0.709	1.11	0.753	1.63	0.607	1	lm.nb	Carbohydrate Metabolism, Chromatin Modification	NM_181715.1:675
AKT1S1	0.163	0.312	-0.448	0.774	1.12	0.733	1.71	0.608	1	lm.nb	Carbohydrate Metabolism	NM_032375.3:1850
NQO1	0.2	0.384	-0.552	0.953	1.15	0.682	1.94	0.609	1	lm.nb	Oxidative Stress, Vesicle Trafficking	NM_000903.2:790
TXNRD1	0.116	0.224	-0.322	0.555	1.08	0.8	1.47	0.611	1	lm.nb		NM_001093771.1:1009
PDPK1	0.0542	0.104	-0.151	0.259	1.04	0.901	1.2	0.611	1	lm.nb	Apoptosis, Carbohydrate Metabolism, Trophic Factors	NM_002613.3:5935
CDKN1C	-0.207	0.398	-0.987	0.574	0.867	0.505	1.49	0.611	1	lm.nb		NM_001122631.1:1102
INS	0.151	0.291	-0.42	0.722	1.11	0.747	1.65	0.611	1	loglinear	Carbohydrate Metabolism, Oxidative Stress, Transmitter Response and Reuptake	NM_000207.2:308
ST3GAL6	-0.0745	0.144	-0.356	0.207	0.95	0.781	1.15	0.611	1	lm.nb		NM_006100.2:1830
NAPSA	0.112	0.219	-0.316	0.541	1.08	0.803	1.45	0.614	1	loglinear	Autophagy	NM_004851.1:511
MBD2	0.0817	0.159	-0.23	0.393	1.06	0.853	1.31	0.614	1	lm.nb		NM_003927.3:745
SF3B2	0.0443	0.0863	-0.125	0.213	1.03	0.917	1.16	0.614	1	lm.nb	Transcription and Splicing	NM_006842.2:2364
TCERG1	0.131	0.257	-0.372	0.634	1.1	0.773	1.55	0.616	1	lm.nb	Transcription and Splicing	NM_001040006.1:1552
IRF7	-0.242	0.475	-1.17	0.688	0.845	0.444	1.61	0.616	1	lm.nb		NM_001572.3:1763
GTF2B	-0.174	0.341	-0.842	0.495	0.887	0.558	1.41	0.617	1	lm.nb	Transcription and Splicing	NM_001514.5:195
CD8B	-0.177	0.348	-0.859	0.506	0.885	0.551	1.42	0.619	1	loglinear		NM_004931.3:440
DDB2	0.134	0.266	-0.386	0.655	1.1	0.765	1.57	0.619	1	lm.nb		NM_000107.2:1556
PTX3	-0.28	0.553	-1.36	0.804	0.824	0.389	1.75	0.62	1	lm.nb		NM_002852.3:1152
GRIN2D	0.135	0.268	-0.391	0.661	1.1	0.762	1.58	0.622	1	lm.nb	Disease Association, Neural Connectivity, Transmitter Release, Transmitter Response and Reuptake, Vesicle Trafficking	NM_000836.2:1893
SLAMF8	0.201	0.403	-0.589	0.991	1.15	0.665	1.99	0.624	1	lm.nb		NM_020125.2:696
NTNG1	0.127	0.256	-0.374	0.628	1.09	0.772	1.55	0.624	1	lm.nb	Disease Association, Growth Factor Signaling, Tissue Integrity	NM_014917.2:160
GBP2	0.215	0.435	-0.637	1.07	1.16	0.643	2.1	0.627	1	lm.nb		NM_004120.3:780
ETS2	-0.0825	0.167	-0.41	0.245	0.944	0.752	1.19	0.628	1	lm.nb		NM_005239.4:1175
NEGR1	-0.0767	0.156	-0.382	0.229	0.948	0.767	1.17	0.629	1	lm.nb	Tissue Integrity	NM_173808.2:650
CNR1	0.167	0.34	-0.499	0.833	1.12	0.707	1.78	0.63	1	lm.nb	Axon and Dendrite Structure, Transmitter Response and Reuptake, Vesicle Trafficking	NM_016083.3:3000
HEXB	-0.0778	0.16	-0.392	0.237	0.948	0.762	1.18	0.634	1	lm.nb	Autophagy, Disease Association, Myelination	NM_000521.3:950
USP30	0.162	0.334	-0.494	0.817	1.12	0.71	1.76	0.635	1	lm.nb	Disease Association, Unfolded Protein Response	NM_032663.3:786
TMEM64	0.111	0.231	-0.341	0.563	1.08	0.79	1.48	0.636	1	lm.nb		NM_001008495.3:4258
ATR	-0.0768	0.16	-0.39	0.236	0.948	0.763	1.18	0.636	1	lm.nb		NM_001184.2:565
CUL1	0.237	0.493	-0.729	1.2	1.18	0.603	2.3	0.637	1	loglinear	Activated Microglia, Growth Factor Signaling, Unfolded Protein Response	NM_003592.2:1487
FANCD2	-0.129	0.272	-0.663	0.404	0.914	0.632	1.32	0.641	1	lm.nb		NM_033084.3:260
MECP2	0.106	0.224	-0.333	0.545	1.08	0.794	1.46	0.643	1	lm.nb	Chromatin Modification, Neural Connectivity, Vesicle Trafficking	NM_001110792.1:1439
MPZ	0.171	0.363	-0.541	0.883	1.13	0.687	1.84	0.644	1	loglinear	Tissue Integrity, Vesicle Trafficking	NM_000530.6:277
CLCF1	0.191	0.408	-0.607	0.99	1.14	0.656	1.99	0.645	1	loglinear		NM_013246.2:1296
PLXNC1	0.182	0.388	-0.579	0.943	1.13	0.669	1.92	0.645	1	lm.nb	Activated Microglia, Growth Factor Signaling	NM_005761.2:3705
IL21R	-0.168	0.36	-0.874	0.537	0.89	0.545	1.45	0.646	1	loglinear		NM_181079.4:1250
PQBP1	0.153	0.328	-0.491	0.797	1.11	0.712	1.74	0.647	1	lm.nb	Transcription and Splicing	NM_001167992.1:57
CAST	0.133	0.286	-0.428	0.694	1.1	0.744	1.62	0.647	1	lm.nb	Disease Association, Unfolded Protein Response	NM_001042444.1:1325
CDK5RAP3	0.0762	0.164	-0.245	0.397	1.05	0.844	1.32	0.648	1	lm.nb	Disease Association, Unfolded Protein Response	NM_176096.2:1402
CR1	0.203	0.435	-0.651	1.06	1.15	0.637	2.08	0.648	1	loglinear	Activated Microglia, Disease Association	NM_000573.3:39
BRD2	0.0704	0.152	-0.227	0.368	1.05	0.854	1.29	0.649	1	lm.nb		NM_005104.2:1890
VAMP7	-0.0944	0.204	-0.494	0.305	0.937	0.71	1.24	0.649	1	lm.nb		NM_005638.5:430
DRD1	0.146	0.314	-0.471	0.762	1.11	0.722	1.7	0.649	1	lm.nb	Axon and Dendrite Structure, Disease Association, Neural Connectivity, Transmitter Release, Transmitter Response and Reuptake, Transmitter Synthesis and Storage, Vesicle Trafficking	NM_000794.3:1970
CDK20	-0.11	0.237	-0.575	0.355	0.927	0.671	1.28	0.649	1	lm.nb		NM_012119.3:1870
MTA2	0.144	0.316	-0.475	0.764	1.11	0.719	1.7	0.654	1	lm.nb	Chromatin Modification	NM_004739.3:615
SP100	0.156	0.344	-0.518	0.83	1.11	0.698	1.78	0.656	1	lm.nb	Angiogenesis	NM_003113.3:911
TNFRSF17	0.107	0.237	-0.358	0.572	1.08	0.78	1.49	0.657	1	loglinear		NM_001192.2:635
CTNS	0.109	0.244	-0.369	0.587	1.08	0.774	1.5	0.661	1	lm.nb	Autophagy	NM_001031681.2:832
DLAT	0.187	0.422	-0.64	1.01	1.14	0.642	2.02	0.663	1	loglinear	Carbohydrate Metabolism	NM_001931.4:1744
APAF1	0.128	0.289	-0.439	0.695	1.09	0.738	1.62	0.663	1	lm.nb	Apoptosis, Disease Association	NM_181869.1:1160
DLG3	-0.128	0.29	-0.697	0.441	0.915	0.617	1.36	0.664	1	lm.nb	Axon and Dendrite Structure, Neural Connectivity, Vesicle Trafficking	NM_021120.3:4225
BID	-0.0832	0.189	-0.453	0.287	0.944	0.73	1.22	0.665	1	lm.nb		NM_197966.2:964
RB1CC1	-0.0649	0.148	-0.354	0.225	0.956	0.782	1.17	0.666	1	lm.nb		NM_001083617.1:1860
KDM1A	0.07	0.159	-0.242	0.382	1.05	0.845	1.3	0.666	1	lm.nb		NM_015013.3:2395
PRPF31	0.131	0.299	-0.455	0.717	1.1	0.73	1.64	0.666	1	lm.nb	Transcription and Splicing	NM_015629.3:1825
TPM1	0.0608	0.14	-0.214	0.335	1.04	0.862	1.26	0.67	1	lm.nb	Neuronal Cytoskeleton, Oxidative Stress	NM_000366.5:842
DNAH1	0.187	0.431	-0.659	1.03	1.14	0.633	2.05	0.67	1	lm.nb	Disease Association, Neuronal Cytoskeleton	NM_015512.4:10970
SLC6A1	0.0931	0.216	-0.33	0.516	1.07	0.796	1.43	0.672	1	lm.nb		NM_003042.3:1315
C5	0.145	0.34	-0.521	0.81	1.11	0.697	1.75	0.676	1	lm.nb	Angiogenesis, Disease Association	NM_001735.2:466
PRKACA	-0.0549	0.129	-0.308	0.198	0.963	0.808	1.15	0.676	1	lm.nb	Disease Association, Growth Factor Signaling, Neural Connectivity, Transmitter Release, Transmitter Response and Reuptake, Vesicle Trafficking	NM_002730.3:400
FLT1	0.159	0.376	-0.577	0.896	1.12	0.67	1.86	0.677	1	lm.nb	Activated Microglia, Angiogenesis, Cytokines	NM_002019.4:530
MMP2	0.123	0.289	-0.444	0.689	1.09	0.735	1.61	0.677	1	loglinear	Angiogenesis, Disease Association, Matrix Remodeling	NM_004530.2:2360
KDM5D	-0.62	1.46	-3.49	2.25	0.651	0.0893	4.75	0.677	1	loglinear		NM_001146705.1:4850
GDNF	-0.191	0.454	-1.08	0.698	0.876	0.473	1.62	0.678	1	loglinear	Disease Association, Growth Factor Signaling, Transmitter Release, Vesicle Trafficking	NM_000514.2:580
CCND1	0.152	0.362	-0.557	0.861	1.11	0.68	1.82	0.679	1	lm.nb	Carbohydrate Metabolism, Disease Association, Growth Factor Signaling, Unfolded Protein Response	NM_053056.2:690
NLGN4X	0.106	0.254	-0.391	0.604	1.08	0.762	1.52	0.681	1	lm.nb	Axon and Dendrite Structure, Neural Connectivity, Tissue Integrity, Vesicle Trafficking	NM_020742.2:225
RGL1	-0.0816	0.196	-0.465	0.302	0.945	0.724	1.23	0.682	1	lm.nb		NM_001297669.1:820
GPR62	0.175	0.422	-0.652	1	1.13	0.637	2	0.683	1	lm.nb		NM_080865.2:1795
SMARCA5	-0.0743	0.179	-0.425	0.277	0.95	0.745	1.21	0.683	1	lm.nb		NM_003601.2:2665
BRMS1L	0.137	0.332	-0.514	0.788	1.1	0.7	1.73	0.685	1	lm.nb	Chromatin Modification	NM_032352.3:2054
CCNI	-0.0622	0.153	-0.361	0.237	0.958	0.779	1.18	0.688	1	lm.nb		NM_006835.2:1106
SETD7	0.0659	0.163	-0.253	0.385	1.05	0.839	1.31	0.691	1	lm.nb		NM_001306199.1:702
F3	0.209	0.518	-0.805	1.22	1.16	0.572	2.34	0.691	1	lm.nb		NM_001993.3:1030
CD34	0.0976	0.242	-0.376	0.572	1.07	0.77	1.49	0.692	1	lm.nb	Angiogenesis, Tissue Integrity	NM_001025109.1:1580
MVP	-0.133	0.331	-0.782	0.515	0.912	0.581	1.43	0.692	1	lm.nb		NM_017458.2:700
TARBP2	0.0803	0.2	-0.312	0.473	1.06	0.805	1.39	0.694	1	lm.nb		NM_134324.2:1172
ZBP1	-0.138	0.346	-0.816	0.54	0.909	0.568	1.45	0.696	1	loglinear		NM_001160419.2:680
OSMR	0.18	0.453	-0.707	1.07	1.13	0.612	2.09	0.696	1	lm.nb	Cytokines, Disease Association	NM_003999.2:710
PTGER4	-0.176	0.448	-1.05	0.701	0.885	0.482	1.63	0.699	1	loglinear		NM_000958.2:976
CSF2RB	0.144	0.367	-0.576	0.864	1.1	0.671	1.82	0.7	1	loglinear	Apoptosis, Cytokines	NM_000395.2:492
HDAC7	0.131	0.337	-0.531	0.792	1.09	0.692	1.73	0.703	1	lm.nb	Angiogenesis, Chromatin Modification	NM_001098416.2:416
CD3D	-0.122	0.318	-0.744	0.5	0.919	0.597	1.41	0.705	1	loglinear		NM_000732.4:110
FMR1	-0.0984	0.257	-0.602	0.405	0.934	0.659	1.32	0.707	1	lm.nb	Axon and Dendrite Structure, Chromatin Modification, Neural Connectivity, Vesicle Trafficking	NM_002024.4:1903
CH25H	0.171	0.447	-0.705	1.05	1.13	0.613	2.07	0.707	1	lm.nb		NM_003956.3:532
TGM2	0.13	0.339	-0.534	0.794	1.09	0.69	1.73	0.707	1	lm.nb		NM_004613.2:590
PROS1	0.0994	0.261	-0.411	0.61	1.07	0.752	1.53	0.708	1	lm.nb		NM_000313.1:875
CYP7B1	0.0857	0.225	-0.356	0.528	1.06	0.781	1.44	0.708	1	lm.nb		NM_004820.3:1024
ATF4	0.0659	0.173	-0.274	0.406	1.05	0.827	1.32	0.708	1	lm.nb	Apoptosis, Disease Association, Growth Factor Signaling, Oxidative Stress, Transmitter Release, Transmitter Response and Reuptake, Trophic Factors, Unfolded Protein Response	NM_001675.2:1151
FAM126A	0.127	0.336	-0.532	0.786	1.09	0.692	1.72	0.709	1	lm.nb	Growth Factor Signaling, Myelination	XM_006715799.2:4296
EPCAM	-0.172	0.455	-1.06	0.72	0.888	0.478	1.65	0.71	1	loglinear		NM_002354.1:415
TRAF1	-0.121	0.321	-0.751	0.508	0.919	0.594	1.42	0.71	1	lm.nb		NM_005658.3:3735
CTSW	-0.118	0.312	-0.728	0.493	0.922	0.604	1.41	0.71	1	loglinear		NM_001335.3:1075
DNMT3B	0.132	0.352	-0.557	0.821	1.1	0.68	1.77	0.712	1	loglinear		NM_175850.1:1950
TOR1A	0.153	0.409	-0.648	0.955	1.11	0.638	1.94	0.712	1	loglinear	Neural Connectivity, Oxidative Stress, Transmitter Release, Vesicle Trafficking	NM_000113.2:625
ERCC2	-0.0679	0.182	-0.424	0.288	0.954	0.745	1.22	0.713	1	lm.nb		NM_000400.2:240
IFIH1	0.124	0.334	-0.531	0.779	1.09	0.692	1.72	0.716	1	lm.nb		NM_022168.2:185
DES	-0.215	0.583	-1.36	0.928	0.861	0.39	1.9	0.716	1	lm.nb	Neural Connectivity, Neuronal Cytoskeleton	NM_001927.3:693
RAC1	0.0621	0.17	-0.272	0.396	1.04	0.828	1.32	0.72	1	lm.nb		NM_006908.4:500
CHST8	-0.127	0.351	-0.814	0.56	0.916	0.569	1.47	0.722	1	loglinear		NM_001127895.1:1316
DLL4	-0.136	0.376	-0.873	0.602	0.91	0.546	1.52	0.723	1	lm.nb	Angiogenesis, Disease Association, Growth Factor Signaling	NM_019074.2:893
GNLY	0.152	0.423	-0.676	0.98	1.11	0.626	1.97	0.724	1	lm.nb		NM_006433.2:305
TP73	0.105	0.293	-0.47	0.68	1.08	0.722	1.6	0.724	1	loglinear		NM_005427.2:2396
UGT8	0.138	0.385	-0.616	0.892	1.1	0.653	1.86	0.724	1	lm.nb		NM_001128174.1:1135
IL15RA	0.11	0.308	-0.494	0.715	1.08	0.71	1.64	0.725	1	lm.nb	Cytokines, Disease Association	NM_002189.2:505
TPSB2	-0.141	0.396	-0.917	0.634	0.907	0.53	1.55	0.725	1	loglinear		NM_024164.5:521
CYP4X1	0.0943	0.264	-0.423	0.612	1.07	0.746	1.53	0.726	1	lm.nb	Transmitter Release	NM_178033.1:810
NOL3	-0.103	0.288	-0.668	0.462	0.931	0.63	1.38	0.726	1	lm.nb	Oxidative Stress	NM_003946.4:1140
CD69	0.133	0.376	-0.604	0.871	1.1	0.658	1.83	0.728	1	lm.nb		NM_001781.1:460
MS4A1	0.104	0.294	-0.473	0.681	1.07	0.721	1.6	0.728	1	loglinear		NM_152866.2:620
RPL9	0.0706	0.201	-0.323	0.465	1.05	0.799	1.38	0.73	1	lm.nb		NM_000661.4:242
XIAP.1	0.147	0.422	-0.68	0.975	1.11	0.624	1.97	0.731	1	lm.nb	Apoptosis, Disease Association, Unfolded Protein Response	NM_001204401.1:3995
LCLAT1	0.143	0.41	-0.66	0.946	1.1	0.633	1.93	0.732	1	loglinear	Lipid Metabolism	NM_001002257.1:326
ACHE	-0.119	0.342	-0.79	0.552	0.921	0.579	1.47	0.732	1	lm.nb	Disease Association, Lipid Metabolism, Neural Connectivity, Transmitter Release, Transmitter Synthesis and Storage, Vesicle Trafficking	NM_000665.3:1057
ABCC3	0.157	0.454	-0.733	1.05	1.12	0.602	2.07	0.733	1	loglinear		NM_001144070.1:1212
KLRK1	0.138	0.402	-0.65	0.927	1.1	0.637	1.9	0.735	1	loglinear		NM_007360.1:760
RAC2	-0.0995	0.29	-0.669	0.469	0.933	0.629	1.38	0.736	1	lm.nb		NM_002872.4:341
PTEN	-0.0527	0.154	-0.354	0.249	0.964	0.782	1.19	0.736	1	lm.nb		NM_000314.3:1675
DOCK1	0.0814	0.239	-0.388	0.551	1.06	0.764	1.46	0.738	1	lm.nb		NM_001380.3:840
TRAF6	0.057	0.169	-0.274	0.388	1.04	0.827	1.31	0.74	1	lm.nb		NM_145803.2:745
PHF19	-0.0944	0.288	-0.658	0.469	0.937	0.634	1.38	0.747	1	lm.nb	Chromatin Modification	NM_001009936.1:367
NKG7	-0.128	0.394	-0.901	0.645	0.915	0.536	1.56	0.749	1	lm.nb		NM_005601.3:632
CD36	0.109	0.338	-0.552	0.771	1.08	0.682	1.71	0.751	1	loglinear		NM_000072.3:707
ADCY9	-0.0779	0.242	-0.552	0.396	0.947	0.682	1.32	0.752	1	lm.nb	Axon and Dendrite Structure, Transmitter Release, Transmitter Response and Reuptake	NM_001116.3:6400
HRAS	-0.0961	0.299	-0.682	0.49	0.936	0.623	1.4	0.752	1	lm.nb	Apoptosis, Growth Factor Signaling, Transmitter Release, Transmitter Response and Reuptake, Trophic Factors, Vesicle Trafficking	NM_005343.2:396
SOX10	0.129	0.402	-0.66	0.917	1.09	0.633	1.89	0.753	1	lm.nb	Chromatin Modification, Disease Association	NM_006941.3:2159
CSF1	0.13	0.408	-0.669	0.93	1.09	0.629	1.91	0.753	1	lm.nb	Activated Microglia, Cytokines	NM_000757.4:823
EHMT2	0.0408	0.128	-0.21	0.292	1.03	0.864	1.22	0.754	1	lm.nb		NM_025256.5:2880
ZNF367	0.118	0.371	-0.608	0.844	1.09	0.656	1.8	0.754	1	lm.nb		NM_153695.2:795
IL3	-0.0853	0.268	-0.61	0.44	0.943	0.655	1.36	0.754	1	loglinear		NM_000588.3:130
RPL36AL	0.0636	0.2	-0.329	0.456	1.05	0.796	1.37	0.755	1	lm.nb		NM_001001.3:45
NTRK1	0.0874	0.278	-0.457	0.632	1.06	0.728	1.55	0.757	1	loglinear	Angiogenesis, Apoptosis, Axon and Dendrite Structure, Growth Factor Signaling, Trophic Factors, Vesicle Trafficking	NM_001012331.1:1365
BOK	-0.121	0.386	-0.877	0.635	0.919	0.544	1.55	0.757	1	lm.nb		NM_032515.3:2060
NEO1	0.0415	0.132	-0.217	0.3	1.03	0.86	1.23	0.757	1	lm.nb	Tissue Integrity	NM_002499.2:2430
CABLES1	0.0846	0.27	-0.445	0.614	1.06	0.735	1.53	0.758	1	lm.nb		NM_001100619.2:2560
CHN2	0.0759	0.243	-0.399	0.551	1.05	0.758	1.47	0.758	1	lm.nb		NM_004067.2:3105
GABRP	0.0619	0.198	-0.327	0.451	1.04	0.797	1.37	0.759	1	loglinear	Neural Connectivity, Transmitter Release, Transmitter Response and Reuptake	NM_014211.2:560
LINGO1	0.0576	0.186	-0.306	0.421	1.04	0.809	1.34	0.76	1	lm.nb		NM_032808.5:1715
PLCL2	-0.0807	0.268	-0.605	0.444	0.946	0.657	1.36	0.767	1	lm.nb	Activated Microglia, Vesicle Trafficking	NM_015184.5:2785
PRPF3	0.0807	0.268	-0.444	0.605	1.06	0.735	1.52	0.767	1	lm.nb	Transcription and Splicing	NM_004698.2:90
PTTG1	-0.051	0.171	-0.385	0.283	0.965	0.766	1.22	0.768	1	lm.nb		NM_004219.2:542
CYP27A1	0.0864	0.291	-0.483	0.656	1.06	0.715	1.58	0.77	1	lm.nb		NM_000784.3:1083
SOD1	-0.0505	0.171	-0.386	0.285	0.966	0.765	1.22	0.772	1	lm.nb	Axon and Dendrite Structure, Carbohydrate Metabolism, Disease Association, Myelination, Oxidative Stress	NM_000454.4:245
CXCL9	-0.138	0.47	-1.06	0.783	0.909	0.48	1.72	0.773	1	lm.nb		NM_002416.1:1975
PRKCE	0.0417	0.143	-0.238	0.321	1.03	0.848	1.25	0.773	1	lm.nb		NM_005400.2:1138
PTEN.1	0.0825	0.283	-0.472	0.637	1.06	0.721	1.55	0.774	1	lm.nb	Angiogenesis, Axon and Dendrite Structure, Disease Association, Growth Factor Signaling, Myelination, Neural Connectivity, Vesicle Trafficking	NM_000314.4:4830
CDC27	-0.0785	0.273	-0.613	0.456	0.947	0.654	1.37	0.777	1	lm.nb	Unfolded Protein Response	NM_001256.3:2550
TSPAN18	0.115	0.402	-0.673	0.903	1.08	0.627	1.87	0.778	1	loglinear		NM_130783.4:2288
CD3E	0.0704	0.245	-0.411	0.551	1.05	0.752	1.47	0.778	1	loglinear		NM_000733.2:75
NINJ2	-0.133	0.466	-1.05	0.781	0.912	0.484	1.72	0.779	1	lm.nb	Tissue Integrity	NM_016533.4:879
ASH2L	0.0492	0.173	-0.289	0.388	1.03	0.818	1.31	0.779	1	lm.nb		NM_001105214.2:1530
CYTIP	-0.107	0.376	-0.845	0.631	0.928	0.557	1.55	0.779	1	lm.nb		NM_004288.4:1065
OLIG2	0.119	0.417	-0.7	0.937	1.09	0.616	1.91	0.78	1	lm.nb	Myelination	NM_005806.2:1690
RPS10	0.0572	0.203	-0.341	0.456	1.04	0.789	1.37	0.782	1	lm.nb		NM_001014.3:219
TRADD	-0.0595	0.213	-0.477	0.358	0.96	0.719	1.28	0.783	1	lm.nb	Apoptosis	NM_003789.2:680
PLA2G16	0.0623	0.226	-0.38	0.504	1.04	0.769	1.42	0.786	1	lm.nb	Growth Factor Signaling, Lipid Metabolism	NM_007069.3:847
CNTNAP1	-0.0396	0.143	-0.321	0.242	0.973	0.801	1.18	0.786	1	lm.nb	Axon and Dendrite Structure, Myelination, Tissue Integrity	NM_003632.2:4050
ITGA5	-0.112	0.411	-0.917	0.693	0.925	0.53	1.62	0.788	1	lm.nb	Activated Microglia, Angiogenesis, Disease Association, Neural Connectivity	NM_002205.2:925
FPR1	0.136	0.497	-0.838	1.11	1.1	0.559	2.16	0.788	1	lm.nb		NM_002029.3:350
CASP4	0.114	0.417	-0.704	0.931	1.08	0.614	1.91	0.789	1	lm.nb		NM_001225.3:88
IRF4	0.0939	0.345	-0.581	0.769	1.07	0.668	1.7	0.789	1	loglinear		NM_002460.1:325
LIG1	0.0635	0.237	-0.401	0.528	1.04	0.757	1.44	0.792	1	lm.nb		NM_000234.1:2164
GNAQ	-0.0255	0.0965	-0.215	0.164	0.982	0.862	1.12	0.794	1	lm.nb	Axon and Dendrite Structure, Disease Association, Transmitter Release, Transmitter Response and Reuptake	NM_002072.4:901
SLC6A3	0.0876	0.332	-0.563	0.738	1.06	0.677	1.67	0.795	1	loglinear	Axon and Dendrite Structure, Disease Association, Neural Connectivity, Transmitter Release, Transmitter Synthesis and Storage, Vesicle Trafficking	NM_001044.3:1548
IRF6	0.0871	0.334	-0.567	0.742	1.06	0.675	1.67	0.797	1	loglinear		NM_006147.2:1430
PPP3CC	0.0834	0.321	-0.545	0.712	1.06	0.685	1.64	0.798	1	lm.nb	Disease Association, Growth Factor Signaling, Transmitter Release, Transmitter Response and Reuptake	NM_005605.4:1058
SHANK2	-0.0314	0.121	-0.269	0.206	0.978	0.83	1.15	0.799	1	lm.nb	Axon and Dendrite Structure, Neural Connectivity, Transmitter Release, Vesicle Trafficking	NM_133266.3:6275
ACVRL1	0.0996	0.388	-0.661	0.86	1.07	0.632	1.82	0.801	1	lm.nb	Angiogenesis, Axon and Dendrite Structure, Disease Association	NM_000020.1:1710
CACNA1A	-0.074	0.289	-0.64	0.492	0.95	0.642	1.41	0.801	1	lm.nb	Axon and Dendrite Structure, Growth Factor Signaling, Neural Connectivity, Transmitter Release, Transmitter Response and Reuptake, Transmitter Synthesis and Storage, Vesicle Trafficking	NM_001127221.1:4470
LDHC	0.0714	0.283	-0.483	0.626	1.05	0.715	1.54	0.804	1	loglinear	Carbohydrate Metabolism	NM_002301.2:725
IL4R	0.116	0.46	-0.785	1.02	1.08	0.58	2.02	0.804	1	lm.nb	Cytokines, Disease Association	NM_000418.3:1014
BIRC5	0.101	0.408	-0.699	0.901	1.07	0.616	1.87	0.807	1	loglinear		NM_001168.2:1215
CLN8	0.0887	0.359	-0.615	0.792	1.06	0.653	1.73	0.808	1	lm.nb	Disease Association, Neural Connectivity, Oxidative Stress	NM_018941.3:602
GRN	-0.0567	0.23	-0.508	0.395	0.961	0.703	1.31	0.809	1	lm.nb	Activated Microglia, Disease Association	NM_002087.2:546
EPSTI1	-0.0898	0.369	-0.813	0.634	0.94	0.569	1.55	0.811	1	loglinear		NM_001002264.2:820
SORL1	-0.0204	0.084	-0.185	0.144	0.986	0.88	1.11	0.811	1	lm.nb	Disease Association	NM_003105.5:4798
CXXC1	0.0567	0.234	-0.401	0.515	1.04	0.757	1.43	0.811	1	lm.nb	Chromatin Modification, Unfolded Protein Response	NM_001101654.1:2759
RPA1	-0.0478	0.197	-0.435	0.339	0.967	0.74	1.27	0.812	1	lm.nb		NM_002945.3:950
IRF3	-0.0621	0.261	-0.575	0.45	0.958	0.671	1.37	0.815	1	lm.nb		NM_001571.5:1303
LIF	-0.0758	0.32	-0.703	0.551	0.949	0.614	1.47	0.815	1	lm.nb	Angiogenesis, Chromatin Modification, Cytokines, Disease Association, Growth Factor Signaling	NM_002309.3:1240
GNGT1	0.0553	0.236	-0.407	0.518	1.04	0.754	1.43	0.817	1	loglinear	Transmitter Release, Transmitter Response and Reuptake	NM_021955.4:212
NOTCH4	0.0702	0.304	-0.525	0.665	1.05	0.695	1.59	0.82	1	lm.nb	Angiogenesis, Growth Factor Signaling	NM_004557.3:6420
MMP24	-0.0489	0.212	-0.465	0.367	0.967	0.725	1.29	0.82	1	lm.nb	Matrix Remodeling	NM_006690.3:3296
NPC1	0.0857	0.372	-0.644	0.815	1.06	0.64	1.76	0.821	1	lm.nb	Autophagy	NM_000271.3:3300
CD72	-0.1	0.443	-0.969	0.769	0.933	0.511	1.7	0.824	1	loglinear		NM_001782.2:452
TREM1	-0.0497	0.223	-0.488	0.388	0.966	0.713	1.31	0.826	1	loglinear	Activated Microglia, Disease Association	NM_001242589.1:344
KCNB1	-0.0361	0.163	-0.355	0.283	0.975	0.782	1.22	0.827	1	lm.nb	Axon and Dendrite Structure, Neural Connectivity, Transmitter Release, Vesicle Trafficking	NM_004975.2:890
CCR2	0.0672	0.306	-0.532	0.666	1.05	0.692	1.59	0.828	1	loglinear	Activated Microglia, Angiogenesis, Axon and Dendrite Structure, Cytokines, Disease Association	NM_001123041.2:743
CDK5	-0.104	0.474	-1.03	0.825	0.93	0.488	1.77	0.828	1	loglinear	Axon and Dendrite Structure, Disease Association, Neural Connectivity, Transmitter Release, Vesicle Trafficking	NM_004935.2:735
PIK3CA	-0.00966	0.0439	-0.0958	0.0765	0.993	0.936	1.05	0.829	1	loglinear	Angiogenesis, Apoptosis, Carbohydrate Metabolism, Growth Factor Signaling, Transmitter Release, Transmitter Response and Reuptake, Trophic Factors	NM_006218.2:2445
IFNAR1	-0.0382	0.174	-0.38	0.303	0.974	0.769	1.23	0.829	1	lm.nb		NM_000629.2:782
MAPK12	0.0543	0.252	-0.439	0.548	1.04	0.738	1.46	0.832	1	lm.nb		NM_002969.3:425
PSEN1	-0.0698	0.33	-0.717	0.578	0.953	0.608	1.49	0.835	1	lm.nb	Axon and Dendrite Structure, Disease Association, Growth Factor Signaling, Neural Connectivity, Oxidative Stress, Trophic Factors, Vesicle Trafficking	NM_000021.2:900
NFKBIA	0.0838	0.398	-0.696	0.864	1.06	0.617	1.82	0.836	1	lm.nb	Apoptosis, Disease Association, Transmitter Response and Reuptake, Trophic Factors	NM_020529.1:945
LAG3	-0.0733	0.35	-0.759	0.612	0.95	0.591	1.53	0.836	1	loglinear		NM_002286.5:1735
STAMBPL1	0.0569	0.273	-0.478	0.592	1.04	0.718	1.51	0.837	1	lm.nb	Activated Microglia	NM_020799.2:1600
EFNA1	0.0926	0.448	-0.785	0.97	1.07	0.581	1.96	0.838	1	lm.nb	Angiogenesis, Disease Association, Growth Factor Signaling, Tissue Integrity	NM_004428.2:650
GRIA1	0.0395	0.192	-0.337	0.416	1.03	0.792	1.33	0.84	1	lm.nb	Axon and Dendrite Structure, Disease Association, Neural Connectivity, Transmitter Release, Transmitter Response and Reuptake, Vesicle Trafficking	NM_000827.3:2840
TAF10	-0.0346	0.169	-0.366	0.296	0.976	0.776	1.23	0.84	1	lm.nb	Chromatin Modification, Transcription and Splicing	NM_006284.3:375
TRPM4	-0.0418	0.204	-0.442	0.358	0.971	0.736	1.28	0.84	1	lm.nb		NM_001195227.1:2994
THY1	-0.0307	0.151	-0.326	0.265	0.979	0.798	1.2	0.841	1	lm.nb	Angiogenesis, Axon and Dendrite Structure	NM_006288.2:135
NLGN1	0.03	0.147	-0.259	0.319	1.02	0.836	1.25	0.841	1	lm.nb		NM_014932.3:2296
KDM4C	0.0362	0.182	-0.32	0.392	1.03	0.801	1.31	0.844	1	lm.nb		NM_001146694.1:2031
KLRD1	0.0745	0.381	-0.672	0.821	1.05	0.628	1.77	0.847	1	loglinear		NM_007334.2:2189
KDM4D	-0.0589	0.311	-0.669	0.551	0.96	0.629	1.46	0.852	1	lm.nb		NM_018039.2:360
TCL1A	-0.0628	0.333	-0.715	0.589	0.957	0.609	1.5	0.853	1	loglinear		NR_049726.1:543
IKBKG	-0.0279	0.148	-0.318	0.263	0.981	0.802	1.2	0.853	1	lm.nb		NM_003639.2:470
DCX	0.0546	0.29	-0.514	0.623	1.04	0.7	1.54	0.853	1	lm.nb	Axon and Dendrite Structure	NM_000555.2:4485
FA2H.1	-0.0866	0.46	-0.987	0.814	0.942	0.504	1.76	0.853	1	lm.nb	Myelination	NM_024306.4:2228
NCL	-0.061	0.332	-0.711	0.589	0.959	0.611	1.5	0.856	1	lm.nb	Angiogenesis	NM_005381.2:1492
CERS2	-0.0376	0.207	-0.443	0.368	0.974	0.736	1.29	0.858	1	lm.nb	Lipid Metabolism	NM_022075.3:425
BIK	0.0372	0.208	-0.371	0.446	1.03	0.773	1.36	0.86	1	loglinear		NM_001197.3:295
CACNB2	-0.0547	0.308	-0.658	0.549	0.963	0.634	1.46	0.861	1	lm.nb	Growth Factor Signaling, Transmitter Release, Vesicle Trafficking	NM_000724.3:2610
NCR1	-0.0531	0.3	-0.641	0.534	0.964	0.641	1.45	0.861	1	loglinear		NM_004829.5:602
MARCO	0.0521	0.294	-0.524	0.628	1.04	0.696	1.55	0.861	1	loglinear	Activated Microglia	NM_006770.3:61
FSCN1	-0.0433	0.245	-0.523	0.436	0.97	0.696	1.35	0.862	1	lm.nb		NM_003088.2:1843
GBA	-0.0418	0.238	-0.508	0.424	0.971	0.703	1.34	0.862	1	lm.nb	Activated Microglia, Autophagy, Disease Association, Lipid Metabolism	NM_001005742.2:1695
PRKCE.1	0.0509	0.291	-0.52	0.622	1.04	0.697	1.54	0.863	1	lm.nb	Transmitter Response and Reuptake, Vesicle Trafficking	NM_005400.2:1695
GPR37	-0.0546	0.313	-0.668	0.559	0.963	0.629	1.47	0.864	1	lm.nb	Disease Association, Oxidative Stress, Transmitter Synthesis and Storage	NM_005302.2:1890
AMIGO1	-0.0415	0.24	-0.512	0.429	0.972	0.701	1.35	0.865	1	lm.nb	Activated Microglia, Axon and Dendrite Structure, Myelination	NM_020703.2:1455
UTY	0.0497	0.292	-0.523	0.622	1.04	0.696	1.54	0.867	1	loglinear		NM_007125.3:450
CD3G	-0.0549	0.323	-0.689	0.579	0.963	0.62	1.49	0.867	1	loglinear		NM_000073.2:404
CLDN15	0.0286	0.179	-0.322	0.379	1.02	0.8	1.3	0.875	1	loglinear	Tissue Integrity	NM_001185080.1:1337
RPL28	0.0285	0.178	-0.321	0.378	1.02	0.801	1.3	0.875	1	lm.nb		NM_000991.3:70
COL4A1	0.071	0.454	-0.819	0.961	1.05	0.567	1.95	0.878	1	lm.nb	Angiogenesis, Disease Association	NM_001845.4:780
S1PR4	-0.0422	0.276	-0.583	0.498	0.971	0.668	1.41	0.88	1	loglinear		NM_003775.2:495
ERBB3	0.0626	0.413	-0.746	0.872	1.04	0.596	1.83	0.881	1	lm.nb	Growth Factor Signaling, Transmitter Release	NM_001005915.1:420
SERPINF1	0.0269	0.179	-0.324	0.378	1.02	0.799	1.3	0.882	1	lm.nb		NM_002615.4:888
TRAT1	0.0544	0.362	-0.654	0.763	1.04	0.635	1.7	0.882	1	loglinear		NM_016388.2:770
EXO1	0.0452	0.308	-0.558	0.649	1.03	0.679	1.57	0.885	1	loglinear		NM_003686.3:2715
EZH2	-0.0617	0.423	-0.892	0.768	0.958	0.539	1.7	0.886	1	loglinear		NM_001203247.1:1121
UGT8.1	0.055	0.378	-0.686	0.796	1.04	0.621	1.74	0.886	1	lm.nb	Lipid Metabolism, Myelination	NM_003360.3:670
PARP2	0.0281	0.199	-0.361	0.417	1.02	0.779	1.34	0.889	1	lm.nb		NM_005484.3:1154
CD8A	-0.028	0.2	-0.421	0.365	0.981	0.747	1.29	0.891	1	loglinear	Tissue Integrity	NM_001768.5:1320
TMC7	-0.0505	0.366	-0.769	0.668	0.966	0.587	1.59	0.892	1	lm.nb		NM_001324265.1:380
KIR3DL1	0.0529	0.39	-0.712	0.818	1.04	0.61	1.76	0.894	1	loglinear		NM_013289.2:1626
PDPN	0.0604	0.455	-0.832	0.952	1.04	0.562	1.94	0.896	1	lm.nb		NM_006474.4:431
KLRB1	-0.0436	0.338	-0.705	0.618	0.97	0.613	1.53	0.899	1	loglinear		NM_002258.2:85
BIN1	-0.0309	0.24	-0.5	0.439	0.979	0.707	1.36	0.899	1	lm.nb		NM_004305.2:1835
SLC10A6	0.0481	0.374	-0.684	0.78	1.03	0.622	1.72	0.899	1	loglinear		NM_197965.2:646
CREM	0.0322	0.252	-0.462	0.526	1.02	0.726	1.44	0.9	1	lm.nb		NM_181571.2:767
GABRR3	-0.0513	0.407	-0.849	0.747	0.965	0.555	1.68	0.901	1	loglinear	Neural Connectivity, Transmitter Release, Transmitter Response and Reuptake, Vesicle Trafficking	XM_116036.7:145
IFITM3	0.0547	0.439	-0.806	0.915	1.04	0.572	1.89	0.902	1	lm.nb		NM_021034.2:40
LMNA	-0.0402	0.327	-0.682	0.601	0.973	0.623	1.52	0.904	1	lm.nb	Activated Microglia, Apoptosis, Disease Association, Unfolded Protein Response	NM_005572.2:1580
XAB2	-0.0335	0.278	-0.578	0.511	0.977	0.67	1.42	0.905	1	lm.nb	Transcription and Splicing	NM_020196.2:294
CACNA1S	-0.0301	0.257	-0.534	0.473	0.979	0.691	1.39	0.908	1	loglinear	Disease Association, Growth Factor Signaling, Transmitter Release, Transmitter Response and Reuptake	NM_000069.2:1440
MCM6	-0.0313	0.269	-0.558	0.495	0.979	0.679	1.41	0.908	1	lm.nb		NM_005915.4:515
DST	-0.0231	0.206	-0.427	0.38	0.984	0.744	1.3	0.912	1	lm.nb		NM_001723.4:1870
GRM8	0.0308	0.274	-0.506	0.568	1.02	0.704	1.48	0.912	1	lm.nb	Neural Connectivity, Transmitter Release, Transmitter Response and Reuptake, Vesicle Trafficking	NM_000845.1:1300
TWISTNB	-0.0371	0.334	-0.692	0.618	0.975	0.619	1.53	0.913	1	lm.nb	Transcription and Splicing	NM_001002926.1:3246
NGF	-0.0342	0.316	-0.654	0.585	0.977	0.636	1.5	0.915	1	loglinear	Apoptosis, Disease Association, Growth Factor Signaling, Trophic Factors	NM_002506.2:634
LSM2	-0.0362	0.34	-0.703	0.631	0.975	0.614	1.55	0.917	1	lm.nb	Transcription and Splicing	NM_021177.3:325
RIT2	0.0257	0.248	-0.46	0.511	1.02	0.727	1.43	0.918	1	lm.nb	Vesicle Trafficking	NM_002930.2:96
SF3B4	-0.0312	0.305	-0.628	0.566	0.979	0.647	1.48	0.92	1	lm.nb	Transcription and Splicing	NM_005850.4:892
PMP22	0.0252	0.25	-0.465	0.516	1.02	0.724	1.43	0.921	1	lm.nb	Myelination, Vesicle Trafficking	NM_000304.3:417
ABCC8	0.017	0.17	-0.316	0.349	1.01	0.804	1.27	0.921	1	lm.nb		NM_000352.3:480
BBC3	0.0357	0.36	-0.67	0.741	1.03	0.629	1.67	0.922	1	loglinear		NM_014417.2:1095
GABRA4	0.0129	0.131	-0.243	0.269	1.01	0.845	1.2	0.922	1	lm.nb	Neural Connectivity, Transmitter Release, Transmitter Response and Reuptake, Vesicle Trafficking	NM_000809.2:1545
ADORA1	-0.0287	0.297	-0.611	0.554	0.98	0.655	1.47	0.924	1	lm.nb	Axon and Dendrite Structure, Neural Connectivity, Transmitter Response and Reuptake, Vesicle Trafficking	NM_000674.1:1150
TRPA1	0.0295	0.31	-0.577	0.636	1.02	0.67	1.55	0.925	1	loglinear		NM_007332.2:970
BIRC3	-0.0528	0.576	-1.18	1.08	0.964	0.441	2.11	0.928	1	lm.nb		NM_182962.2:275
NCAPH	-0.0336	0.37	-0.759	0.692	0.977	0.591	1.62	0.929	1	loglinear		NM_015341.3:1550
LRRK2	-0.0232	0.273	-0.558	0.511	0.984	0.679	1.43	0.933	1	lm.nb	Axon and Dendrite Structure, Disease Association, Neural Connectivity, Oxidative Stress, Vesicle Trafficking	NM_198578.3:3355
TMEM100	-0.0282	0.348	-0.71	0.654	0.981	0.611	1.57	0.936	1	lm.nb		NM_018286.2:655
KIT	-0.03	0.377	-0.77	0.71	0.979	0.586	1.64	0.938	1	lm.nb		NM_000222.2:2644
RAB7A	-0.0163	0.218	-0.443	0.411	0.989	0.735	1.33	0.941	1	lm.nb		NM_004637.5:277
SLAMF9	0.0208	0.283	-0.533	0.575	1.01	0.691	1.49	0.942	1	loglinear		NM_001146173.1:389
PLCB4	-0.0174	0.241	-0.49	0.455	0.988	0.712	1.37	0.943	1	lm.nb	Axon and Dendrite Structure, Disease Association, Growth Factor Signaling, Neural Connectivity, Transmitter Release, Transmitter Response and Reuptake	NM_182797.2:994
RRM2	0.027	0.383	-0.723	0.777	1.02	0.606	1.71	0.945	1	loglinear		NM_001034.1:1615
CALML5	-0.0227	0.325	-0.661	0.615	0.984	0.633	1.53	0.945	1	loglinear	Disease Association, Transmitter Release, Transmitter Response and Reuptake, Trophic Factors	NM_017422.4:136
ATP13A2	0.0321	0.464	-0.876	0.941	1.02	0.545	1.92	0.946	1	loglinear	Oxidative Stress	NM_001141974.1:925
TH	0.0115	0.171	-0.324	0.347	1.01	0.799	1.27	0.947	1	loglinear	Axon and Dendrite Structure, Disease Association, Neural Connectivity, Transmitter Release, Transmitter Synthesis and Storage, Vesicle Trafficking	NM_000360.3:1306
UGCG	0.0221	0.346	-0.655	0.7	1.02	0.635	1.62	0.95	1	lm.nb	Disease Association, Lipid Metabolism	NM_003358.1:770
DOT1L.1	0.0221	0.365	-0.693	0.737	1.02	0.619	1.67	0.952	1	lm.nb	Chromatin Modification	NM_032482.2:105
PPP2R5C	-0.00619	0.114	-0.229	0.216	0.996	0.853	1.16	0.957	1	lm.nb	Carbohydrate Metabolism, Transmitter Release	NM_002719.3:1240
SRC	-0.0122	0.236	-0.474	0.45	0.992	0.72	1.37	0.959	1	lm.nb	Neural Connectivity, Oxidative Stress, Tissue Integrity, Transmitter Release	NM_005417.3:1410
COL6A3	0.0208	0.408	-0.779	0.821	1.01	0.583	1.77	0.96	1	lm.nb		NM_004369.3:2782
FASLG	0.0145	0.29	-0.555	0.584	1.01	0.681	1.5	0.961	1	loglinear	Angiogenesis, Apoptosis, Cytokines, Growth Factor Signaling, Trophic Factors	NM_000639.1:625
TMEM37	-0.0187	0.384	-0.772	0.735	0.987	0.586	1.66	0.962	1	loglinear		NM_183240.2:430
GCLC	-0.0109	0.224	-0.45	0.428	0.992	0.732	1.35	0.962	1	lm.nb		NM_001498.2:520
TTR	0.0342	0.708	-1.35	1.42	1.02	0.391	2.68	0.962	1	lm.nb		NM_000371.3:199
RPS9	0.0093	0.195	-0.373	0.391	1.01	0.772	1.31	0.963	1	lm.nb		NM_001013.3:470
TNFRSF12A	-0.0143	0.322	-0.646	0.617	0.99	0.639	1.53	0.965	1	loglinear	Angiogenesis, Cytokines, Disease Association	NM_016639.1:575
VPS4A	-0.00571	0.129	-0.259	0.248	0.996	0.836	1.19	0.965	1	lm.nb		NM_013245.2:1940
LGMN	-0.0103	0.249	-0.498	0.477	0.993	0.708	1.39	0.967	1	lm.nb		NM_001008530.2:522
PTPRN2	0.00466	0.116	-0.222	0.231	1	0.857	1.17	0.968	1	lm.nb	Axon and Dendrite Structure, Neural Connectivity, Vesicle Trafficking	NM_002847.3:2865
CFLAR	-0.00946	0.237	-0.474	0.455	0.993	0.72	1.37	0.969	1	lm.nb		NM_001127183.1:653
IRAK3	-0.0119	0.307	-0.614	0.59	0.992	0.653	1.51	0.97	1	lm.nb		NM_007199.1:1735
PLS1	0.0116	0.309	-0.594	0.617	1.01	0.663	1.53	0.97	1	lm.nb	Neuronal Cytoskeleton	NM_002670.2:3261
APEX1	-0.00928	0.248	-0.494	0.476	0.994	0.71	1.39	0.971	1	lm.nb		NM_001641.2:727
CNN2	-0.014	0.375	-0.749	0.721	0.99	0.595	1.65	0.971	1	lm.nb		NM_004368.3:609
VPS4B	-0.00776	0.211	-0.422	0.406	0.995	0.747	1.33	0.971	1	lm.nb		NM_004869.3:632
IGF1	0.00758	0.207	-0.397	0.413	1.01	0.759	1.33	0.971	1	loglinear	Activated Microglia, Carbohydrate Metabolism, Disease Association, Growth Factor Signaling, Transmitter Response and Reuptake	NM_000618.3:491
CDK2	0.00851	0.268	-0.517	0.534	1.01	0.699	1.45	0.975	1	lm.nb	Chromatin Modification, Disease Association, Oxidative Stress	NM_001798.2:220
CTSE	-0.00717	0.245	-0.487	0.473	0.995	0.713	1.39	0.977	1	loglinear	Activated Microglia, Autophagy, Disease Association	NM_001910.2:2070
TNFRSF10D	-0.0122	0.439	-0.872	0.848	0.992	0.546	1.8	0.978	1	lm.nb	Apoptosis, Cytokines, Disease Association	NM_003840.3:2380
CLSTN1	0.00264	0.113	-0.22	0.225	1	0.859	1.17	0.982	1	lm.nb		NM_001009566.2:4989
UBE3A	0.009	0.42	-0.814	0.832	1.01	0.569	1.78	0.983	1	loglinear	Unfolded Protein Response	NM_000462.2:2735
DOT1L	-0.00554	0.259	-0.512	0.501	0.996	0.701	1.42	0.983	1	lm.nb		NM_032482.2:3092
ANGPT2	0.0108	0.516	-1	1.02	1.01	0.5	2.03	0.984	1	lm.nb	Angiogenesis, Disease Association	NM_001147.2:1775
BAG3	-0.00556	0.422	-0.833	0.821	0.996	0.562	1.77	0.99	1	lm.nb		NM_004281.3:1740
CIDEA	0.00144	0.233	-0.455	0.458	1	0.73	1.37	0.995	1	lm.nb		NM_001279.2:740
SRGN	0.00199	0.449	-0.877	0.881	1	0.544	1.84	0.997	1	lm.nb		NR_036430.1:65
CD244	-0.000683	0.159	-0.312	0.311	1	0.805	1.24	0.997	1	loglinear		NM_001166663.1:22
CX3CL1	0.000487	0.235	-0.46	0.461	1	0.727	1.38	0.998	1	lm.nb	Angiogenesis, Cytokines, Neural Connectivity, Vesicle Trafficking	NM_002996.3:1216
GRIA3	-0.000219	0.11	-0.216	0.216	1	0.861	1.16	0.998	1	lm.nb	Axon and Dendrite Structure, Neural Connectivity, Transmitter Release, Transmitter Response and Reuptake, Vesicle Trafficking	NM_000828.4:426
MAPK14	1.48e-15	0.142	-0.279	0.279	1	0.824	1.21	1	1	lm.nb		NM_001315.2:792
