# Supplementary material for: Astroglial toxicity promotes synaptic degeneration in the thalamocortical circuit in frontotemporal dementia with GRN mutations
Source: J Clin Invest. 2023 Mar 15;133(6):e164919. doi: 10.1172/JCI164919 (PMC10014110; doi:10.1172/JCI164919)
Supplement: Supplemental table 3 [file jci-133-164919-s064.xlsx]

## Sheet: A. hTH DEGs
Supplementary Table 3A. snRNA-seq DEGs analyses in all cell clusters: FTLD-GRN patients vs controls (related to Figures 3, 4 and 5)
Cluster	gene.IDs	Gene	gene.biotypes	log2(Fold Change)	FDR
AST	ENSG00000113231	PDE8B	proteIN_codINg	-1.13025	5.74114e-08
AST	ENSG00000154217	PITPNC1	proteIN_codINg	-0.949185	1.98489e-07
AST	ENSG00000067141	NEO1	proteIN_codINg	-0.824237	3.39432e-07
AST	ENSG00000105372	RPS19	proteIN_codINg	0.318832	8.80208e-07
AST	ENSG00000137818	RPLP1	proteIN_codINg	0.441892	1.57439e-06
AST	ENSG00000151474	FRMD4A	proteIN_codINg	-0.688865	1.69775e-06
AST	ENSG00000144642	RBMS3	proteIN_codINg	-0.856725	2.41203e-06
AST	ENSG00000008083	JARID2	proteIN_codINg	-0.438225	3.30396e-06
AST	ENSG00000138639	ARHGAP24	proteIN_codINg	-0.882777	4.53686e-06
AST	ENSG00000072952	MRVI1	proteIN_codINg	-0.456284	4.93652e-06
AST	ENSG00000170153	RNF150	proteIN_codINg	-0.390643	4.93652e-06
AST	ENSG00000178104	PDE4DIP	proteIN_codINg	0.401365	5.88467e-06
AST	ENSG00000151322	NPAS3	proteIN_codINg	-0.695602	8.18342e-06
AST	ENSG00000166689	PLEKHA7	proteIN_codINg	0.429232	8.86918e-06
AST	ENSG00000218175	AC016739.2	processed_pseudogene	0.382916	8.86918e-06
AST	ENSG00000226688	ENTPD1-AS1	antisense	-0.280943	1.89378e-05
AST	ENSG00000153823	PID1	proteIN_codINg	-0.353643	2.66706e-05
AST	ENSG00000165995	CACNB2	proteIN_codINg	-0.655856	3.2322e-05
AST	ENSG00000082805	ERC1	proteIN_codINg	-0.350215	3.74933e-05
AST	ENSG00000172809	RPL38	proteIN_codINg	0.336333	4.16453e-05
AST	ENSG00000178904	DPY19L3	proteIN_codINg	-0.443179	4.16453e-05
AST	ENSG00000188803	SHISA6	proteIN_codINg	-0.406582	4.16453e-05
AST	ENSG00000183579	ZNRF3	proteIN_codINg	-0.273473	4.85691e-05
AST	ENSG00000167191	GPRC5B	proteIN_codINg	0.594493	7.04389e-05
AST	ENSG00000187514	PTMA	proteIN_codINg	0.351593	8.05947e-05
AST	ENSG00000197756	RPL37A	proteIN_codINg	0.470338	8.18304e-05
AST	ENSG00000165323	FAT3	proteIN_codINg	-0.819107	8.45163e-05
AST	ENSG00000107186	MPDZ	proteIN_codINg	0.349655	9.52995e-05
AST	ENSG00000167996	FTH1	proteIN_codINg	0.661179	9.52995e-05
AST	ENSG00000133112	TPT1	proteIN_codINg	0.390101	9.68433e-05
AST	ENSG00000183166	CALN1	proteIN_codINg	-0.367366	0.000101406
AST	ENSG00000249252	RP11-665G4.1	antisense	-0.450685	0.000101406
AST	ENSG00000120251	GRIA2	proteIN_codINg	-0.548855	0.000102992
AST	ENSG00000144908	ALDH1L1	proteIN_codINg	-0.746434	0.000102992
AST	ENSG00000115268	RPS15	proteIN_codINg	0.318585	0.000109892
AST	ENSG00000167526	RPL13	proteIN_codINg	0.280996	0.000153055
AST	ENSG00000100505	TRIM9	proteIN_codINg	-0.707167	0.000158774
AST	ENSG00000174628	IQCK	proteIN_codINg	0.303429	0.00016672
AST	ENSG00000136754	ABI1	proteIN_codINg	-0.520507	0.000178745
AST	ENSG00000156508	EEF1A1	proteIN_codINg	0.334262	0.000188578
AST	ENSG00000156052	GNAQ	proteIN_codINg	-0.367566	0.000192545
AST	ENSG00000119139	TJP2	proteIN_codINg	0.333311	0.000204642
AST	ENSG00000172260	NEGR1	proteIN_codINg	-0.33143	0.000204642
AST	ENSG00000115306	SPTBN1	proteIN_codINg	-0.468585	0.000205066
AST	ENSG00000204442	FAM155A	proteIN_codINg	-1.08962	0.000213458
AST	ENSG00000255864	RP11-444D3.1	lINcRNA	-0.570648	0.000226385
AST	ENSG00000006652	IFRD1	proteIN_codINg	0.475839	0.000229785
AST	ENSG00000148948	LRRC4C	proteIN_codINg	-0.522236	0.00026095
AST	ENSG00000038532	CLEC16A	proteIN_codINg	-0.375155	0.000291657
AST	ENSG00000133083	DCLK1	proteIN_codINg	1.15602	0.000291657
AST	ENSG00000157103	SLC6A1	proteIN_codINg	-0.323345	0.000307792
AST	ENSG00000197555	SIPA1L1	proteIN_codINg	0.706411	0.000340063
AST	ENSG00000069020	MAST4	proteIN_codINg	-0.638245	0.000350851
AST	ENSG00000156218	ADAMTSL3	proteIN_codINg	0.311407	0.000395961
AST	ENSG00000134508	CABLES1	proteIN_codINg	-1.23019	0.000405677
AST	ENSG00000144713	RPL32	proteIN_codINg	0.293694	0.000411918
AST	ENSG00000173812	EIF1	proteIN_codINg	0.271096	0.000439488
AST	ENSG00000171723	GPHN	proteIN_codINg	-0.516247	0.000455548
AST	ENSG00000197442	MAP3K5	proteIN_codINg	-0.438453	0.000460071
AST	ENSG00000168675	LDLRAD4	proteIN_codINg	-0.536523	0.000469997
AST	ENSG00000179399	GPC5	proteIN_codINg	-1.47812	0.000490661
AST	ENSG00000128656	CHN1	proteIN_codINg	-0.369868	0.000514113
AST	ENSG00000103740	ACSBG1	proteIN_codINg	0.322859	0.00055103
AST	ENSG00000152208	GRID2	proteIN_codINg	-0.492587	0.000568655
AST	ENSG00000109846	CRYAB	proteIN_codINg	1.30275	0.000595599
AST	ENSG00000160307	S100B	proteIN_codINg	0.420064	0.000595599
AST	ENSG00000127603	MACF1	proteIN_codINg	-0.460266	0.000677185
AST	ENSG00000138696	BMPR1B	proteIN_codINg	-0.543094	0.000677185
AST	ENSG00000087086	FTL	proteIN_codINg	1.10253	0.000680732
AST	ENSG00000073849	ST6GAL1	proteIN_codINg	0.369038	0.000685544
AST	ENSG00000140264	SERF2	proteIN_codINg	0.334215	0.00072278
AST	ENSG00000205213	LGR4	proteIN_codINg	-0.311067	0.000757545
AST	ENSG00000132424	PNISR	proteIN_codINg	0.54564	0.000809932
AST	ENSG00000136297	MMD2	proteIN_codINg	-0.271656	0.000850829
AST	ENSG00000186472	PCLO	proteIN_codINg	-0.404351	0.000952228
AST	ENSG00000182621	PLCB1	proteIN_codINg	-0.599304	0.00107369
AST	ENSG00000148737	TCF7L2	proteIN_codINg	-0.419685	0.00109423
AST	ENSG00000150991	UBC	proteIN_codINg	0.683377	0.00109624
AST	ENSG00000262655	SPON1	proteIN_codINg	-0.75148	0.00109624
AST	ENSG00000204389	HSPA1A	proteIN_codINg	1.71225	0.00111926
AST	ENSG00000177853	ZNF518A	proteIN_codINg	-0.350954	0.00114084
AST	ENSG00000125148	MT2A	proteIN_codINg	1.03452	0.00114354
AST	ENSG00000106211	HSPB1	proteIN_codINg	1.86276	0.00126454
AST	ENSG00000170315	UBB	proteIN_codINg	0.360386	0.00139893
AST	ENSG00000210082	MT-RNR2	Mt_rRNA	1.68967	0.00139893
AST	ENSG00000111058	ACSS3	proteIN_codINg	-0.306346	0.00154974
AST	ENSG00000152137	HSPB8	proteIN_codINg	0.50761	0.00154974
AST	ENSG00000132842	AP3B1	proteIN_codINg	-0.391092	0.0016693
AST	ENSG00000162599	NFIA	proteIN_codINg	-0.590468	0.00167306
AST	ENSG00000151623	NR3C2	proteIN_codINg	-0.45374	0.0017715
AST	ENSG00000198363	ASPH	proteIN_codINg	-0.384613	0.0017715
AST	ENSG00000156049	GNA14	proteIN_codINg	-0.450594	0.0017771
AST	ENSG00000185532	PRKG1	proteIN_codINg	-0.588989	0.00181807
AST	ENSG00000079819	EPB41L2	proteIN_codINg	-0.303311	0.00181892
AST	ENSG00000250938	RP11-679C8.2	antisense	-0.27393	0.00185354
AST	ENSG00000087903	RFX2	proteIN_codINg	0.483962	0.00195982
AST	ENSG00000139910	NOVA1	proteIN_codINg	0.404073	0.00199853
AST	ENSG00000251442	LINC01094	lINcRNA	0.299697	0.00208243
AST	ENSG00000224081	LINC01057	transcribed_processed_pseudogene	-0.441202	0.00212056
AST	ENSG00000115380	EFEMP1	proteIN_codINg	-0.35332	0.00239691
AST	ENSG00000120885	CLU	proteIN_codINg	0.99324	0.00243105
AST	ENSG00000176046	NUPR1	proteIN_codINg	0.39032	0.00253481
AST	ENSG00000109475	RPL34	proteIN_codINg	0.398132	0.00261093
AST	ENSG00000151012	SLC7A11	proteIN_codINg	1.50979	0.00263545
AST	ENSG00000119707	RBM25	proteIN_codINg	-0.47281	0.00264214
AST	ENSG00000106571	GLI3	proteIN_codINg	-0.383675	0.00286416
AST	ENSG00000162840	MT2P1	processed_pseudogene	0.348642	0.00289423
AST	ENSG00000078114	NEBL	proteIN_codINg	0.810071	0.00295515
AST	ENSG00000079691	LRRC16A	proteIN_codINg	-0.517388	0.00296279
AST	ENSG00000111371	SLC38A1	proteIN_codINg	0.270643	0.00296279
AST	ENSG00000135063	FAM189A2	proteIN_codINg	-0.655466	0.00296903
AST	ENSG00000204388	HSPA1B	proteIN_codINg	1.25758	0.00335306
AST	ENSG00000100033	PRODH	proteIN_codINg	-0.639073	0.00345316
AST	ENSG00000162733	DDR2	proteIN_codINg	0.539918	0.00346029
AST	ENSG00000079482	OPHN1	proteIN_codINg	-0.461449	0.00353791
AST	ENSG00000245526	LINC00461	lINcRNA	-0.421895	0.00356854
AST	ENSG00000147408	CSGALNACT1	proteIN_codINg	-0.647064	0.00370502
AST	ENSG00000139132	FGD4	proteIN_codINg	-0.38775	0.0037977
AST	ENSG00000154930	ACSS1	proteIN_codINg	-0.305089	0.00384409
AST	ENSG00000080503	SMARCA2	proteIN_codINg	-0.336614	0.00386564
AST	ENSG00000105855	ITGB8	proteIN_codINg	0.519862	0.00386564
AST	ENSG00000166295	ANAPC16	proteIN_codINg	0.310481	0.00409019
AST	ENSG00000140538	NTRK3	proteIN_codINg	-0.669311	0.004222
AST	ENSG00000163288	GABRB1	proteIN_codINg	-0.966369	0.004222
AST	ENSG00000178980	SEPW1	proteIN_codINg	0.354699	0.004222
AST	ENSG00000099954	CECR2	proteIN_codINg	-0.429467	0.00434851
AST	ENSG00000113140	SPARC	proteIN_codINg	0.596298	0.00454239
AST	ENSG00000103034	NDRG4	proteIN_codINg	-0.315477	0.00482524
AST	ENSG00000170485	NPAS2	proteIN_codINg	0.544374	0.00492115
AST	ENSG00000184384	MAML2	proteIN_codINg	0.418271	0.00521344
AST	ENSG00000179915	NRXN1	proteIN_codINg	-1.87323	0.00582421
AST	ENSG00000148655	C10orf11	proteIN_codINg	-0.794908	0.00608764
AST	ENSG00000080493	SLC4A4	proteIN_codINg	-0.497137	0.00619367
AST	ENSG00000049618	ARID1B	proteIN_codINg	-0.270004	0.0062573
AST	ENSG00000143344	RGL1	proteIN_codINg	-0.320771	0.00645375
AST	ENSG00000118985	ELL2	proteIN_codINg	-0.579332	0.00715074
AST	ENSG00000144749	LRIG1	proteIN_codINg	-0.582492	0.00760914
AST	ENSG00000168710	AHCYL1	proteIN_codINg	-1.33152	0.00842928
AST	ENSG00000128512	DOCK4	proteIN_codINg	-0.521509	0.00869547
AST	ENSG00000175161	CADM2	proteIN_codINg	-0.964434	0.00869547
AST	ENSG00000179104	TMTC2	proteIN_codINg	-0.521055	0.00883199
AST	ENSG00000101439	CST3	proteIN_codINg	0.91208	0.00914042
AST	ENSG00000115904	SOS1	proteIN_codINg	0.390572	0.00932578
AST	ENSG00000132122	SPATA6	proteIN_codINg	-0.30144	0.00951145
AST	ENSG00000164506	STXBP5	proteIN_codINg	-0.414824	0.00951145
AST	ENSG00000068078	FGFR3	proteIN_codINg	-0.547063	0.00993015
AST	ENSG00000150471	ADGRL3	proteIN_codINg	-0.689718	0.00993015
AST	ENSG00000122566	HNRNPA2B1	proteIN_codINg	0.430644	0.0108991
AST	ENSG00000171877	FRMD5	proteIN_codINg	0.438484	0.0122109
AST	ENSG00000158966	CACHD1	proteIN_codINg	-0.398837	0.0122978
AST	ENSG00000134294	SLC38A2	proteIN_codINg	0.270255	0.0127689
AST	ENSG00000145934	TENM2	proteIN_codINg	-0.749768	0.0138764
AST	ENSG00000114204	SERPINI2	proteIN_codINg	0.274011	0.0139034
AST	ENSG00000021645	NRXN3	proteIN_codINg	0.490685	0.0141385
AST	ENSG00000046653	GPM6B	proteIN_codINg	0.494178	0.0141962
AST	ENSG00000080824	HSP90AA1	proteIN_codINg	1.46695	0.0142092
AST	ENSG00000250903	GMDS-AS1	lINcRNA	-0.284784	0.0150036
AST	ENSG00000128536	CDHR3	proteIN_codINg	-0.424631	0.0177614
AST	ENSG00000198408	MGEA5	proteIN_codINg	-0.351419	0.0177614
AST	ENSG00000144381	HSPD1	proteIN_codINg	0.380772	0.0200557
AST	ENSG00000182463	TSHZ2	proteIN_codINg	0.752236	0.0215479
AST	ENSG00000134146	DPH6	proteIN_codINg	-0.273147	0.0216716
AST	ENSG00000245532	NEAT1	lINcRNA	1.23318	0.0217877
AST	ENSG00000144935	TRPC1	proteIN_codINg	-0.277514	0.0230077
AST	ENSG00000156475	PPP2R2B	proteIN_codINg	-0.568172	0.0230077
AST	ENSG00000120694	HSPH1	proteIN_codINg	0.738576	0.0245202
AST	ENSG00000270898	GPR75-ASB3	proteIN_codINg	0.298014	0.0245202
AST	ENSG00000151914	DST	proteIN_codINg	-0.435077	0.0247006
AST	ENSG00000110436	SLC1A2	proteIN_codINg	-1.26163	0.0247382
AST	ENSG00000185070	FLRT2	proteIN_codINg	-0.373198	0.0254263
AST	ENSG00000114861	FOXP1	proteIN_codINg	-0.34526	0.025598
AST	ENSG00000106780	MEGF9	proteIN_codINg	0.359146	0.0272165
AST	ENSG00000198763	MT-ND2	proteIN_codINg	1.30433	0.0272165
AST	ENSG00000152767	FARP1	proteIN_codINg	-0.300602	0.0272882
AST	ENSG00000150672	DLG2	proteIN_codINg	-0.554082	0.0282245
AST	ENSG00000205542	TMSB4X	proteIN_codINg	0.329191	0.0328997
AST	ENSG00000185008	ROBO2	proteIN_codINg	0.415663	0.0379897
AST	ENSG00000164292	RHOBTB3	proteIN_codINg	-0.406799	0.0404835
AST	ENSG00000152661	GJA1	proteIN_codINg	0.569208	0.0419199
AST	ENSG00000197746	PSAP	proteIN_codINg	0.312641	0.0437178
AST	ENSG00000123104	ITPR2	proteIN_codINg	-0.599222	0.045301
AST	ENSG00000079215	SLC1A3	proteIN_codINg	-1.13355	0.0460876
AST	ENSG00000124749	COL21A1	proteIN_codINg	0.425268	0.049144
ENDO	ENSG00000205542	TMSB4X	proteIN_codINg	1.47577	5.20601e-07
ENDO	ENSG00000231500	RPS18	proteIN_codINg	0.845561	5.20601e-07
ENDO	ENSG00000140264	SERF2	proteIN_codINg	0.905361	9.35289e-07
ENDO	ENSG00000167526	RPL13	proteIN_codINg	1.22752	1.17964e-06
ENDO	ENSG00000178980	SEPW1	proteIN_codINg	0.738826	1.17964e-06
ENDO	ENSG00000215030	RPL13P12	processed_pseudogene	1.12111	1.74641e-06
ENDO	ENSG00000172889	EGFL7	proteIN_codINg	-1.32085	2.11166e-06
ENDO	ENSG00000149273	RPS3	proteIN_codINg	0.796059	3.26698e-06
ENDO	ENSG00000242299	RP11-234A1.1	processed_pseudogene	0.79972	3.26698e-06
ENDO	ENSG00000142676	RPL11	proteIN_codINg	0.73705	8.7632e-06
ENDO	ENSG00000164181	ELOVL7	proteIN_codINg	-1.31773	1.56562e-05
ENDO	ENSG00000143947	RPS27A	proteIN_codINg	0.736195	1.64025e-05
ENDO	ENSG00000224631	RP11-51O6.1	transcribed_processed_pseudogene	0.861719	2.15116e-05
ENDO	ENSG00000087095	NLK	proteIN_codINg	-0.66702	2.50889e-05
ENDO	ENSG00000184005	ST6GALNAC3	proteIN_codINg	-1.29116	2.50889e-05
ENDO	ENSG00000189058	APOD	proteIN_codINg	0.408802	2.50889e-05
ENDO	ENSG00000218227	RP11-889L3.1	processed_pseudogene	0.696814	2.50889e-05
ENDO	ENSG00000230216	HSPB1P2	processed_pseudogene	0.473002	2.50889e-05
ENDO	ENSG00000110799	VWF	proteIN_codINg	-1.11747	2.58556e-05
ENDO	ENSG00000213949	ITGA1	proteIN_codINg	-0.772384	3.14461e-05
ENDO	ENSG00000167996	FTH1	proteIN_codINg	1.13809	3.33578e-05
ENDO	ENSG00000196683	TOMM7	proteIN_codINg	0.378615	3.33578e-05
ENDO	ENSG00000218208	RP11-367G18.2	processed_pseudogene	0.658491	3.33578e-05
ENDO	ENSG00000235552	RPL6P27	transcribed_processed_pseudogene	0.760728	4.71527e-05
ENDO	ENSG00000233913	CTC-575D19.1	processed_pseudogene	0.484122	4.99362e-05
ENDO	ENSG00000228474	OST4	proteIN_codINg	0.276535	5.58668e-05
ENDO	ENSG00000108298	RPL19	proteIN_codINg	0.693828	6.85651e-05
ENDO	ENSG00000178464	CTD-2192J16.15	processed_pseudogene	1.21311	7.03358e-05
ENDO	ENSG00000126432	PRDX5	proteIN_codINg	0.344014	7.41448e-05
ENDO	ENSG00000137970	RPL7P9	processed_pseudogene	0.855224	7.41448e-05
ENDO	ENSG00000063177	RPL18	proteIN_codINg	0.692817	8.12192e-05
ENDO	ENSG00000231767	RP11-92K2.2	processed_pseudogene	0.71488	8.12192e-05
ENDO	ENSG00000139239	RPL14P1	processed_pseudogene	0.50474	8.58289e-05
ENDO	ENSG00000116016	EPAS1	proteIN_codINg	-0.904575	9.26332e-05
ENDO	ENSG00000179776	CDH5	proteIN_codINg	-0.533168	9.26332e-05
ENDO	ENSG00000100097	LGALS1	proteIN_codINg	0.452215	9.56855e-05
ENDO	ENSG00000150991	UBC	proteIN_codINg	0.814439	9.9129e-05
ENDO	ENSG00000089009	RPL6	proteIN_codINg	0.728565	0.000114871
ENDO	ENSG00000073417	PDE8A	proteIN_codINg	-0.679591	0.000120537
ENDO	ENSG00000226525	RPS7P10	processed_pseudogene	0.624837	0.000122361
ENDO	ENSG00000236552	RPL13AP5	processed_pseudogene	1.35803	0.000122361
ENDO	ENSG00000219023	RP3-340B19.2	processed_pseudogene	0.275212	0.000158021
ENDO	ENSG00000171863	RPS7	proteIN_codINg	0.633039	0.000166305
ENDO	ENSG00000214485	RPL7P1	processed_pseudogene	0.436842	0.000167561
ENDO	ENSG00000135940	COX5B	proteIN_codINg	0.395844	0.000171844
ENDO	ENSG00000225912	RP13-258O15.1	processed_pseudogene	0.420558	0.000176623
ENDO	ENSG00000146677	AC004453.8	processed_pseudogene	0.908634	0.000178402
ENDO	ENSG00000109475	RPL34	proteIN_codINg	0.966273	0.000178474
ENDO	ENSG00000166947	EPB42	proteIN_codINg	0.287799	0.000178474
ENDO	ENSG00000204592	HLA-E	proteIN_codINg	-1.04666	0.000182194
ENDO	ENSG00000145425	RPS3A	proteIN_codINg	0.647116	0.000211015
ENDO	ENSG00000156482	RPL30	proteIN_codINg	0.634954	0.000211015
ENDO	ENSG00000134419	RPS15A	proteIN_codINg	0.619702	0.000212409
ENDO	ENSG00000226221	RPL26P19	processed_pseudogene	0.663621	0.000212409
ENDO	ENSG00000160307	S100B	proteIN_codINg	0.504158	0.000219078
ENDO	ENSG00000236058	RP11-215A21.2	processed_pseudogene	0.864267	0.000244798
ENDO	ENSG00000162244	RPL29	proteIN_codINg	0.422767	0.000310941
ENDO	ENSG00000181524	RPL24P4	processed_pseudogene	0.461761	0.00032658
ENDO	ENSG00000188846	RPL14	proteIN_codINg	0.643348	0.00032658
ENDO	ENSG00000115268	RPS15	proteIN_codINg	0.758747	0.000337339
ENDO	ENSG00000122406	RPL5	proteIN_codINg	0.566826	0.000337339
ENDO	ENSG00000112541	PDE10A	proteIN_codINg	-0.992319	0.000341719
ENDO	ENSG00000234797	RPS3AP6	processed_pseudogene	0.778193	0.00035043
ENDO	ENSG00000212664	RP11-592N21.1	processed_pseudogene	0.871459	0.000361892
ENDO	ENSG00000232573	RPL3P4	processed_pseudogene	0.962583	0.00039231
ENDO	ENSG00000105640	RPL18A	proteIN_codINg	0.58453	0.000395998
ENDO	ENSG00000204389	HSPA1A	proteIN_codINg	2.52244	0.000401187
ENDO	ENSG00000164587	RPS14	proteIN_codINg	0.900952	0.00046606
ENDO	ENSG00000174748	RPL15	proteIN_codINg	0.594705	0.00046606
ENDO	ENSG00000076356	PLXNA2	proteIN_codINg	-0.536941	0.000504519
ENDO	ENSG00000241741	RPL7AP30	processed_pseudogene	0.581893	0.000507926
ENDO	ENSG00000126785	RHOJ	proteIN_codINg	-0.623465	0.000542091
ENDO	ENSG00000105193	RPS16	proteIN_codINg	0.669973	0.000547744
ENDO	ENSG00000235297	FAUP1	processed_pseudogene	0.432994	0.000555241
ENDO	ENSG00000176641	RNF152	proteIN_codINg	-0.776532	0.000560716
ENDO	ENSG00000178429	RPS3AP5	processed_pseudogene	0.473268	0.000578623
ENDO	ENSG00000082438	COBLL1	proteIN_codINg	-1.2105	0.000611138
ENDO	ENSG00000142494	SLC47A1	proteIN_codINg	0.439043	0.000615568
ENDO	ENSG00000114391	RPL24	proteIN_codINg	0.585699	0.000627074
ENDO	ENSG00000129422	MTUS1	proteIN_codINg	-0.696807	0.000637659
ENDO	ENSG00000138326	RPS24	proteIN_codINg	0.502549	0.000637659
ENDO	ENSG00000142541	RPL13A	proteIN_codINg	0.605943	0.000637659
ENDO	ENSG00000125868	DSTN	proteIN_codINg	0.374543	0.000650399
ENDO	ENSG00000237214	RP11-12M9.3	processed_pseudogene	0.412239	0.000650399
ENDO	ENSG00000263266	RPS7P1	processed_pseudogene	0.692745	0.000899961
ENDO	ENSG00000279576	AP000769.1	proteIN_codINg	1.24963	0.000904164
ENDO	ENSG00000118181	RPS25	proteIN_codINg	1.14027	0.000928779
ENDO	ENSG00000203907	OOEP	proteIN_codINg	0.816843	0.000928779
ENDO	ENSG00000205485	AC004980.7	transcribed_unprocessed_pseudogene	-0.692476	0.000928779
ENDO	ENSG00000100380	ST13	proteIN_codINg	0.602652	0.000962114
ENDO	ENSG00000131143	COX4I1	proteIN_codINg	0.323265	0.000981253
ENDO	ENSG00000106211	HSPB1	proteIN_codINg	2.22576	0.00098524
ENDO	ENSG00000184113	CLDN5	proteIN_codINg	-1.07469	0.00101353
ENDO	ENSG00000149806	FAU	proteIN_codINg	0.512127	0.00103512
ENDO	ENSG00000154217	PITPNC1	proteIN_codINg	-1.51658	0.00110431
ENDO	ENSG00000242071	RPL7AP6	processed_pseudogene	0.455136	0.00117607
ENDO	ENSG00000003402	CFLAR	proteIN_codINg	-0.485027	0.00118661
ENDO	ENSG00000102755	FLT1	proteIN_codINg	-1.15113	0.00118661
ENDO	ENSG00000218426	RP11-475C16.1	processed_pseudogene	0.593088	0.00122872
ENDO	ENSG00000171408	PDE7B	proteIN_codINg	-0.974148	0.00128933
ENDO	ENSG00000227008	RP3-417G15.1	processed_pseudogene	0.442549	0.00128933
ENDO	ENSG00000185641	CTD-2287O16.1	processed_pseudogene	0.593367	0.00135877
ENDO	ENSG00000113231	PDE8B	proteIN_codINg	-0.901017	0.0013911
ENDO	ENSG00000112685	EXOC2	proteIN_codINg	-0.387059	0.00139601
ENDO	ENSG00000219507	FTH1P8	processed_pseudogene	0.774554	0.00139601
ENDO	ENSG00000183826	BTBD9	proteIN_codINg	-0.586199	0.00140425
ENDO	ENSG00000080573	COL5A3	proteIN_codINg	-0.470269	0.00144798
ENDO	ENSG00000122566	HNRNPA2B1	proteIN_codINg	0.688515	0.00144798
ENDO	ENSG00000232346	SC22CB-1E7.1	processed_pseudogene	0.561005	0.00144798
ENDO	ENSG00000008988	RPS20	proteIN_codINg	0.54507	0.00147031
ENDO	ENSG00000160789	LMNA	proteIN_codINg	-0.294083	0.00147031
ENDO	ENSG00000234335	RPS4XP11	processed_pseudogene	0.418372	0.00147736
ENDO	ENSG00000137491	SLCO2B1	proteIN_codINg	-0.60657	0.0014791
ENDO	ENSG00000171132	PRKCE	proteIN_codINg	-0.564992	0.00152291
ENDO	ENSG00000033627	ATP6V0A1	proteIN_codINg	-0.396655	0.00156337
ENDO	ENSG00000140988	RPS2	proteIN_codINg	0.504557	0.00156344
ENDO	ENSG00000183570	PCBP3	proteIN_codINg	-1.05693	0.00163906
ENDO	ENSG00000117394	SLC2A1	proteIN_codINg	-0.750295	0.0016587
ENDO	ENSG00000127184	COX7C	proteIN_codINg	0.423795	0.0016587
ENDO	ENSG00000233762	AC007969.5	processed_pseudogene	0.858716	0.00169856
ENDO	ENSG00000110700	RPS13	proteIN_codINg	0.379719	0.00170583
ENDO	ENSG00000226360	RPL10AP6	processed_pseudogene	0.373093	0.00170583
ENDO	ENSG00000169031	COL4A3	proteIN_codINg	-0.376382	0.00172413
ENDO	ENSG00000088986	DYNLL1	proteIN_codINg	0.284648	0.0018461
ENDO	ENSG00000177600	RPLP2	proteIN_codINg	1.00698	0.00201884
ENDO	ENSG00000237550	RPL9P9	transcribed_processed_pseudogene	0.461535	0.00213009
ENDO	ENSG00000145349	CAMK2D	proteIN_codINg	-0.738963	0.0021841
ENDO	ENSG00000170315	UBB	proteIN_codINg	0.745353	0.00246778
ENDO	ENSG00000198755	RPL10A	proteIN_codINg	0.567846	0.00247996
ENDO	ENSG00000133107	TRPC4	proteIN_codINg	-0.947452	0.00253993
ENDO	ENSG00000141447	OSBPL1A	proteIN_codINg	0.294332	0.00253993
ENDO	ENSG00000237668	RPS15AP38	processed_pseudogene	0.438474	0.00253993
ENDO	ENSG00000103257	SLC7A5	proteIN_codINg	-0.699787	0.00254505
ENDO	ENSG00000166689	PLEKHA7	proteIN_codINg	0.369292	0.00264719
ENDO	ENSG00000142168	SOD1	proteIN_codINg	0.514476	0.00288855
ENDO	ENSG00000144381	HSPD1	proteIN_codINg	0.549361	0.00290326
ENDO	ENSG00000205336	ADGRG1	proteIN_codINg	-0.305178	0.00302288
ENDO	ENSG00000240509	RPL34P18	processed_pseudogene	0.850316	0.00308086
ENDO	ENSG00000109846	CRYAB	proteIN_codINg	0.648029	0.00312731
ENDO	ENSG00000171444	MCC	proteIN_codINg	-0.560549	0.00312731
ENDO	ENSG00000109971	HSPA8	proteIN_codINg	0.490522	0.00316187
ENDO	ENSG00000105339	DENND3	proteIN_codINg	-0.443596	0.00326407
ENDO	ENSG00000142937	RPS8	proteIN_codINg	0.559174	0.00332966
ENDO	ENSG00000114480	GBE1	proteIN_codINg	-0.768996	0.00335484
ENDO	ENSG00000117318	ID3	proteIN_codINg	0.510843	0.00340486
ENDO	ENSG00000164405	UQCRQ	proteIN_codINg	0.290884	0.00348926
ENDO	ENSG00000137154	RPS6	proteIN_codINg	0.601988	0.00373607
ENDO	ENSG00000140319	SRP14	proteIN_codINg	0.439359	0.00373716
ENDO	ENSG00000169020	ATP5I	proteIN_codINg	0.311511	0.00396563
ENDO	ENSG00000197756	RPL37A	proteIN_codINg	0.823629	0.00400692
ENDO	ENSG00000218175	AC016739.2	processed_pseudogene	1.33589	0.00405963
ENDO	ENSG00000076641	PAG1	proteIN_codINg	-0.37753	0.00447592
ENDO	ENSG00000153317	ASAP1	proteIN_codINg	-0.650819	0.00448935
ENDO	ENSG00000185716	C16orf52	proteIN_codINg	-0.51651	0.00478707
ENDO	ENSG00000120694	HSPH1	proteIN_codINg	0.954836	0.00493629
ENDO	ENSG00000112306	RPS12	proteIN_codINg	0.833683	0.00493868
ENDO	ENSG00000071082	RPL31	proteIN_codINg	0.694725	0.00504607
ENDO	ENSG00000176884	GRIN1	proteIN_codINg	-0.413205	0.00504607
ENDO	ENSG00000160801	PTH1R	proteIN_codINg	-0.66034	0.00512331
ENDO	ENSG00000276550	HERC2P2	transcribed_unprocessed_pseudogene	0.726707	0.00538589
ENDO	ENSG00000107186	MPDZ	proteIN_codINg	0.490419	0.00556355
ENDO	ENSG00000198034	RPS4X	proteIN_codINg	0.551895	0.00566488
ENDO	ENSG00000130158	DOCK6	proteIN_codINg	-0.411571	0.0059022
ENDO	ENSG00000198242	RPL23A	proteIN_codINg	0.813734	0.00592995
ENDO	ENSG00000229117	RPL41	proteIN_codINg	0.695541	0.00663159
ENDO	ENSG00000148303	RPL7A	proteIN_codINg	0.444262	0.00674479
ENDO	ENSG00000090975	PITPNM2	proteIN_codINg	-0.280787	0.00689307
ENDO	ENSG00000091428	RAPGEF4	proteIN_codINg	-0.634033	0.00705172
ENDO	ENSG00000100320	RBFOX2	proteIN_codINg	0.543104	0.00710359
ENDO	ENSG00000111716	LDHB	proteIN_codINg	0.303914	0.00710359
ENDO	ENSG00000170293	CMTM8	proteIN_codINg	-0.357899	0.00710359
ENDO	ENSG00000166598	HSP90B1	proteIN_codINg	0.291764	0.00741808
ENDO	ENSG00000155850	SLC26A2	proteIN_codINg	-0.400148	0.00744871
ENDO	ENSG00000204388	HSPA1B	proteIN_codINg	1.21218	0.00744871
ENDO	ENSG00000137818	RPLP1	proteIN_codINg	1.31835	0.00764875
ENDO	ENSG00000083845	RPS5	proteIN_codINg	0.344734	0.00788052
ENDO	ENSG00000112033	PPARD	proteIN_codINg	-0.344083	0.0078809
ENDO	ENSG00000188290	HES4	proteIN_codINg	-0.497248	0.00874216
ENDO	ENSG00000100316	RPL3	proteIN_codINg	0.499432	0.00874311
ENDO	ENSG00000172809	RPL38	proteIN_codINg	0.39358	0.00911232
ENDO	ENSG00000134851	TMEM165	proteIN_codINg	-0.414643	0.00914032
ENDO	ENSG00000110436	SLC1A2	proteIN_codINg	-0.610482	0.0112741
ENDO	ENSG00000170145	SIK2	proteIN_codINg	-0.46994	0.0114227
ENDO	ENSG00000080824	HSP90AA1	proteIN_codINg	2.30478	0.0115802
ENDO	ENSG00000165424	ZCCHC24	proteIN_codINg	-0.328404	0.0116036
ENDO	ENSG00000059758	CDK17	proteIN_codINg	-0.419495	0.0119211
ENDO	ENSG00000105372	RPS19	proteIN_codINg	0.966485	0.0119323
ENDO	ENSG00000110172	CHORDC1	proteIN_codINg	0.438245	0.0119466
ENDO	ENSG00000110958	PTGES3	proteIN_codINg	0.653942	0.0134181
ENDO	ENSG00000148053	NTRK2	proteIN_codINg	0.327211	0.0134181
ENDO	ENSG00000157554	ERG	proteIN_codINg	-0.663533	0.0135618
ENDO	ENSG00000120278	PLEKHG1	proteIN_codINg	-0.811738	0.014118
ENDO	ENSG00000116350	SRSF4	proteIN_codINg	-0.376315	0.0142917
ENDO	ENSG00000071242	RPS6KA2	proteIN_codINg	-0.442712	0.0143956
ENDO	ENSG00000106554	CHCHD3	proteIN_codINg	0.326209	0.0143956
ENDO	ENSG00000166025	AMOTL1	proteIN_codINg	-0.298523	0.0143956
ENDO	ENSG00000109381	ELF2	proteIN_codINg	-0.562711	0.0144526
ENDO	ENSG00000178878	APOLD1	proteIN_codINg	-0.762723	0.0144526
ENDO	ENSG00000240376	RP11-36C20.1	processed_pseudogene	0.342947	0.014835
ENDO	ENSG00000187720	THSD4	proteIN_codINg	-1.175	0.0152252
ENDO	ENSG00000122884	P4HA1	proteIN_codINg	0.583916	0.0156703
ENDO	ENSG00000156976	EIF4A2	proteIN_codINg	0.35773	0.0157149
ENDO	ENSG00000104375	STK3	proteIN_codINg	-0.426533	0.0160919
ENDO	ENSG00000091409	ITGA6	proteIN_codINg	-0.627106	0.0163754
ENDO	ENSG00000078401	EDN1	proteIN_codINg	-0.49461	0.0165423
ENDO	ENSG00000132485	ZRANB2	proteIN_codINg	-0.382373	0.017567
ENDO	ENSG00000226608	FTLP3	processed_pseudogene	0.882418	0.017567
ENDO	ENSG00000227615	RP11-864N7.2	processed_pseudogene	0.94937	0.0178811
ENDO	ENSG00000129657	SEC14L1	proteIN_codINg	-0.51605	0.0190199
ENDO	ENSG00000082898	XPO1	proteIN_codINg	0.32843	0.0192107
ENDO	ENSG00000154447	SH3RF1	proteIN_codINg	-0.287533	0.0193983
ENDO	ENSG00000243964	RPL23AP65	processed_pseudogene	0.380876	0.0196514
ENDO	ENSG00000224411	HSP90AA2P	processed_pseudogene	0.41421	0.0196575
ENDO	ENSG00000167693	NXN	proteIN_codINg	-0.446234	0.0203574
ENDO	ENSG00000086061	DNAJA1	proteIN_codINg	0.546432	0.020433
ENDO	ENSG00000229807	XIST	lINcRNA	-0.928465	0.0212205
ENDO	ENSG00000118689	FOXO3	proteIN_codINg	-0.371326	0.0227878
ENDO	ENSG00000168175	MAPK1IP1L	proteIN_codINg	-0.280151	0.0235784
ENDO	ENSG00000133083	DCLK1	proteIN_codINg	-0.459547	0.0240431
ENDO	ENSG00000151468	CCDC3	proteIN_codINg	-0.296824	0.0240545
ENDO	ENSG00000051382	PIK3CB	proteIN_codINg	-0.305741	0.0242406
ENDO	ENSG00000101152	DNAJC5	proteIN_codINg	-0.309859	0.0249989
ENDO	ENSG00000069431	ABCC9	proteIN_codINg	-0.28173	0.0257851
ENDO	ENSG00000004478	FKBP4	proteIN_codINg	0.284133	0.02666
ENDO	ENSG00000131095	GFAP	proteIN_codINg	1.42825	0.0267628
ENDO	ENSG00000213598	RP11-112J1.1	processed_pseudogene	0.401587	0.0273415
ENDO	ENSG00000198431	TXNRD1	proteIN_codINg	0.415476	0.0278855
ENDO	ENSG00000099998	GGT5	proteIN_codINg	-0.341322	0.0286447
ENDO	ENSG00000117450	PRDX1	proteIN_codINg	0.321634	0.0286447
ENDO	ENSG00000168702	LRP1B	proteIN_codINg	0.273743	0.0295475
ENDO	ENSG00000102760	RGCC	proteIN_codINg	0.299396	0.0300824
ENDO	ENSG00000182774	RPS17	proteIN_codINg	0.544896	0.03019
ENDO	ENSG00000131469	RPL27	proteIN_codINg	0.360484	0.0317237
ENDO	ENSG00000147526	TACC1	proteIN_codINg	-0.395813	0.0318976
ENDO	ENSG00000112137	PHACTR1	proteIN_codINg	-0.529987	0.0337515
ENDO	ENSG00000081052	COL4A4	proteIN_codINg	-0.325614	0.0345476
ENDO	ENSG00000029725	RABEP1	proteIN_codINg	-0.400848	0.0350096
ENDO	ENSG00000171988	JMJD1C	proteIN_codINg	-0.550854	0.0350268
ENDO	ENSG00000145819	ARHGAP26	proteIN_codINg	-0.713467	0.0356356
ENDO	ENSG00000124172	ATP5E	proteIN_codINg	0.350537	0.0377214
ENDO	ENSG00000185658	BRWD1	proteIN_codINg	0.33117	0.0381609
ENDO	ENSG00000096384	HSP90AB1	proteIN_codINg	1.08353	0.0387095
ENDO	ENSG00000134954	ETS1	proteIN_codINg	-0.376399	0.0394124
ENDO	ENSG00000132530	XAF1	proteIN_codINg	-0.525419	0.0413868
ENDO	ENSG00000123104	ITPR2	proteIN_codINg	-0.323427	0.0418102
ENDO	ENSG00000151067	CACNA1C	proteIN_codINg	-0.523945	0.0422027
ENDO	ENSG00000072803	FBXW11	proteIN_codINg	-0.333458	0.0427852
ENDO	ENSG00000151012	SLC7A11	proteIN_codINg	-0.424132	0.0427852
ENDO	ENSG00000144218	AFF3	proteIN_codINg	-0.615252	0.0430024
ENDO	ENSG00000131386	GALNT15	proteIN_codINg	-0.482003	0.0436188
ENDO	ENSG00000109046	WSB1	proteIN_codINg	-0.511534	0.0441242
ENDO	ENSG00000213741	RPS29	proteIN_codINg	0.580717	0.0441242
ENDO	ENSG00000110328	GALNT18	proteIN_codINg	-0.567972	0.0448015
ENDO	ENSG00000188313	PLSCR1	proteIN_codINg	-0.562056	0.0452339
ENDO	ENSG00000223803	RPS20P14	processed_pseudogene	0.42466	0.0452339
ENDO	ENSG00000167470	MIDN	proteIN_codINg	-0.420113	0.0456147
ENDO	ENSG00000164091	WDR82	proteIN_codINg	-0.272096	0.0470621
ENDO	ENSG00000227097	RPS28P7	processed_pseudogene	0.937332	0.047632
ENDO	ENSG00000048707	VPS13D	proteIN_codINg	-0.298919	0.0477854
ENDO	ENSG00000237676	RPL30P4	processed_pseudogene	0.349733	0.0479494
ENDO	ENSG00000108100	CCNY	proteIN_codINg	-0.383594	0.0488415
ENDO	ENSG00000166441	RPL27A	proteIN_codINg	0.533537	0.0494468
ENDO	ENSG00000087086	FTL	proteIN_codINg	0.909261	0.0495055
ExNeu-1	ENSG00000139220	PPFIA2	proteIN_codINg	-0.747669	2.86624e-05
ExNeu-1	ENSG00000256287	RP11-664H17.1	lINcRNA	-0.889115	2.86624e-05
ExNeu-1	ENSG00000067798	NAV3	proteIN_codINg	-0.61384	0.000138358
ExNeu-1	ENSG00000105193	RPS16	proteIN_codINg	0.339461	0.000205685
ExNeu-1	ENSG00000137815	RTF1	proteIN_codINg	-0.901583	0.000205685
ExNeu-1	ENSG00000140945	CDH13	proteIN_codINg	-0.94559	0.000205685
ExNeu-1	ENSG00000255910	RP11-405A12.2	lINcRNA	-0.810548	0.000205685
ExNeu-1	ENSG00000224363	RP11-289H16.1	lINcRNA	-1.09766	0.00023681
ExNeu-1	ENSG00000146147	MLIP	proteIN_codINg	-0.809412	0.000265195
ExNeu-1	ENSG00000179832	MROH1	proteIN_codINg	-0.752558	0.000388835
ExNeu-1	ENSG00000139154	AEBP2	proteIN_codINg	-0.655446	0.00040866
ExNeu-1	ENSG00000198846	TOX	proteIN_codINg	-0.661979	0.00040866
ExNeu-1	ENSG00000232825	RP5-896L10.1	antisense	-0.525329	0.000604328
ExNeu-1	ENSG00000114948	ADAM23	proteIN_codINg	-0.83622	0.000890264
ExNeu-1	ENSG00000248828	RP11-673E1.4	antisense	-0.537374	0.000966339
ExNeu-1	ENSG00000082269	FAM135A	proteIN_codINg	-0.693715	0.00134528
ExNeu-1	ENSG00000218175	AC016739.2	processed_pseudogene	0.422674	0.00134528
ExNeu-1	ENSG00000151150	ANK3	proteIN_codINg	-0.383472	0.00144828
ExNeu-1	ENSG00000226091	LINC00937	lINcRNA	-0.704076	0.00144828
ExNeu-1	ENSG00000156650	KAT6B	proteIN_codINg	-0.529254	0.00159037
ExNeu-1	ENSG00000235450	RP11-142A5.1	lINcRNA	-0.5759	0.0015915
ExNeu-1	ENSG00000165966	PDZRN4	proteIN_codINg	-0.494391	0.00162618
ExNeu-1	ENSG00000072041	SLC6A15	proteIN_codINg	-0.535022	0.00180947
ExNeu-1	ENSG00000138735	PDE5A	proteIN_codINg	-0.70434	0.00188117
ExNeu-1	ENSG00000141252	VPS53	proteIN_codINg	-0.669329	0.00188117
ExNeu-1	ENSG00000156395	SORCS3	proteIN_codINg	-0.837623	0.00193143
ExNeu-1	ENSG00000131773	KHDRBS3	proteIN_codINg	-0.485119	0.00194007
ExNeu-1	ENSG00000160963	COL26A1	proteIN_codINg	-0.510455	0.00203598
ExNeu-1	ENSG00000100077	ADRBK2	proteIN_codINg	-0.51419	0.00208004
ExNeu-1	ENSG00000112972	HMGCS1	proteIN_codINg	0.599699	0.00212526
ExNeu-1	ENSG00000163995	ABLIM2	proteIN_codINg	-0.49201	0.00212526
ExNeu-1	ENSG00000196660	SLC30A10	proteIN_codINg	0.477156	0.00212526
ExNeu-1	ENSG00000239498	AC114765.1	lINcRNA	-0.461135	0.00212526
ExNeu-1	ENSG00000229618	AC011288.2	lINcRNA	-0.997256	0.0026508
ExNeu-1	ENSG00000084207	GSTP1	proteIN_codINg	0.27932	0.00267144
ExNeu-1	ENSG00000160307	S100B	proteIN_codINg	0.407301	0.00271632
ExNeu-1	ENSG00000134909	ARHGAP32	proteIN_codINg	-0.600029	0.00302603
ExNeu-1	ENSG00000137075	RNF38	proteIN_codINg	-0.576861	0.00398373
ExNeu-1	ENSG00000113805	CNTN3	proteIN_codINg	-0.942241	0.00429016
ExNeu-1	ENSG00000196090	PTPRT	proteIN_codINg	-0.325558	0.00432503
ExNeu-1	ENSG00000245937	LINC01184	lINcRNA	-0.65526	0.00432503
ExNeu-1	ENSG00000185274	WBSCR17	proteIN_codINg	-0.674032	0.00457996
ExNeu-1	ENSG00000090565	RAB11FIP3	proteIN_codINg	-0.47448	0.00460176
ExNeu-1	ENSG00000115760	BIRC6	proteIN_codINg	-0.523966	0.00485304
ExNeu-1	ENSG00000151413	NUBPL	proteIN_codINg	-0.497048	0.00493199
ExNeu-1	ENSG00000250903	GMDS-AS1	lINcRNA	-0.72558	0.00528055
ExNeu-1	ENSG00000139364	TMEM132B	proteIN_codINg	-0.851323	0.005387
ExNeu-1	ENSG00000123607	TTC21B	proteIN_codINg	-0.459837	0.00539566
ExNeu-1	ENSG00000126870	WDR60	proteIN_codINg	-0.566875	0.00539566
ExNeu-1	ENSG00000183454	GRIN2A	proteIN_codINg	-0.772069	0.00539566
ExNeu-1	ENSG00000137818	RPLP1	proteIN_codINg	0.572288	0.00541824
ExNeu-1	ENSG00000130770	ATPIF1	proteIN_codINg	0.335711	0.00636521
ExNeu-1	ENSG00000170011	MYRIP	proteIN_codINg	-0.636017	0.00644255
ExNeu-1	ENSG00000119509	INVS	proteIN_codINg	-0.68228	0.00650038
ExNeu-1	ENSG00000163491	NEK10	proteIN_codINg	-0.603023	0.00654088
ExNeu-1	ENSG00000150627	WDR17	proteIN_codINg	-0.734118	0.00683676
ExNeu-1	ENSG00000047578	KIAA0556	proteIN_codINg	-0.413114	0.00724847
ExNeu-1	ENSG00000112531	QKI	proteIN_codINg	0.64077	0.00724847
ExNeu-1	ENSG00000196455	PIK3R4	proteIN_codINg	-0.354952	0.00729239
ExNeu-1	ENSG00000104960	PTOV1	proteIN_codINg	0.405509	0.00752114
ExNeu-1	ENSG00000254349	MIR2052HG	lINcRNA	-0.428275	0.00752114
ExNeu-1	ENSG00000122566	HNRNPA2B1	proteIN_codINg	0.619169	0.0076186
ExNeu-1	ENSG00000171723	GPHN	proteIN_codINg	-0.640894	0.00824254
ExNeu-1	ENSG00000184613	NELL2	proteIN_codINg	-0.781689	0.0100464
ExNeu-1	ENSG00000133112	TPT1	proteIN_codINg	0.576989	0.0103353
ExNeu-1	ENSG00000135164	DMTF1	proteIN_codINg	0.443131	0.0108215
ExNeu-1	ENSG00000109846	CRYAB	proteIN_codINg	0.705062	0.0112352
ExNeu-1	ENSG00000132676	DAP3	proteIN_codINg	-0.436452	0.0112764
ExNeu-1	ENSG00000135919	SERPINE2	proteIN_codINg	0.274327	0.0112764
ExNeu-1	ENSG00000156110	ADK	proteIN_codINg	-0.542243	0.0112764
ExNeu-1	ENSG00000157388	CACNA1D	proteIN_codINg	-0.431914	0.0112764
ExNeu-1	ENSG00000162105	SHANK2	proteIN_codINg	-0.568257	0.0112764
ExNeu-1	ENSG00000230590	FTX	lINcRNA	-0.622532	0.0112764
ExNeu-1	ENSG00000173812	EIF1	proteIN_codINg	0.632904	0.011968
ExNeu-1	ENSG00000172954	LCLAT1	proteIN_codINg	-0.3622	0.0120135
ExNeu-1	ENSG00000213904	LIPE-AS1	antisense	-0.370123	0.0128996
ExNeu-1	ENSG00000063015	SEZ6	proteIN_codINg	-0.294738	0.0129203
ExNeu-1	ENSG00000229739	RP11-295K2.3	antisense	-0.387916	0.0131906
ExNeu-1	ENSG00000111731	C2CD5	proteIN_codINg	-0.574661	0.0138118
ExNeu-1	ENSG00000099204	ABLIM1	proteIN_codINg	-0.491502	0.0149854
ExNeu-1	ENSG00000177679	SRRM3	proteIN_codINg	-0.636928	0.0149854
ExNeu-1	ENSG00000134146	DPH6	proteIN_codINg	-0.508108	0.0152753
ExNeu-1	ENSG00000081760	AACS	proteIN_codINg	-0.3294	0.0155873
ExNeu-1	ENSG00000177570	SAMD12	proteIN_codINg	-0.616582	0.0158247
ExNeu-1	ENSG00000067064	IDI1	proteIN_codINg	0.287231	0.015853
ExNeu-1	ENSG00000164176	EDIL3	proteIN_codINg	0.302258	0.015853
ExNeu-1	ENSG00000184347	SLIT3	proteIN_codINg	-0.713231	0.015853
ExNeu-1	ENSG00000110321	EIF4G2	proteIN_codINg	0.527605	0.0161065
ExNeu-1	ENSG00000175265	GOLGA8A	proteIN_codINg	-0.486481	0.0161065
ExNeu-1	ENSG00000176641	RNF152	proteIN_codINg	0.387451	0.0161065
ExNeu-1	ENSG00000126883	NUP214	proteIN_codINg	-0.323619	0.0165124
ExNeu-1	ENSG00000146729	GBAS	proteIN_codINg	-0.422516	0.017051
ExNeu-1	ENSG00000196361	ELAVL3	proteIN_codINg	0.282131	0.017051
ExNeu-1	ENSG00000008277	ADAM22	proteIN_codINg	-0.462373	0.0172674
ExNeu-1	ENSG00000146802	TMEM168	proteIN_codINg	-0.360054	0.0172674
ExNeu-1	ENSG00000264538	SUZ12P1	transcribed_unprocessed_pseudogene	-0.42686	0.0172674
ExNeu-1	ENSG00000087086	FTL	proteIN_codINg	1.1269	0.017908
ExNeu-1	ENSG00000105778	AVL9	proteIN_codINg	-0.555933	0.0183681
ExNeu-1	ENSG00000102290	PCDH11X	proteIN_codINg	-0.679213	0.0184739
ExNeu-1	ENSG00000105983	LMBR1	proteIN_codINg	-0.46638	0.0190861
ExNeu-1	ENSG00000169045	HNRNPH1	proteIN_codINg	0.353087	0.019771
ExNeu-1	ENSG00000007047	MARK4	proteIN_codINg	-0.439869	0.0198224
ExNeu-1	ENSG00000196502	SULT1A1	proteIN_codINg	-0.526588	0.0201279
ExNeu-1	ENSG00000229358	DPY19L1P1	unprocessed_pseudogene	-0.461198	0.0201387
ExNeu-1	ENSG00000107295	SH3GL2	proteIN_codINg	-0.519543	0.0201856
ExNeu-1	ENSG00000091138	SLC26A3	proteIN_codINg	0.613834	0.0215485
ExNeu-1	ENSG00000184838	PRR16	proteIN_codINg	-0.531983	0.0215485
ExNeu-1	ENSG00000103657	HERC1	proteIN_codINg	-0.534628	0.0220091
ExNeu-1	ENSG00000197956	S100A6	proteIN_codINg	0.34138	0.0220091
ExNeu-1	ENSG00000140264	SERF2	proteIN_codINg	0.588228	0.0220174
ExNeu-1	ENSG00000114796	KLHL24	proteIN_codINg	0.407839	0.0220829
ExNeu-1	ENSG00000169379	ARL13B	proteIN_codINg	-0.301192	0.0220829
ExNeu-1	ENSG00000139174	PRICKLE1	proteIN_codINg	-0.555905	0.0225272
ExNeu-1	ENSG00000164327	RICTOR	proteIN_codINg	-0.473217	0.0236235
ExNeu-1	ENSG00000147862	NFIB	proteIN_codINg	-0.43657	0.023839
ExNeu-1	ENSG00000108352	RAPGEFL1	proteIN_codINg	-0.385489	0.024347
ExNeu-1	ENSG00000084676	NCOA1	proteIN_codINg	-0.413829	0.0244485
ExNeu-1	ENSG00000067715	SYT1	proteIN_codINg	-0.400244	0.0246075
ExNeu-1	ENSG00000167996	FTH1	proteIN_codINg	0.679	0.0246075
ExNeu-1	ENSG00000141668	CBLN2	proteIN_codINg	-0.471959	0.0252168
ExNeu-1	ENSG00000161267	BDH1	proteIN_codINg	-0.289191	0.0252168
ExNeu-1	ENSG00000196511	TPK1	proteIN_codINg	-0.397316	0.0252168
ExNeu-1	ENSG00000155189	AGPAT5	proteIN_codINg	-0.316724	0.0256354
ExNeu-1	ENSG00000138101	DTNB	proteIN_codINg	-0.599131	0.025721
ExNeu-1	ENSG00000187699	C2orf88	proteIN_codINg	0.327509	0.0261188
ExNeu-1	ENSG00000189283	FHIT	proteIN_codINg	0.318871	0.026846
ExNeu-1	ENSG00000206562	METTL6	proteIN_codINg	-0.309381	0.026846
ExNeu-1	ENSG00000181804	SLC9A9	proteIN_codINg	0.295783	0.02705
ExNeu-1	ENSG00000027001	MIPEP	proteIN_codINg	-0.282025	0.0273042
ExNeu-1	ENSG00000104059	FAM189A1	proteIN_codINg	-0.591957	0.0273042
ExNeu-1	ENSG00000198105	ZNF248	proteIN_codINg	-0.449889	0.0274137
ExNeu-1	ENSG00000125148	MT2A	proteIN_codINg	0.726618	0.028646
ExNeu-1	ENSG00000179715	PCED1B	proteIN_codINg	-0.29268	0.0288317
ExNeu-1	ENSG00000107862	GBF1	proteIN_codINg	-0.414091	0.0291297
ExNeu-1	ENSG00000142534	RPS11	proteIN_codINg	0.373746	0.0291297
ExNeu-1	ENSG00000169946	ZFPM2	proteIN_codINg	-0.422786	0.0291297
ExNeu-1	ENSG00000175054	ATR	proteIN_codINg	-0.433786	0.0291297
ExNeu-1	ENSG00000003147	ICA1	proteIN_codINg	-0.448269	0.0292682
ExNeu-1	ENSG00000127989	MTERF1	proteIN_codINg	-0.602436	0.0294016
ExNeu-1	ENSG00000104381	GDAP1	proteIN_codINg	-0.302368	0.0298275
ExNeu-1	ENSG00000054611	TBC1D22A	proteIN_codINg	-0.426277	0.0299838
ExNeu-1	ENSG00000253320	AZIN1-AS1	antisense	-0.343137	0.0301749
ExNeu-1	ENSG00000117600	PLPPR4	proteIN_codINg	-0.513444	0.0305325
ExNeu-1	ENSG00000184305	CCSER1	proteIN_codINg	-0.581992	0.0307914
ExNeu-1	ENSG00000101439	CST3	proteIN_codINg	0.970938	0.0315007
ExNeu-1	ENSG00000205213	LGR4	proteIN_codINg	-0.380539	0.0315007
ExNeu-1	ENSG00000130203	APOE	proteIN_codINg	0.460052	0.0323785
ExNeu-1	ENSG00000167191	GPRC5B	proteIN_codINg	0.303401	0.0323785
ExNeu-1	ENSG00000165113	GKAP1	proteIN_codINg	0.292088	0.0326804
ExNeu-1	ENSG00000187514	PTMA	proteIN_codINg	0.531484	0.0327143
ExNeu-1	ENSG00000239883	PARGP1	transcribed_unprocessed_pseudogene	-0.461876	0.0329034
ExNeu-1	ENSG00000154822	PLCL2	proteIN_codINg	-0.37185	0.034181
ExNeu-1	ENSG00000198108	CHSY3	proteIN_codINg	-0.73569	0.034654
ExNeu-1	ENSG00000152208	GRID2	proteIN_codINg	-0.737392	0.0347849
ExNeu-1	ENSG00000144406	UNC80	proteIN_codINg	-0.51471	0.0349229
ExNeu-1	ENSG00000186480	INSIG1	proteIN_codINg	0.270118	0.0351399
ExNeu-1	ENSG00000052802	MSMO1	proteIN_codINg	0.434226	0.036015
ExNeu-1	ENSG00000227745	AC098826.5	unprocessed_pseudogene	-0.342434	0.0360903
ExNeu-1	ENSG00000167196	FBXO22	proteIN_codINg	-0.448333	0.0361112
ExNeu-1	ENSG00000154263	ABCA10	proteIN_codINg	-0.416069	0.0362422
ExNeu-1	ENSG00000179104	TMTC2	proteIN_codINg	0.564763	0.0364918
ExNeu-1	ENSG00000164796	CSMD3	proteIN_codINg	-0.470027	0.0367764
ExNeu-1	ENSG00000144741	SLC25A26	proteIN_codINg	-0.300866	0.0368362
ExNeu-1	ENSG00000147854	UHRF2	proteIN_codINg	0.453942	0.0368369
ExNeu-1	ENSG00000038532	CLEC16A	proteIN_codINg	-0.40218	0.0374101
ExNeu-1	ENSG00000091157	WDR7	proteIN_codINg	-0.475418	0.0374101
ExNeu-1	ENSG00000108061	SHOC2	proteIN_codINg	0.368503	0.0377485
ExNeu-1	ENSG00000115761	NOL10	proteIN_codINg	-0.285742	0.0378904
ExNeu-1	ENSG00000118473	SGIP1	proteIN_codINg	-0.483735	0.0380359
ExNeu-1	ENSG00000152128	TMEM163	proteIN_codINg	0.469076	0.0386954
ExNeu-1	ENSG00000154556	SORBS2	proteIN_codINg	-0.3827	0.0386954
ExNeu-1	ENSG00000169851	PCDH7	proteIN_codINg	-0.754471	0.0386954
ExNeu-1	ENSG00000186166	CCDC84	proteIN_codINg	-0.372641	0.0386954
ExNeu-1	ENSG00000247121	CTD-2260A17.2	antisense	-0.271824	0.0386954
ExNeu-1	ENSG00000144218	AFF3	proteIN_codINg	-0.516368	0.0396163
ExNeu-1	ENSG00000165914	TTC7B	proteIN_codINg	-0.320269	0.0396163
ExNeu-1	ENSG00000185774	KCNIP4	proteIN_codINg	-0.390578	0.0396163
ExNeu-1	ENSG00000119522	DENND1A	proteIN_codINg	-0.493572	0.0398735
ExNeu-1	ENSG00000257815	LINC01481	antisense	-0.550517	0.0403354
ExNeu-1	ENSG00000153823	PID1	proteIN_codINg	-0.42369	0.0405161
ExNeu-1	ENSG00000107518	ATRNL1	proteIN_codINg	-0.278092	0.0405605
ExNeu-1	ENSG00000109670	FBXW7	proteIN_codINg	-0.753194	0.0405605
ExNeu-1	ENSG00000112851	ERBB2IP	proteIN_codINg	0.477831	0.0405605
ExNeu-1	ENSG00000119231	SENP5	proteIN_codINg	-0.372605	0.0405605
ExNeu-1	ENSG00000158528	PPP1R9A	proteIN_codINg	-0.402471	0.0405605
ExNeu-1	ENSG00000163125	RPRD2	proteIN_codINg	-0.388359	0.0405605
ExNeu-1	ENSG00000270533	bP-21201H5.1	transcribed_processed_pseudogene	-0.495873	0.0405605
ExNeu-1	ENSG00000091428	RAPGEF4	proteIN_codINg	-0.517474	0.041232
ExNeu-1	ENSG00000088854	C20orf194	proteIN_codINg	-0.643291	0.0431983
ExNeu-1	ENSG00000151552	QDPR	proteIN_codINg	0.574555	0.0431983
ExNeu-1	ENSG00000136147	PHF11	proteIN_codINg	-0.308101	0.0432761
ExNeu-1	ENSG00000143951	WDPCP	proteIN_codINg	-0.599991	0.0434385
ExNeu-1	ENSG00000214595	EML6	proteIN_codINg	-0.48428	0.0434385
ExNeu-1	ENSG00000087338	GMCL1	proteIN_codINg	-0.312349	0.0435714
ExNeu-1	ENSG00000067992	PDK3	proteIN_codINg	-0.320311	0.0436534
ExNeu-1	ENSG00000120885	CLU	proteIN_codINg	1.18307	0.0436534
ExNeu-1	ENSG00000130287	NCAN	proteIN_codINg	-0.288448	0.0436534
ExNeu-1	ENSG00000257759	RP11-486O13.4	lINcRNA	-0.320171	0.0436534
ExNeu-1	ENSG00000102003	SYP	proteIN_codINg	-0.62133	0.043854
ExNeu-1	ENSG00000168785	TSPAN5	proteIN_codINg	-0.487249	0.043854
ExNeu-1	ENSG00000099194	SCD	proteIN_codINg	0.302712	0.0439367
ExNeu-1	ENSG00000262879	RP11-156P1.3	processed_transcript	-0.38815	0.0442891
ExNeu-1	ENSG00000131373	HACL1	proteIN_codINg	-0.377721	0.0446452
ExNeu-1	ENSG00000170832	USP32	proteIN_codINg	-0.424472	0.0446452
ExNeu-1	ENSG00000108671	PSMD11	proteIN_codINg	-0.350756	0.0457293
ExNeu-1	ENSG00000128656	CHN1	proteIN_codINg	-0.795064	0.047241
ExNeu-1	ENSG00000265737	RP11-1157N2__B.2	antisense	0.405142	0.0484413
ExNeu-1	ENSG00000106211	HSPB1	proteIN_codINg	1.1135	0.0486626
ExNeu-1	ENSG00000165185	KIAA1958	proteIN_codINg	0.375446	0.0486626
ExNeu-1	ENSG00000169251	NMD3	proteIN_codINg	-0.440247	0.0492212
ExNeu-1	ENSG00000172995	ARPP21	proteIN_codINg	-0.587034	0.0492212
ExNeu-1	ENSG00000185352	HS6ST3	proteIN_codINg	-0.366653	0.0493718
ExNeu-1	ENSG00000111058	ACSS3	proteIN_codINg	-0.270472	0.0497675
ExNeu-1	ENSG00000105220	GPI	proteIN_codINg	-0.458466	0.0498792
ExNeu-1	ENSG00000136111	TBC1D4	proteIN_codINg	-0.319403	0.0498792
ExNeu-1	ENSG00000168781	PPIP5K1	proteIN_codINg	-0.358807	0.0498792
ExNeu-1	ENSG00000171877	FRMD5	proteIN_codINg	0.445858	0.049953
ExNeu-1	ENSG00000198929	NOS1AP	proteIN_codINg	-0.387495	0.049953
ExNeu-2	ENSG00000101439	CST3	proteIN_codINg	1.01084	0.000853149
ExNeu-2	ENSG00000140264	SERF2	proteIN_codINg	0.961237	0.0077479
ExNeu-2	ENSG00000067715	SYT1	proteIN_codINg	-1.63323	0.014556
ExNeu-2	ENSG00000087086	FTL	proteIN_codINg	1.13087	0.014556
ExNeu-2	ENSG00000131095	GFAP	proteIN_codINg	1.98184	0.014556
ExNeu-2	ENSG00000132002	DNAJB1	proteIN_codINg	0.557701	0.014556
ExNeu-2	ENSG00000185274	WBSCR17	proteIN_codINg	-1.04292	0.014556
ExNeu-2	ENSG00000163536	SERPINI1	proteIN_codINg	-1.49828	0.0173565
ExNeu-2	ENSG00000106211	HSPB1	proteIN_codINg	1.46772	0.0277008
ExNeu-2	ENSG00000113140	SPARC	proteIN_codINg	0.51203	0.0277008
ExNeu-2	ENSG00000160307	S100B	proteIN_codINg	0.324579	0.0277008
ExNeu-2	ENSG00000189043	NDUFA4	proteIN_codINg	0.98125	0.0277008
ExNeu-2	ENSG00000105696	TMEM59L	proteIN_codINg	-1.07619	0.0330254
ExNeu-2	ENSG00000143333	RGS16	proteIN_codINg	0.869763	0.0330254
ExNeu-2	ENSG00000155093	PTPRN2	proteIN_codINg	-0.594884	0.0330254
ExNeu-2	ENSG00000075785	RAB7A	proteIN_codINg	-1.40798	0.0341207
ExNeu-2	ENSG00000100401	RANGAP1	proteIN_codINg	0.547878	0.0379999
ExNeu-2	ENSG00000100097	LGALS1	proteIN_codINg	0.829321	0.0443777
IN-3	ENSG00000108298	RPL19	proteIN_codINg	0.47739	0.000438629
IN-3	ENSG00000112531	QKI	proteIN_codINg	1.55452	0.000438629
IN-3	ENSG00000125148	MT2A	proteIN_codINg	0.338695	0.000438629
IN-3	ENSG00000204389	HSPA1A	proteIN_codINg	1.35498	0.000438629
IN-3	ENSG00000120694	HSPH1	proteIN_codINg	1.78984	0.000884339
IN-3	ENSG00000167996	FTH1	proteIN_codINg	0.871028	0.000992736
IN-3	ENSG00000109846	CRYAB	proteIN_codINg	0.826824	0.0021901
IN-3	ENSG00000230590	FTX	lINcRNA	-0.665291	0.0021901
IN-3	ENSG00000255910	RP11-405A12.2	lINcRNA	-1.4203	0.00256824
IN-3	ENSG00000087086	FTL	proteIN_codINg	0.981197	0.00333757
IN-3	ENSG00000117616	RSRP1	proteIN_codINg	0.398899	0.00369972
IN-3	ENSG00000204388	HSPA1B	proteIN_codINg	0.739071	0.00618972
IN-3	ENSG00000128266	GNAZ	proteIN_codINg	-0.770443	0.00637617
IN-3	ENSG00000135069	PSAT1	proteIN_codINg	0.438782	0.00637617
IN-3	ENSG00000212907	MT-ND4L	proteIN_codINg	0.85143	0.00637617
IN-3	ENSG00000102003	SYP	proteIN_codINg	-0.879001	0.00642097
IN-3	ENSG00000106211	HSPB1	proteIN_codINg	1.218	0.0087195
IN-3	ENSG00000211459	MT-RNR1	Mt_rRNA	1.37415	0.0087195
IN-3	ENSG00000185070	FLRT2	proteIN_codINg	1.01806	0.0127016
IN-3	ENSG00000134775	FHOD3	proteIN_codINg	-0.765602	0.0143973
IN-3	ENSG00000171723	GPHN	proteIN_codINg	-0.527433	0.0159298
IN-3	ENSG00000256287	RP11-664H17.1	lINcRNA	-0.97865	0.016149
IN-3	ENSG00000168439	STIP1	proteIN_codINg	0.776725	0.0166607
IN-3	ENSG00000153814	JAZF1	proteIN_codINg	-1.11841	0.0169114
IN-3	ENSG00000198786	MT-ND5	proteIN_codINg	0.706376	0.0186143
IN-3	ENSG00000161267	BDH1	proteIN_codINg	-0.477168	0.0194074
IN-3	ENSG00000198846	TOX	proteIN_codINg	0.946925	0.0196001
IN-3	ENSG00000113648	H2AFY	proteIN_codINg	-0.367415	0.0197472
IN-3	ENSG00000108684	ASIC2	proteIN_codINg	-0.924505	0.0199015
IN-3	ENSG00000132356	PRKAA1	proteIN_codINg	-0.302951	0.0199015
IN-3	ENSG00000017260	ATP2C1	proteIN_codINg	0.853277	0.0199095
IN-3	ENSG00000198130	HIBCH	proteIN_codINg	1.23091	0.0199095
IN-3	ENSG00000258986	TMEM179	proteIN_codINg	-0.306624	0.0199095
IN-3	ENSG00000160752	FDPS	proteIN_codINg	-0.42847	0.0214088
IN-3	ENSG00000233762	AC007969.5	processed_pseudogene	0.352258	0.0220439
IN-3	ENSG00000142192	APP	proteIN_codINg	1.09036	0.024592
IN-3	ENSG00000229989	MIR181A1HG	lINcRNA	0.510927	0.0248666
IN-3	ENSG00000265479	DTX2P1-UPK3BP1-PMS2P11	processed_transcript	-1.00732	0.0248666
IN-3	ENSG00000124209	RAB22A	proteIN_codINg	-0.923185	0.0277288
IN-3	ENSG00000257815	LINC01481	antisense	-1.05067	0.0277288
IN-3	ENSG00000171603	CLSTN1	proteIN_codINg	-1.07383	0.029333
IN-3	ENSG00000006831	ADIPOR2	proteIN_codINg	0.408294	0.0315554
IN-3	ENSG00000084764	MAPRE3	proteIN_codINg	-0.934656	0.0315554
IN-3	ENSG00000113140	SPARC	proteIN_codINg	0.354726	0.0315554
IN-3	ENSG00000113161	HMGCR	proteIN_codINg	-1.09859	0.0315554
IN-3	ENSG00000131469	RPL27	proteIN_codINg	0.439979	0.0315554
IN-3	ENSG00000140264	SERF2	proteIN_codINg	0.461524	0.0315554
IN-3	ENSG00000143951	WDPCP	proteIN_codINg	-1.05186	0.0315554
IN-3	ENSG00000167004	PDIA3	proteIN_codINg	-0.673789	0.0315554
IN-3	ENSG00000186088	GSAP	proteIN_codINg	-0.376513	0.0315554
IN-3	ENSG00000132002	DNAJB1	proteIN_codINg	0.775528	0.0321064
IN-3	ENSG00000221983	UBA52	proteIN_codINg	0.39048	0.0322216
IN-3	ENSG00000182899	RPL35A	proteIN_codINg	0.308862	0.0329012
IN-3	ENSG00000119509	INVS	proteIN_codINg	-0.843062	0.0333709
IN-3	ENSG00000178980	SEPW1	proteIN_codINg	0.970438	0.0333709
IN-3	ENSG00000172572	PDE3A	proteIN_codINg	0.750934	0.0343738
IN-3	ENSG00000087076	HSD17B14	proteIN_codINg	-0.703034	0.0360678
IN-3	ENSG00000161016	RPL8	proteIN_codINg	0.314945	0.0360678
IN-3	ENSG00000161057	PSMC2	proteIN_codINg	-0.50185	0.0364285
IN-3	ENSG00000105193	RPS16	proteIN_codINg	0.591395	0.0367385
IN-3	ENSG00000157103	SLC6A1	proteIN_codINg	-0.920767	0.0367385
IN-3	ENSG00000080503	SMARCA2	proteIN_codINg	0.740619	0.0370707
IN-3	ENSG00000123505	AMD1	proteIN_codINg	0.516179	0.037439
IN-3	ENSG00000170315	UBB	proteIN_codINg	0.638304	0.037439
IN-3	ENSG00000113916	BCL6	proteIN_codINg	0.389611	0.0392062
IN-3	ENSG00000120885	CLU	proteIN_codINg	0.78476	0.0392877
IN-3	ENSG00000198911	SREBF2	proteIN_codINg	-0.678945	0.0392877
IN-3	ENSG00000124140	SLC12A5	proteIN_codINg	-1.05048	0.039763
IN-3	ENSG00000143947	RPS27A	proteIN_codINg	0.288917	0.0399825
IN-3	ENSG00000154743	TSEN2	proteIN_codINg	-1.06801	0.0399825
IN-3	ENSG00000105778	AVL9	proteIN_codINg	-0.996482	0.0402242
IN-3	ENSG00000121671	CRY2	proteIN_codINg	-0.9632	0.0402242
IN-3	ENSG00000204681	GABBR1	proteIN_codINg	-0.791791	0.0402242
IN-3	ENSG00000256870	SLC5A8	proteIN_codINg	-0.752727	0.0406525
IN-3	ENSG00000163602	RYBP	proteIN_codINg	0.387588	0.0413826
IN-3	ENSG00000198840	MT-ND3	proteIN_codINg	0.574076	0.0419184
IN-3	ENSG00000077063	CTTNBP2	proteIN_codINg	0.858958	0.0424793
IN-3	ENSG00000176658	MYO1D	proteIN_codINg	-0.322722	0.0447286
MG	ENSG00000154229	PRKCA	proteIN_codINg	-1.11768	4.44583e-07
MG	ENSG00000101439	CST3	proteIN_codINg	0.815256	1.13066e-06
MG	ENSG00000143924	EML4	proteIN_codINg	-0.806579	2.4521e-06
MG	ENSG00000166068	SPRED1	proteIN_codINg	-0.914729	1.36063e-05
MG	ENSG00000171310	CHST11	proteIN_codINg	-1.21965	2.66557e-05
MG	ENSG00000067798	NAV3	proteIN_codINg	-1.81465	0.000112401
MG	ENSG00000215030	RPL13P12	processed_pseudogene	0.652735	0.000365429
MG	ENSG00000071051	NCK2	proteIN_codINg	-0.638606	0.000454184
MG	ENSG00000130449	ZSWIM6	proteIN_codINg	-0.702143	0.000550093
MG	ENSG00000076641	PAG1	proteIN_codINg	-0.534924	0.000567859
MG	ENSG00000146555	SDK1	proteIN_codINg	-0.633551	0.000675835
MG	ENSG00000184156	KCNQ3	proteIN_codINg	-1.20797	0.000675835
MG	ENSG00000154822	PLCL2	proteIN_codINg	-0.350297	0.000677769
MG	ENSG00000133121	STARD13	proteIN_codINg	0.371082	0.000827305
MG	ENSG00000183023	SLC8A1	proteIN_codINg	-1.05426	0.000862343
MG	ENSG00000145416	MARCH1	proteIN_codINg	-0.912202	0.00107793
MG	ENSG00000135838	NPL	proteIN_codINg	-0.585381	0.00119996
MG	ENSG00000167526	RPL13	proteIN_codINg	0.604396	0.00119996
MG	ENSG00000169554	ZEB2	proteIN_codINg	-0.817682	0.00119996
MG	ENSG00000172340	SUCLG2	proteIN_codINg	-0.320574	0.00119996
MG	ENSG00000224631	RP11-51O6.1	transcribed_processed_pseudogene	0.313374	0.00119996
MG	ENSG00000134851	TMEM165	proteIN_codINg	-0.523932	0.0013778
MG	ENSG00000173193	PARP14	proteIN_codINg	-0.325995	0.0013778
MG	ENSG00000187164	SHTN1	proteIN_codINg	-0.69469	0.0013778
MG	ENSG00000113532	ST8SIA4	proteIN_codINg	-0.332787	0.00165657
MG	ENSG00000138101	DTNB	proteIN_codINg	-0.284173	0.00199415
MG	ENSG00000185811	IKZF1	proteIN_codINg	-0.594583	0.00257953
MG	ENSG00000080824	HSP90AA1	proteIN_codINg	2.48122	0.00274378
MG	ENSG00000185650	ZFP36L1	proteIN_codINg	-1.13042	0.0028771
MG	ENSG00000145349	CAMK2D	proteIN_codINg	-0.626384	0.00305813
MG	ENSG00000218208	RP11-367G18.2	processed_pseudogene	0.276572	0.00316684
MG	ENSG00000138756	BMP2K	proteIN_codINg	-0.446215	0.00343982
MG	ENSG00000130203	APOE	proteIN_codINg	0.830354	0.00352401
MG	ENSG00000137491	SLCO2B1	proteIN_codINg	-0.783781	0.00382745
MG	ENSG00000170027	YWHAG	proteIN_codINg	-0.393099	0.0039632
MG	ENSG00000172985	SH3RF3	proteIN_codINg	-1.20969	0.00402451
MG	ENSG00000231767	RP11-92K2.2	processed_pseudogene	0.293883	0.00503383
MG	ENSG00000184178	SCFD2	proteIN_codINg	-0.314671	0.00515048
MG	ENSG00000159216	RUNX1	proteIN_codINg	-1.00461	0.00583414
MG	ENSG00000196233	LCOR	proteIN_codINg	-0.431078	0.00583414
MG	ENSG00000162511	LAPTM5	proteIN_codINg	-0.759133	0.00598999
MG	ENSG00000125730	C3	proteIN_codINg	-0.731532	0.00602252
MG	ENSG00000150991	UBC	proteIN_codINg	0.471083	0.00678312
MG	ENSG00000120885	CLU	proteIN_codINg	0.892246	0.00903208
MG	ENSG00000136717	BIN1	proteIN_codINg	-0.462671	0.00903208
MG	ENSG00000106069	CHN2	proteIN_codINg	0.397763	0.00912406
MG	ENSG00000165322	ARHGAP12	proteIN_codINg	-0.337296	0.00912406
MG	ENSG00000067715	SYT1	proteIN_codINg	-0.734435	0.00923383
MG	ENSG00000156273	BACH1	proteIN_codINg	-0.771458	0.00923383
MG	ENSG00000120694	HSPH1	proteIN_codINg	0.441447	0.00936498
MG	ENSG00000106211	HSPB1	proteIN_codINg	0.683917	0.00939682
MG	ENSG00000106066	CPVL	proteIN_codINg	0.391327	0.0101247
MG	ENSG00000067066	SP100	proteIN_codINg	-0.427593	0.0108876
MG	ENSG00000157827	FMNL2	proteIN_codINg	-0.468591	0.0113696
MG	ENSG00000204388	HSPA1B	proteIN_codINg	0.487786	0.012629
MG	ENSG00000132549	VPS13B	proteIN_codINg	-0.580164	0.0130174
MG	ENSG00000172216	CEBPB	proteIN_codINg	-0.474498	0.0130174
MG	ENSG00000133872	SARAF	proteIN_codINg	0.298488	0.013963
MG	ENSG00000105339	DENND3	proteIN_codINg	-0.458111	0.0140633
MG	ENSG00000073331	ALPK1	proteIN_codINg	-0.274184	0.0142825
MG	ENSG00000122884	P4HA1	proteIN_codINg	0.677288	0.0152082
MG	ENSG00000079277	MKNK1	proteIN_codINg	-0.607473	0.0173622
MG	ENSG00000189079	ARID2	proteIN_codINg	-0.422228	0.0180478
MG	ENSG00000188906	LRRK2	proteIN_codINg	0.326335	0.0191863
MG	ENSG00000117115	PADI2	proteIN_codINg	0.319023	0.0202876
MG	ENSG00000182389	CACNB4	proteIN_codINg	-0.460718	0.0208582
MG	ENSG00000140264	SERF2	proteIN_codINg	0.403028	0.0219842
MG	ENSG00000087250	MT3	proteIN_codINg	0.489719	0.0232658
MG	ENSG00000068305	MEF2A	proteIN_codINg	-1.17494	0.0265865
MG	ENSG00000028277	POU2F2	proteIN_codINg	-0.693688	0.0275055
MG	ENSG00000233762	AC007969.5	processed_pseudogene	0.335211	0.0283492
MG	ENSG00000113742	CPEB4	proteIN_codINg	-0.465852	0.0290563
MG	ENSG00000145781	COMMD10	proteIN_codINg	-0.290553	0.0310008
MG	ENSG00000227615	RP11-864N7.2	processed_pseudogene	0.276664	0.0310008
MG	ENSG00000101336	HCK	proteIN_codINg	-0.46024	0.0355217
MG	ENSG00000152128	TMEM163	proteIN_codINg	-0.392546	0.0411091
MG	ENSG00000185774	KCNIP4	proteIN_codINg	-0.439745	0.0421342
MG	ENSG00000169783	LINGO1	proteIN_codINg	1.32641	0.0432342
MG	ENSG00000135905	DOCK10	proteIN_codINg	-0.377066	0.0452428
MG	ENSG00000197442	MAP3K5	proteIN_codINg	-0.395174	0.0476565
MG	ENSG00000112576	CCND3	proteIN_codINg	0.314712	0.0487709
OL	ENSG00000145362	ANK2	proteIN_codINg	-0.960258	1.1755e-07
OL	ENSG00000156475	PPP2R2B	proteIN_codINg	-2.70772	1.77641e-06
OL	ENSG00000064787	BCAS1	proteIN_codINg	-0.874483	1.83661e-06
OL	ENSG00000197959	DNM3	proteIN_codINg	-0.955037	1.83661e-06
OL	ENSG00000033170	FUT8	proteIN_codINg	-0.992394	1.99894e-06
OL	ENSG00000184588	PDE4B	proteIN_codINg	-1.26419	2.35595e-06
OL	ENSG00000243444	PALM2	proteIN_codINg	-0.735464	2.35595e-06
OL	ENSG00000189058	APOD	proteIN_codINg	0.499459	4.41039e-06
OL	ENSG00000134851	TMEM165	proteIN_codINg	-1.43856	4.60058e-06
OL	ENSG00000021645	NRXN3	proteIN_codINg	-1.61926	7.35293e-06
OL	ENSG00000116675	DNAJC6	proteIN_codINg	-0.888029	7.76987e-06
OL	ENSG00000249853	HS3ST5	proteIN_codINg	-0.713047	8.6275e-06
OL	ENSG00000109846	CRYAB	proteIN_codINg	1.86452	1.26555e-05
OL	ENSG00000182168	UNC5C	proteIN_codINg	-1.24702	1.26555e-05
OL	ENSG00000183230	CTNNA3	proteIN_codINg	-1.54538	1.76837e-05
OL	ENSG00000150672	DLG2	proteIN_codINg	-1.05159	2.32507e-05
OL	ENSG00000156011	PSD3	proteIN_codINg	-0.693213	2.82545e-05
OL	ENSG00000167526	RPL13	proteIN_codINg	0.862366	3.0234e-05
OL	ENSG00000253807	LINC01170	lINcRNA	-0.774785	3.05798e-05
OL	ENSG00000114541	FRMD4B	proteIN_codINg	-1.24412	3.21102e-05
OL	ENSG00000188641	DPYD	proteIN_codINg	-1.44777	3.21102e-05
OL	ENSG00000215030	RPL13P12	processed_pseudogene	0.666094	3.21102e-05
OL	ENSG00000140600	SH3GL3	proteIN_codINg	-0.626065	3.32644e-05
OL	ENSG00000149273	RPS3	proteIN_codINg	0.400841	3.67948e-05
OL	ENSG00000154493	C10orf90	proteIN_codINg	-0.861473	3.67948e-05
OL	ENSG00000140264	SERF2	proteIN_codINg	0.619553	4.12908e-05
OL	ENSG00000100991	TRPC4AP	proteIN_codINg	-0.304125	4.8671e-05
OL	ENSG00000146592	CREB5	proteIN_codINg	-1.17703	4.91994e-05
OL	ENSG00000151150	ANK3	proteIN_codINg	-1.17949	4.91994e-05
OL	ENSG00000162244	RPL29	proteIN_codINg	0.274696	4.91994e-05
OL	ENSG00000142676	RPL11	proteIN_codINg	0.493745	5.37689e-05
OL	ENSG00000129636	ITFG1	proteIN_codINg	-0.419227	5.42606e-05
OL	ENSG00000039319	ZFYVE16	proteIN_codINg	-0.986258	5.87245e-05
OL	ENSG00000174748	RPL15	proteIN_codINg	0.380221	5.90686e-05
OL	ENSG00000213741	RPS29	proteIN_codINg	0.579551	5.90686e-05
OL	ENSG00000143947	RPS27A	proteIN_codINg	0.562483	6.06091e-05
OL	ENSG00000164741	DLC1	proteIN_codINg	-0.69721	6.13476e-05
OL	ENSG00000153707	PTPRD	proteIN_codINg	-0.889115	6.53405e-05
OL	ENSG00000104267	CA2	proteIN_codINg	0.504768	6.55625e-05
OL	ENSG00000166710	B2M	proteIN_codINg	0.525204	7.22667e-05
OL	ENSG00000164659	KIAA1324L	proteIN_codINg	-0.395581	7.25312e-05
OL	ENSG00000127184	COX7C	proteIN_codINg	0.492117	7.58695e-05
OL	ENSG00000153956	CACNA2D1	proteIN_codINg	-0.356745	7.58695e-05
OL	ENSG00000181722	ZBTB20	proteIN_codINg	-0.834793	7.58695e-05
OL	ENSG00000105372	RPS19	proteIN_codINg	0.643382	7.83446e-05
OL	ENSG00000092421	SEMA6A	proteIN_codINg	-0.634391	7.92436e-05
OL	ENSG00000177570	SAMD12	proteIN_codINg	-0.857428	7.92436e-05
OL	ENSG00000104067	TJP1	proteIN_codINg	-0.652459	9.15936e-05
OL	ENSG00000157985	AGAP1	proteIN_codINg	-0.823703	9.15936e-05
OL	ENSG00000139220	PPFIA2	proteIN_codINg	-0.529732	9.7308e-05
OL	ENSG00000197601	FAR1	proteIN_codINg	-0.413551	0.000102765
OL	ENSG00000160584	SIK3	proteIN_codINg	-1.20158	0.000109181
OL	ENSG00000182185	RAD51B	proteIN_codINg	-0.399376	0.000118015
OL	ENSG00000087086	FTL	proteIN_codINg	1.29361	0.000122107
OL	ENSG00000183960	KCNH8	proteIN_codINg	-1.07719	0.000122107
OL	ENSG00000166441	RPL27A	proteIN_codINg	0.402502	0.000122493
OL	ENSG00000026652	AGPAT4	proteIN_codINg	-0.795945	0.000139676
OL	ENSG00000167996	FTH1	proteIN_codINg	1.27057	0.00014327
OL	ENSG00000172348	RCAN2	proteIN_codINg	-0.271371	0.00014327
OL	ENSG00000224631	RP11-51O6.1	transcribed_processed_pseudogene	0.431271	0.00014327
OL	ENSG00000182667	NTM	proteIN_codINg	-1.24558	0.000144496
OL	ENSG00000236552	RPL13AP5	processed_pseudogene	0.680419	0.000175337
OL	ENSG00000148541	FAM13C	proteIN_codINg	-0.288478	0.000179784
OL	ENSG00000112306	RPS12	proteIN_codINg	0.428135	0.000182392
OL	ENSG00000142541	RPL13A	proteIN_codINg	0.406769	0.000185341
OL	ENSG00000145592	RPL37	proteIN_codINg	0.347803	0.000185341
OL	ENSG00000071082	RPL31	proteIN_codINg	0.403301	0.000200214
OL	ENSG00000147488	ST18	proteIN_codINg	-1.09039	0.000203499
OL	ENSG00000077063	CTTNBP2	proteIN_codINg	-0.34091	0.000221176
OL	ENSG00000242299	RP11-234A1.1	processed_pseudogene	0.445408	0.000221176
OL	ENSG00000105193	RPS16	proteIN_codINg	0.49043	0.000221289
OL	ENSG00000115268	RPS15	proteIN_codINg	0.804098	0.000221861
OL	ENSG00000142534	RPS11	proteIN_codINg	0.394352	0.000221861
OL	ENSG00000073417	PDE8A	proteIN_codINg	-0.720381	0.000225318
OL	ENSG00000156482	RPL30	proteIN_codINg	0.580736	0.000225318
OL	ENSG00000126777	KTN1	proteIN_codINg	0.279091	0.00024232
OL	ENSG00000151572	ANO4	proteIN_codINg	-0.620616	0.00024232
OL	ENSG00000137177	KIF13A	proteIN_codINg	-0.494371	0.000248746
OL	ENSG00000140988	RPS2	proteIN_codINg	0.356108	0.000254755
OL	ENSG00000068305	MEF2A	proteIN_codINg	-0.286591	0.000260667
OL	ENSG00000144278	GALNT13	proteIN_codINg	-0.387232	0.00028379
OL	ENSG00000169554	ZEB2	proteIN_codINg	-0.955375	0.000293661
OL	ENSG00000144283	PKP4	proteIN_codINg	-0.660123	0.000295151
OL	ENSG00000143776	CDC42BPA	proteIN_codINg	-0.661098	0.000307017
OL	ENSG00000150471	ADGRL3	proteIN_codINg	-0.670876	0.000307017
OL	ENSG00000133112	TPT1	proteIN_codINg	0.587493	0.000314229
OL	ENSG00000182774	RPS17	proteIN_codINg	0.32355	0.000331968
OL	ENSG00000138411	HECW2	proteIN_codINg	-0.413923	0.00035079
OL	ENSG00000177694	NAALADL2	proteIN_codINg	-0.82273	0.000355145
OL	ENSG00000198822	GRM3	proteIN_codINg	-0.669389	0.000370476
OL	ENSG00000108100	CCNY	proteIN_codINg	-0.290961	0.000372726
OL	ENSG00000122367	LDB3	proteIN_codINg	-0.553462	0.000407015
OL	ENSG00000135390	ATP5G2	proteIN_codINg	0.279927	0.000416937
OL	ENSG00000186468	RPS23	proteIN_codINg	0.550575	0.000435703
OL	ENSG00000106078	COBL	proteIN_codINg	-0.501273	0.000443056
OL	ENSG00000108298	RPL19	proteIN_codINg	0.449661	0.000453419
OL	ENSG00000182771	GRID1	proteIN_codINg	-0.689456	0.000480299
OL	ENSG00000121964	GTDC1	proteIN_codINg	-0.518612	0.000544248
OL	ENSG00000019144	PHLDB1	proteIN_codINg	-0.59924	0.000552439
OL	ENSG00000123119	NECAB1	proteIN_codINg	-0.405017	0.000552439
OL	ENSG00000140319	SRP14	proteIN_codINg	0.324998	0.000566518
OL	ENSG00000137154	RPS6	proteIN_codINg	0.517649	0.000574189
OL	ENSG00000151320	AKAP6	proteIN_codINg	-0.84948	0.000578025
OL	ENSG00000177600	RPLP2	proteIN_codINg	0.640032	0.000578025
OL	ENSG00000088538	DOCK3	proteIN_codINg	-0.6717	0.000580338
OL	ENSG00000088986	DYNLL1	proteIN_codINg	0.356743	0.000580338
OL	ENSG00000169306	IL1RAPL1	proteIN_codINg	-0.911143	0.000580338
OL	ENSG00000186417	GLDN	proteIN_codINg	-0.507614	0.000580338
OL	ENSG00000218175	AC016739.2	processed_pseudogene	0.821938	0.000580338
OL	ENSG00000130255	RPL36	proteIN_codINg	0.47693	0.000595947
OL	ENSG00000177103	DSCAML1	proteIN_codINg	-0.680805	0.00069122
OL	ENSG00000164587	RPS14	proteIN_codINg	0.447789	0.000698075
OL	ENSG00000109475	RPL34	proteIN_codINg	0.626389	0.000739519
OL	ENSG00000233762	AC007969.5	processed_pseudogene	0.746063	0.000739519
OL	ENSG00000173812	EIF1	proteIN_codINg	0.552652	0.000741198
OL	ENSG00000066468	FGFR2	proteIN_codINg	-0.591181	0.000756633
OL	ENSG00000123684	LPGAT1	proteIN_codINg	-0.470592	0.000756633
OL	ENSG00000118322	ATP10B	proteIN_codINg	-0.531952	0.000785413
OL	ENSG00000143442	POGZ	proteIN_codINg	-0.347482	0.00079041
OL	ENSG00000138101	DTNB	proteIN_codINg	-0.371875	0.000825775
OL	ENSG00000138326	RPS24	proteIN_codINg	0.396367	0.000937281
OL	ENSG00000187391	MAGI2	proteIN_codINg	-0.716804	0.000937281
OL	ENSG00000176658	MYO1D	proteIN_codINg	-0.547356	0.000946327
OL	ENSG00000227110	LMCD1-AS1	antisense	-1.06925	0.000957566
OL	ENSG00000188153	COL4A5	proteIN_codINg	-0.860263	0.00100662
OL	ENSG00000136942	RPL35	proteIN_codINg	0.362294	0.00113998
OL	ENSG00000187239	FNBP1	proteIN_codINg	-0.602175	0.00114351
OL	ENSG00000163393	SLC22A15	proteIN_codINg	-0.41257	0.00116971
OL	ENSG00000170315	UBB	proteIN_codINg	0.49238	0.00117179
OL	ENSG00000118473	SGIP1	proteIN_codINg	-0.448593	0.00120172
OL	ENSG00000161016	RPL8	proteIN_codINg	0.314609	0.00120172
OL	ENSG00000132122	SPATA6	proteIN_codINg	-0.284942	0.00128025
OL	ENSG00000168214	RBPJ	proteIN_codINg	-0.387972	0.00132222
OL	ENSG00000226994	AC012593.1	lINcRNA	-0.735425	0.00132222
OL	ENSG00000144713	RPL32	proteIN_codINg	0.614827	0.00133066
OL	ENSG00000156508	EEF1A1	proteIN_codINg	0.687471	0.00139986
OL	ENSG00000169398	PTK2	proteIN_codINg	-0.615263	0.00141939
OL	ENSG00000166295	ANAPC16	proteIN_codINg	0.326552	0.00145121
OL	ENSG00000122566	HNRNPA2B1	proteIN_codINg	0.566584	0.00145555
OL	ENSG00000124172	ATP5E	proteIN_codINg	0.294626	0.00154501
OL	ENSG00000135525	MAP7	proteIN_codINg	-0.681938	0.00154501
OL	ENSG00000117632	STMN1	proteIN_codINg	0.37201	0.00157836
OL	ENSG00000142168	SOD1	proteIN_codINg	0.575798	0.00157836
OL	ENSG00000054690	PLEKHH1	proteIN_codINg	-0.971478	0.00157922
OL	ENSG00000140479	PCSK6	proteIN_codINg	-0.860096	0.00180497
OL	ENSG00000277363	SRCIN1	proteIN_codINg	-0.524957	0.00196791
OL	ENSG00000135905	DOCK10	proteIN_codINg	-0.798656	0.00207281
OL	ENSG00000106211	HSPB1	proteIN_codINg	0.900425	0.00209404
OL	ENSG00000120885	CLU	proteIN_codINg	1.41439	0.00209404
OL	ENSG00000189337	KAZN	proteIN_codINg	-0.389872	0.00213956
OL	ENSG00000135940	COX5B	proteIN_codINg	0.283156	0.00214556
OL	ENSG00000100380	ST13	proteIN_codINg	0.286768	0.0021787
OL	ENSG00000196569	LAMA2	proteIN_codINg	-0.285918	0.00226124
OL	ENSG00000170889	RPS9	proteIN_codINg	0.270543	0.00226914
OL	ENSG00000204389	HSPA1A	proteIN_codINg	1.80588	0.00234154
OL	ENSG00000118785	SPP1	proteIN_codINg	0.758323	0.0025051
OL	ENSG00000225573	RPL35P5	processed_pseudogene	0.338608	0.00253026
OL	ENSG00000227097	RPS28P7	processed_pseudogene	0.556028	0.00253026
OL	ENSG00000048471	SNX29	proteIN_codINg	-0.392545	0.00256874
OL	ENSG00000146677	AC004453.8	processed_pseudogene	0.534051	0.00257123
OL	ENSG00000080824	HSP90AA1	proteIN_codINg	2.03028	0.00272146
OL	ENSG00000118181	RPS25	proteIN_codINg	0.608786	0.00272146
OL	ENSG00000233927	RPS28	proteIN_codINg	0.421857	0.00272944
OL	ENSG00000178980	SEPW1	proteIN_codINg	0.603728	0.00279376
OL	ENSG00000063177	RPL18	proteIN_codINg	0.371752	0.00282662
OL	ENSG00000137871	ZNF280D	proteIN_codINg	-0.320961	0.00284599
OL	ENSG00000169862	CTNND2	proteIN_codINg	-0.459971	0.00284599
OL	ENSG00000102934	PLLP	proteIN_codINg	-0.454543	0.00293257
OL	ENSG00000226608	FTLP3	processed_pseudogene	0.464699	0.003006
OL	ENSG00000232573	RPL3P4	processed_pseudogene	0.399265	0.003006
OL	ENSG00000149806	FAU	proteIN_codINg	0.410049	0.00326329
OL	ENSG00000172809	RPL38	proteIN_codINg	0.580029	0.0033425
OL	ENSG00000198597	ZNF536	proteIN_codINg	-0.803737	0.00336311
OL	ENSG00000197430	OPALIN	proteIN_codINg	-0.482049	0.00348655
OL	ENSG00000117450	PRDX1	proteIN_codINg	0.275573	0.00353331
OL	ENSG00000150991	UBC	proteIN_codINg	0.531382	0.00366848
OL	ENSG00000164124	TMEM144	proteIN_codINg	-0.814784	0.00366848
OL	ENSG00000172508	CARNS1	proteIN_codINg	-0.800511	0.00366848
OL	ENSG00000012171	SEMA3B	proteIN_codINg	-0.480057	0.00367366
OL	ENSG00000078269	SYNJ2	proteIN_codINg	-0.669232	0.00369298
OL	ENSG00000112137	PHACTR1	proteIN_codINg	-0.36436	0.0037044
OL	ENSG00000229989	MIR181A1HG	lINcRNA	-0.42732	0.00390226
OL	ENSG00000182141	ZNF708	proteIN_codINg	-0.454364	0.00392551
OL	ENSG00000164161	HHIP	proteIN_codINg	-0.437628	0.00421736
OL	ENSG00000087250	MT3	proteIN_codINg	0.624708	0.00423198
OL	ENSG00000124406	ATP8A1	proteIN_codINg	-0.611883	0.00426023
OL	ENSG00000145284	SCD5	proteIN_codINg	-0.404407	0.00426346
OL	ENSG00000080815	PSEN1	proteIN_codINg	-0.493206	0.00437981
OL	ENSG00000113319	RASGRF2	proteIN_codINg	-0.469822	0.00437981
OL	ENSG00000125148	MT2A	proteIN_codINg	0.708592	0.00437981
OL	ENSG00000144339	TMEFF2	proteIN_codINg	-0.503733	0.00439131
OL	ENSG00000230084	RP4-613B23.1	antisense	-0.584796	0.00450382
OL	ENSG00000228842	PCDH9-AS2	antisense	0.277284	0.0046026
OL	ENSG00000186231	KLHL32	proteIN_codINg	-0.849274	0.00461844
OL	ENSG00000176463	SLCO3A1	proteIN_codINg	-0.560249	0.00470345
OL	ENSG00000067141	NEO1	proteIN_codINg	-0.317431	0.00474261
OL	ENSG00000185046	ANKS1B	proteIN_codINg	-0.479414	0.00489904
OL	ENSG00000131095	GFAP	proteIN_codINg	1.48313	0.0050043
OL	ENSG00000187764	SEMA4D	proteIN_codINg	-0.281069	0.0050043
OL	ENSG00000100142	POLR2F	proteIN_codINg	-0.425232	0.00527189
OL	ENSG00000011426	ANLN	proteIN_codINg	0.399841	0.00555914
OL	ENSG00000154678	PDE1C	proteIN_codINg	-0.973232	0.00593215
OL	ENSG00000144445	KANSL1L	proteIN_codINg	0.326399	0.00619928
OL	ENSG00000219507	FTH1P8	processed_pseudogene	0.504665	0.00621058
OL	ENSG00000259070	LINC00639	lINcRNA	-0.341911	0.00622095
OL	ENSG00000187514	PTMA	proteIN_codINg	0.80889	0.00623381
OL	ENSG00000077157	PPP1R12B	proteIN_codINg	-0.37414	0.00627515
OL	ENSG00000148948	LRRC4C	proteIN_codINg	-0.343685	0.00631763
OL	ENSG00000106829	TLE4	proteIN_codINg	0.572709	0.00654411
OL	ENSG00000197756	RPL37A	proteIN_codINg	0.725817	0.00654411
OL	ENSG00000099622	CIRBP	proteIN_codINg	-0.646928	0.00658388
OL	ENSG00000204388	HSPA1B	proteIN_codINg	0.910815	0.00740472
OL	ENSG00000147403	RPL10	proteIN_codINg	0.380539	0.0079974
OL	ENSG00000214182	PTMAP5	transcribed_processed_pseudogene	0.590159	0.00822927
OL	ENSG00000158321	AUTS2	proteIN_codINg	-0.73991	0.00868909
OL	ENSG00000185565	LSAMP	proteIN_codINg	-0.462415	0.00882416
OL	ENSG00000177853	ZNF518A	proteIN_codINg	-0.288167	0.00910444
OL	ENSG00000250722	SEPP1	proteIN_codINg	0.41132	0.00910444
OL	ENSG00000240509	RPL34P18	processed_pseudogene	0.511583	0.00912031
OL	ENSG00000197956	S100A6	proteIN_codINg	0.351615	0.00990774
OL	ENSG00000132424	PNISR	proteIN_codINg	0.665198	0.0102007
OL	ENSG00000110958	PTGES3	proteIN_codINg	0.702664	0.0103032
OL	ENSG00000237949	LINC00844	lINcRNA	0.271325	0.010313
OL	ENSG00000204655	MOG	proteIN_codINg	-0.339576	0.0107499
OL	ENSG00000152127	MGAT5	proteIN_codINg	-0.409571	0.0121871
OL	ENSG00000130203	APOE	proteIN_codINg	0.523123	0.0132224
OL	ENSG00000169760	NLGN1	proteIN_codINg	-0.506495	0.0139594
OL	ENSG00000082898	XPO1	proteIN_codINg	0.341886	0.0147659
OL	ENSG00000101439	CST3	proteIN_codINg	0.780688	0.0151933
OL	ENSG00000167191	GPRC5B	proteIN_codINg	0.545476	0.015558
OL	ENSG00000152208	GRID2	proteIN_codINg	-0.581522	0.0158463
OL	ENSG00000113448	PDE4D	proteIN_codINg	-0.323423	0.0171035
OL	ENSG00000081377	CDC14B	proteIN_codINg	-0.381898	0.0180255
OL	ENSG00000197744	PTMAP2	processed_pseudogene	0.683303	0.0192696
OL	ENSG00000169020	ATP5I	proteIN_codINg	0.286058	0.0216818
OL	ENSG00000090060	PAPOLA	proteIN_codINg	0.310211	0.0235947
OL	ENSG00000134243	SORT1	proteIN_codINg	0.358535	0.0252462
OL	ENSG00000096384	HSP90AB1	proteIN_codINg	0.708791	0.0304751
OL	ENSG00000136541	ERMN	proteIN_codINg	0.30068	0.0308701
OL	ENSG00000134294	SLC38A2	proteIN_codINg	0.419008	0.0321876
OL	ENSG00000113140	SPARC	proteIN_codINg	0.372859	0.03269
OL	ENSG00000154027	AK5	proteIN_codINg	-0.315506	0.0401484
OL	ENSG00000013441	CLK1	proteIN_codINg	0.377643	0.0427789
OL	ENSG00000158865	SLC5A11	proteIN_codINg	-0.393904	0.0439736
OL	ENSG00000132002	DNAJB1	proteIN_codINg	0.360791	0.0487711
OPC	ENSG00000100505	TRIM9	proteIN_codINg	-0.89498	1.63885e-05
OPC	ENSG00000156113	KCNMA1	proteIN_codINg	-1.14374	1.63885e-05
OPC	ENSG00000105193	RPS16	proteIN_codINg	0.309671	2.466e-05
OPC	ENSG00000204442	FAM155A	proteIN_codINg	-0.890525	4.92714e-05
OPC	ENSG00000228842	PCDH9-AS2	antisense	0.730404	4.92714e-05
OPC	ENSG00000157985	AGAP1	proteIN_codINg	-1.31216	6.0875e-05
OPC	ENSG00000142676	RPL11	proteIN_codINg	0.305687	0.000107768
OPC	ENSG00000087086	FTL	proteIN_codINg	0.798617	0.000299376
OPC	ENSG00000151952	TMEM132D	proteIN_codINg	-0.587814	0.000299376
OPC	ENSG00000182141	ZNF708	proteIN_codINg	-0.346436	0.000299376
OPC	ENSG00000182771	GRID1	proteIN_codINg	-0.543041	0.000299376
OPC	ENSG00000183715	OPCML	proteIN_codINg	-0.691526	0.000299376
OPC	ENSG00000102466	FGF14	proteIN_codINg	-0.868076	0.000321424
OPC	ENSG00000175048	ZDHHC14	proteIN_codINg	-0.605076	0.000321424
OPC	ENSG00000237978	KCNMB2-AS1	antisense	0.805053	0.000321424
OPC	ENSG00000115268	RPS15	proteIN_codINg	0.34968	0.000324206
OPC	ENSG00000187416	LHFPL3	proteIN_codINg	-0.955426	0.000334518
OPC	ENSG00000132639	SNAP25	proteIN_codINg	-0.469099	0.000371099
OPC	ENSG00000125148	MT2A	proteIN_codINg	0.757145	0.000386242
OPC	ENSG00000170624	SGCD	proteIN_codINg	-0.682067	0.000386242
OPC	ENSG00000105372	RPS19	proteIN_codINg	0.282111	0.000420247
OPC	ENSG00000162631	NTNG1	proteIN_codINg	-0.489127	0.000420247
OPC	ENSG00000172264	MACROD2	proteIN_codINg	-0.55383	0.000463329
OPC	ENSG00000078328	RBFOX1	proteIN_codINg	-0.714964	0.000594231
OPC	ENSG00000120885	CLU	proteIN_codINg	1.17697	0.000595507
OPC	ENSG00000140538	NTRK3	proteIN_codINg	-0.752041	0.000595507
OPC	ENSG00000154217	PITPNC1	proteIN_codINg	-0.501736	0.000595507
OPC	ENSG00000075420	FNDC3B	proteIN_codINg	-0.349026	0.000597901
OPC	ENSG00000112902	SEMA5A	proteIN_codINg	-0.481077	0.000597901
OPC	ENSG00000136942	RPL35	proteIN_codINg	0.273338	0.000597901
OPC	ENSG00000153823	PID1	proteIN_codINg	-0.463249	0.000597901
OPC	ENSG00000157890	MEGF11	proteIN_codINg	-0.436898	0.000597901
OPC	ENSG00000167526	RPL13	proteIN_codINg	0.405433	0.000597901
OPC	ENSG00000154229	PRKCA	proteIN_codINg	-0.678761	0.00069257
OPC	ENSG00000020577	SAMD4A	proteIN_codINg	-0.579625	0.00081563
OPC	ENSG00000123104	ITPR2	proteIN_codINg	-0.474649	0.000855101
OPC	ENSG00000183023	SLC8A1	proteIN_codINg	-0.468244	0.000855101
OPC	ENSG00000187672	ERC2	proteIN_codINg	-0.432846	0.00087757
OPC	ENSG00000177600	RPLP2	proteIN_codINg	0.51021	0.000881463
OPC	ENSG00000210082	MT-RNR2	Mt_rRNA	1.36429	0.000899114
OPC	ENSG00000172809	RPL38	proteIN_codINg	0.368089	0.000990459
OPC	ENSG00000100154	TTC28	proteIN_codINg	-0.295904	0.00101162
OPC	ENSG00000103489	XYLT1	proteIN_codINg	-1.00716	0.00101162
OPC	ENSG00000166710	B2M	proteIN_codINg	0.296878	0.0010167
OPC	ENSG00000137818	RPLP1	proteIN_codINg	0.555661	0.00111778
OPC	ENSG00000269821	KCNQ1OT1	antisense	-0.378701	0.00114381
OPC	ENSG00000183098	GPC6	proteIN_codINg	-0.351685	0.00118154
OPC	ENSG00000002746	HECW1	proteIN_codINg	-0.423625	0.00118644
OPC	ENSG00000206120	EGFEM1P	unitary_pseudogene	-0.492084	0.00118924
OPC	ENSG00000071205	ARHGAP10	proteIN_codINg	-0.287419	0.00122221
OPC	ENSG00000140264	SERF2	proteIN_codINg	0.292688	0.00124336
OPC	ENSG00000156299	TIAM1	proteIN_codINg	-0.339438	0.00127655
OPC	ENSG00000158019	BRE	proteIN_codINg	-0.300029	0.00127655
OPC	ENSG00000115504	EHBP1	proteIN_codINg	-0.400863	0.001538
OPC	ENSG00000143947	RPS27A	proteIN_codINg	0.324425	0.00154895
OPC	ENSG00000169862	CTNND2	proteIN_codINg	-0.549391	0.00160256
OPC	ENSG00000264015	RP11-176N18.2	lINcRNA	-0.99485	0.00160256
OPC	ENSG00000150760	DOCK1	proteIN_codINg	-0.403784	0.00160355
OPC	ENSG00000196376	SLC35F1	proteIN_codINg	-0.69496	0.00160355
OPC	ENSG00000155093	PTPRN2	proteIN_codINg	-0.30034	0.00161012
OPC	ENSG00000114166	KAT2B	proteIN_codINg	-0.497541	0.00188026
OPC	ENSG00000218175	AC016739.2	processed_pseudogene	0.535574	0.00227515
OPC	ENSG00000197756	RPL37A	proteIN_codINg	0.427391	0.00232617
OPC	ENSG00000092096	SLC22A17	proteIN_codINg	0.343356	0.00232994
OPC	ENSG00000100095	SEZ6L	proteIN_codINg	-0.442391	0.00258542
OPC	ENSG00000140526	ABHD2	proteIN_codINg	-0.469143	0.00312922
OPC	ENSG00000106665	CLIP2	proteIN_codINg	-0.403389	0.00326721
OPC	ENSG00000038382	TRIO	proteIN_codINg	-0.722473	0.0034183
OPC	ENSG00000166833	NAV2	proteIN_codINg	-0.84931	0.00344921
OPC	ENSG00000134138	MEIS2	proteIN_codINg	-0.326139	0.00348558
OPC	ENSG00000122584	NXPH1	proteIN_codINg	-0.611204	0.00352732
OPC	ENSG00000185352	HS6ST3	proteIN_codINg	-0.561067	0.00360018
OPC	ENSG00000196132	MYT1	proteIN_codINg	-0.411267	0.00360018
OPC	ENSG00000071242	RPS6KA2	proteIN_codINg	-0.444689	0.00375309
OPC	ENSG00000185565	LSAMP	proteIN_codINg	-0.461604	0.00380752
OPC	ENSG00000101439	CST3	proteIN_codINg	0.972062	0.00387668
OPC	ENSG00000142875	PRKACB	proteIN_codINg	-0.288086	0.00387668
OPC	ENSG00000261115	TMEM178B	proteIN_codINg	-0.272722	0.00448089
OPC	ENSG00000071082	RPL31	proteIN_codINg	0.355442	0.00497158
OPC	ENSG00000185737	NRG3	proteIN_codINg	-0.4378	0.0050276
OPC	ENSG00000162944	RFTN2	proteIN_codINg	0.727067	0.00568551
OPC	ENSG00000205542	TMSB4X	proteIN_codINg	0.499813	0.00568751
OPC	ENSG00000231871	IPO9-AS1	antisense	0.442378	0.00590795
OPC	ENSG00000160307	S100B	proteIN_codINg	0.433358	0.00591201
OPC	ENSG00000229807	XIST	lINcRNA	-0.754703	0.00591201
OPC	ENSG00000116147	TNR	proteIN_codINg	-0.480247	0.00620695
OPC	ENSG00000166068	SPRED1	proteIN_codINg	-0.414185	0.00622458
OPC	ENSG00000169398	PTK2	proteIN_codINg	-0.343838	0.00622458
OPC	ENSG00000171735	CAMTA1	proteIN_codINg	-0.401813	0.00661211
OPC	ENSG00000171310	CHST11	proteIN_codINg	-0.670684	0.00710547
OPC	ENSG00000182132	KCNIP1	proteIN_codINg	-0.577093	0.00710547
OPC	ENSG00000109846	CRYAB	proteIN_codINg	0.316553	0.00711895
OPC	ENSG00000126861	OMG	proteIN_codINg	0.311354	0.00714391
OPC	ENSG00000066382	MPPED2	proteIN_codINg	-0.292548	0.00716259
OPC	ENSG00000186094	AGBL4	proteIN_codINg	-0.32666	0.00722818
OPC	ENSG00000046653	GPM6B	proteIN_codINg	0.591074	0.00844608
OPC	ENSG00000163618	CADPS	proteIN_codINg	-0.416298	0.00844608
OPC	ENSG00000182901	RGS7	proteIN_codINg	-0.373404	0.00854979
OPC	ENSG00000171044	XKR6	proteIN_codINg	-0.301911	0.00904751
OPC	ENSG00000145743	FBXL17	proteIN_codINg	-0.364889	0.00949433
OPC	ENSG00000060718	COL11A1	proteIN_codINg	-0.285247	0.0105137
OPC	ENSG00000184221	OLIG1	proteIN_codINg	0.684374	0.0106704
OPC	ENSG00000140470	ADAMTS17	proteIN_codINg	-0.299349	0.0110019
OPC	ENSG00000145349	CAMK2D	proteIN_codINg	-0.429445	0.0115173
OPC	ENSG00000135541	AHI1	proteIN_codINg	-0.340049	0.0119108
OPC	ENSG00000170315	UBB	proteIN_codINg	0.322361	0.0125922
OPC	ENSG00000196083	IL1RAP	proteIN_codINg	-0.448507	0.0125922
OPC	ENSG00000189058	APOD	proteIN_codINg	0.742924	0.0127404
OPC	ENSG00000133812	SBF2	proteIN_codINg	-0.391254	0.0130838
OPC	ENSG00000156508	EEF1A1	proteIN_codINg	0.335996	0.0132803
OPC	ENSG00000112309	B3GAT2	proteIN_codINg	0.354305	0.0143079
OPC	ENSG00000134769	DTNA	proteIN_codINg	-0.57982	0.0143415
OPC	ENSG00000127603	MACF1	proteIN_codINg	-0.337172	0.0144877
OPC	ENSG00000144713	RPL32	proteIN_codINg	0.392239	0.0144877
OPC	ENSG00000146677	AC004453.8	processed_pseudogene	0.332409	0.0147734
OPC	ENSG00000114416	FXR1	proteIN_codINg	0.298794	0.0148039
OPC	ENSG00000154975	CA10	proteIN_codINg	-0.374728	0.0156203
OPC	ENSG00000080824	HSP90AA1	proteIN_codINg	1.41768	0.0162592
OPC	ENSG00000236552	RPL13AP5	processed_pseudogene	0.299759	0.0165876
OPC	ENSG00000120658	ENOX1	proteIN_codINg	-0.283675	0.0181311
OPC	ENSG00000168772	CXXC4	proteIN_codINg	0.388431	0.0181722
OPC	ENSG00000138032	PPM1B	proteIN_codINg	0.329075	0.0197862
OPC	ENSG00000109475	RPL34	proteIN_codINg	0.30306	0.0199353
OPC	ENSG00000167996	FTH1	proteIN_codINg	0.659289	0.0199902
OPC	ENSG00000118515	SGK1	proteIN_codINg	0.338469	0.0199917
OPC	ENSG00000162599	NFIA	proteIN_codINg	-0.367326	0.0200821
OPC	ENSG00000082701	GSK3B	proteIN_codINg	-0.271809	0.0211676
OPC	ENSG00000144724	PTPRG	proteIN_codINg	-0.380163	0.0213598
OPC	ENSG00000181234	TMEM132C	proteIN_codINg	-0.476444	0.0213598
OPC	ENSG00000152377	SPOCK1	proteIN_codINg	-0.416718	0.0218538
OPC	ENSG00000239268	RP11-384F7.2	lINcRNA	-0.784769	0.0222086
OPC	ENSG00000187514	PTMA	proteIN_codINg	0.393239	0.0224128
OPC	ENSG00000148655	C10orf11	proteIN_codINg	-0.613089	0.0244323
OPC	ENSG00000132692	BCAN	proteIN_codINg	0.32521	0.0255806
OPC	ENSG00000113231	PDE8B	proteIN_codINg	-0.50405	0.0277364
OPC	ENSG00000204389	HSPA1A	proteIN_codINg	0.823993	0.0292668
OPC	ENSG00000237515	SHISA9	proteIN_codINg	-0.464885	0.0297884
OPC	ENSG00000198712	MT-CO2	proteIN_codINg	0.471861	0.0302349
OPC	ENSG00000185046	ANKS1B	proteIN_codINg	-0.399676	0.0308931
OPC	ENSG00000139220	PPFIA2	proteIN_codINg	-0.46388	0.0309434
OPC	ENSG00000139364	TMEM132B	proteIN_codINg	-0.303451	0.0336891
OPC	ENSG00000072134	EPN2	proteIN_codINg	-0.50574	0.037037
OPC	ENSG00000144445	KANSL1L	proteIN_codINg	0.581265	0.041385
OPC	ENSG00000204388	HSPA1B	proteIN_codINg	0.460172	0.0434315
OPC	ENSG00000150347	ARID5B	proteIN_codINg	0.369742	0.0443388
OPC	ENSG00000132669	RIN2	proteIN_codINg	0.331668	0.0447086
OPC	ENSG00000131095	GFAP	proteIN_codINg	1.18533	0.0448437
OPC	ENSG00000189403	HMGB1	proteIN_codINg	0.376987	0.0461068
OPC	ENSG00000167191	GPRC5B	proteIN_codINg	0.29503	0.0473017

## Sheet: B. hFCX DEGs
Supplementary Table 3B. snRNA-seq DEGs analyses in all cell clusters: FTLD-GRN patients vs controls (related to Figures 3, 4 and 5)
Cluster	gene.IDs	Gene	gene.biotypes	log2(Fold Change)	FDR
AST-FB	ENSG00000110436	SLC1A2	proteIN_codINg	-1.88693	2.12712e-08
AST-FB	ENSG00000182621	PLCB1	proteIN_codINg	-1.2163	1.12972e-05
AST-FB	ENSG00000137198	GMPR	proteIN_codINg	0.509591	0.000564599
AST-FB	ENSG00000034677	RNF19A	proteIN_codINg	1.00816	0.00168998
AST-FB	ENSG00000251442	LINC01094	lINcRNA	0.596169	0.00174867
AST-FB	ENSG00000133048	CHI3L1	proteIN_codINg	-0.68297	0.00397199
AST-FB	ENSG00000165995	CACNB2	proteIN_codINg	-1.13651	0.00397199
AST-FB	ENSG00000111640	GAPDH	proteIN_codINg	-0.962332	0.00427475
AST-FB	ENSG00000130066	SAT1	proteIN_codINg	-0.606166	0.00427475
AST-FB	ENSG00000239268	RP11-384F7.2	lINcRNA	-1.07682	0.00427475
AST-FB	ENSG00000179399	GPC5	proteIN_codINg	-1.23778	0.00570881
AST-FB	ENSG00000080493	SLC4A4	proteIN_codINg	-0.388773	0.00706152
AST-FB	ENSG00000105894	PTN	proteIN_codINg	-0.349671	0.0104939
AST-FB	ENSG00000170370	EMX2	proteIN_codINg	0.947718	0.0112483
AST-FB	ENSG00000178764	ZHX2	proteIN_codINg	-0.500944	0.0112483
AST-FB	ENSG00000186153	WWOX	proteIN_codINg	1.04871	0.0112483
AST-FB	ENSG00000046889	PREX2	proteIN_codINg	-0.411977	0.0116476
AST-FB	ENSG00000124440	HIF3A	proteIN_codINg	1.16598	0.0116476
AST-FB	ENSG00000144642	RBMS3	proteIN_codINg	-0.641089	0.0116476
AST-FB	ENSG00000154217	PITPNC1	proteIN_codINg	-1.00822	0.0116476
AST-FB	ENSG00000198963	RORB	proteIN_codINg	-0.303949	0.0152619
AST-FB	ENSG00000012983	MAP4K5	proteIN_codINg	0.635141	0.0225734
AST-FB	ENSG00000102362	SYTL4	proteIN_codINg	0.411435	0.0232878
AST-FB	ENSG00000107890	ANKRD26	proteIN_codINg	-0.320894	0.0237325
AST-FB	ENSG00000124749	COL21A1	proteIN_codINg	0.709229	0.0237325
AST-FB	ENSG00000166348	USP54	proteIN_codINg	0.803481	0.0237325
AST-FB	ENSG00000100505	TRIM9	proteIN_codINg	-0.568212	0.0254411
AST-FB	ENSG00000135540	NHSL1	proteIN_codINg	-0.276761	0.0254411
AST-FB	ENSG00000114933	INO80D	proteIN_codINg	1.7281	0.0293014
AST-FB	ENSG00000120251	GRIA2	proteIN_codINg	-0.579481	0.0293014
AST-FB	ENSG00000120658	ENOX1	proteIN_codINg	-0.340694	0.0293014
AST-FB	ENSG00000144909	OSBPL11	proteIN_codINg	0.406395	0.0293014
AST-FB	ENSG00000150471	ADGRL3	proteIN_codINg	-0.79988	0.0293014
AST-FB	ENSG00000154310	TNIK	proteIN_codINg	-0.631585	0.0293014
AST-FB	ENSG00000145348	TBCK	proteIN_codINg	0.538919	0.0323811
AST-FB	ENSG00000116667	C1orf21	proteIN_codINg	-0.386856	0.0345224
AST-FB	ENSG00000049323	LTBP1	proteIN_codINg	0.655177	0.0360592
AST-FB	ENSG00000138193	PLCE1	proteIN_codINg	0.82644	0.0371798
AST-FB	ENSG00000153944	MSI2	proteIN_codINg	-0.625113	0.0371798
AST-FB	ENSG00000144724	PTPRG	proteIN_codINg	-0.45521	0.0374699
AST-FB	ENSG00000183580	FBXL7	proteIN_codINg	-0.586623	0.0385189
AST-FB	ENSG00000141639	MAPK4	proteIN_codINg	-0.7703	0.040432
AST-FB	ENSG00000137285	TUBB2B	proteIN_codINg	-0.456535	0.0463284
AST-FB	ENSG00000183337	BCOR	proteIN_codINg	1.32652	0.0463284
AST-PP	ENSG00000125144	MT1G	proteIN_codINg	1.99013	5.34611e-09
AST-PP	ENSG00000100505	TRIM9	proteIN_codINg	-0.870465	7.78375e-07
AST-PP	ENSG00000069020	MAST4	proteIN_codINg	-0.731544	2.50796e-05
AST-PP	ENSG00000151834	GABRA2	proteIN_codINg	-0.781811	2.62728e-05
AST-PP	ENSG00000110436	SLC1A2	proteIN_codINg	-0.974849	3.25061e-05
AST-PP	ENSG00000250722	SEPP1	proteIN_codINg	0.419131	3.69592e-05
AST-PP	ENSG00000133195	SLC39A11	proteIN_codINg	0.984203	3.8075e-05
AST-PP	ENSG00000154217	PITPNC1	proteIN_codINg	-0.810684	4.25472e-05
AST-PP	ENSG00000102362	SYTL4	proteIN_codINg	0.560923	4.82839e-05
AST-PP	ENSG00000158186	MRAS	proteIN_codINg	1.0137	4.82839e-05
AST-PP	ENSG00000188039	NWD1	proteIN_codINg	0.439729	7.55439e-05
AST-PP	ENSG00000105855	ITGB8	proteIN_codINg	0.838181	0.000110829
AST-PP	ENSG00000188559	RALGAPA2	proteIN_codINg	-0.497367	0.000130608
AST-PP	ENSG00000091129	NRCAM	proteIN_codINg	-0.805786	0.000222848
AST-PP	ENSG00000168209	DDIT4	proteIN_codINg	0.819813	0.000264669
AST-PP	ENSG00000079215	SLC1A3	proteIN_codINg	-0.971035	0.000282985
AST-PP	ENSG00000079156	OSBPL6	proteIN_codINg	-0.670814	0.00029343
AST-PP	ENSG00000130066	SAT1	proteIN_codINg	-0.715853	0.00037726
AST-PP	ENSG00000130222	GADD45G	proteIN_codINg	0.603571	0.00037726
AST-PP	ENSG00000147027	TMEM47	proteIN_codINg	0.338717	0.00037726
AST-PP	ENSG00000139644	TMBIM6	proteIN_codINg	0.896028	0.000466339
AST-PP	ENSG00000148180	GSN	proteIN_codINg	0.634495	0.000466339
AST-PP	ENSG00000197977	ELOVL2	proteIN_codINg	-0.28325	0.000547509
AST-PP	ENSG00000010803	SCMH1	proteIN_codINg	-0.425189	0.000645246
AST-PP	ENSG00000179796	LRRC3B	proteIN_codINg	-0.535776	0.000745101
AST-PP	ENSG00000108854	SMURF2	proteIN_codINg	-0.413703	0.000801075
AST-PP	ENSG00000221932	HEPN1	proteIN_codINg	0.940383	0.0010939
AST-PP	ENSG00000105854	PON2	proteIN_codINg	0.886838	0.00125412
AST-PP	ENSG00000131771	PPP1R1B	proteIN_codINg	0.500973	0.00125412
AST-PP	ENSG00000167191	GPRC5B	proteIN_codINg	0.598206	0.00125412
AST-PP	ENSG00000132849	INADL	proteIN_codINg	1.47298	0.00141412
AST-PP	ENSG00000138639	ARHGAP24	proteIN_codINg	-0.956735	0.00141412
AST-PP	ENSG00000183337	BCOR	proteIN_codINg	1.81595	0.00141412
AST-PP	ENSG00000230666	CEACAM22P	transcribed_unprocessed_pseudogene	0.992934	0.00187297
AST-PP	ENSG00000153317	ASAP1	proteIN_codINg	-0.486338	0.00191478
AST-PP	ENSG00000171094	ALK	proteIN_codINg	-0.345751	0.00191478
AST-PP	ENSG00000182621	PLCB1	proteIN_codINg	-1.10046	0.00191478
AST-PP	ENSG00000198963	RORB	proteIN_codINg	-0.685778	0.00191478
AST-PP	ENSG00000253103	LINC01609	lINcRNA	0.584244	0.00191478
AST-PP	ENSG00000274441	CTD-2282P23.2	antisense	-0.692713	0.00195904
AST-PP	ENSG00000165995	CACNB2	proteIN_codINg	-0.96496	0.00197047
AST-PP	ENSG00000110328	GALNT18	proteIN_codINg	-0.641864	0.00225982
AST-PP	ENSG00000099250	NRP1	proteIN_codINg	-0.312618	0.00258199
AST-PP	ENSG00000124440	HIF3A	proteIN_codINg	1.07953	0.00258199
AST-PP	ENSG00000159176	CSRP1	proteIN_codINg	0.960211	0.00258199
AST-PP	ENSG00000171885	AQP4	proteIN_codINg	1.45965	0.00262803
AST-PP	ENSG00000175806	MSRA	proteIN_codINg	-0.55309	0.00262803
AST-PP	ENSG00000155897	ADCY8	proteIN_codINg	0.31789	0.00269877
AST-PP	ENSG00000101752	MIB1	proteIN_codINg	1.01305	0.00270413
AST-PP	ENSG00000068697	LAPTM4A	proteIN_codINg	0.573448	0.00390816
AST-PP	ENSG00000153823	PID1	proteIN_codINg	-0.292375	0.00455174
AST-PP	ENSG00000170624	SGCD	proteIN_codINg	-0.81355	0.0045681
AST-PP	ENSG00000233926	RP11-154D17.1	lINcRNA	1.71533	0.0045723
AST-PP	ENSG00000137198	GMPR	proteIN_codINg	0.375362	0.00467265
AST-PP	ENSG00000148737	TCF7L2	proteIN_codINg	-0.418423	0.00467265
AST-PP	ENSG00000187239	FNBP1	proteIN_codINg	-0.627871	0.00467265
AST-PP	ENSG00000205364	MT1M	proteIN_codINg	1.48762	0.00467265
AST-PP	ENSG00000257150	PGAM1P5	transcribed_processed_pseudogene	0.521038	0.00467265
AST-PP	ENSG00000144642	RBMS3	proteIN_codINg	-0.648728	0.00467336
AST-PP	ENSG00000165478	HEPACAM	proteIN_codINg	0.705356	0.00482346
AST-PP	ENSG00000198822	GRM3	proteIN_codINg	-0.953937	0.00482346
AST-PP	ENSG00000085563	ABCB1	proteIN_codINg	0.92578	0.005417
AST-PP	ENSG00000106829	TLE4	proteIN_codINg	0.577074	0.005417
AST-PP	ENSG00000164741	DLC1	proteIN_codINg	0.42211	0.00563527
AST-PP	ENSG00000198846	TOX	proteIN_codINg	-0.453919	0.00569471
AST-PP	ENSG00000211459	MT-RNR1	Mt_rRNA	0.853999	0.00573847
AST-PP	ENSG00000046889	PREX2	proteIN_codINg	-0.823164	0.00583974
AST-PP	ENSG00000205213	LGR4	proteIN_codINg	-0.454068	0.00601822
AST-PP	ENSG00000090905	TNRC6A	proteIN_codINg	-0.552136	0.00621847
AST-PP	ENSG00000071242	RPS6KA2	proteIN_codINg	0.5379	0.00624022
AST-PP	ENSG00000132329	RAMP1	proteIN_codINg	0.828982	0.00624022
AST-PP	ENSG00000136156	ITM2B	proteIN_codINg	0.821298	0.00624022
AST-PP	ENSG00000212907	MT-ND4L	proteIN_codINg	0.399881	0.00624022
AST-PP	ENSG00000081189	MEF2C	proteIN_codINg	-0.819172	0.00627172
AST-PP	ENSG00000204929	AC074391.1	lINcRNA	-0.448977	0.0066066
AST-PP	ENSG00000005893	LAMP2	proteIN_codINg	0.415879	0.00697019
AST-PP	ENSG00000182132	KCNIP1	proteIN_codINg	-0.279082	0.00744368
AST-PP	ENSG00000065609	SNAP91	proteIN_codINg	-0.306975	0.00796837
AST-PP	ENSG00000196376	SLC35F1	proteIN_codINg	-0.567744	0.00803888
AST-PP	ENSG00000152661	GJA1	proteIN_codINg	1.74383	0.00826596
AST-PP	ENSG00000148482	SLC39A12	proteIN_codINg	0.924654	0.00930294
AST-PP	ENSG00000116514	RNF19B	proteIN_codINg	1.12085	0.00933587
AST-PP	ENSG00000136754	ABI1	proteIN_codINg	-0.388344	0.00933587
AST-PP	ENSG00000149090	PAMR1	proteIN_codINg	-0.371001	0.00933587
AST-PP	ENSG00000169715	MT1E	proteIN_codINg	1.15454	0.00973235
AST-PP	ENSG00000259481	RP11-39M21.1	antisense	0.614364	0.00973235
AST-PP	ENSG00000034677	RNF19A	proteIN_codINg	0.338877	0.00975284
AST-PP	ENSG00000105894	PTN	proteIN_codINg	-0.63445	0.00975284
AST-PP	ENSG00000121742	GJB6	proteIN_codINg	0.765674	0.0102224
AST-PP	ENSG00000134982	APC	proteIN_codINg	-0.973424	0.0104866
AST-PP	ENSG00000114933	INO80D	proteIN_codINg	1.98826	0.0109003
AST-PP	ENSG00000204580	DDR1	proteIN_codINg	0.310582	0.0109695
AST-PP	ENSG00000055163	CYFIP2	proteIN_codINg	-0.358929	0.0109946
AST-PP	ENSG00000152936	LMNTD1	proteIN_codINg	0.395402	0.0109946
AST-PP	ENSG00000164929	BAALC	proteIN_codINg	-0.72246	0.0109946
AST-PP	ENSG00000134138	MEIS2	proteIN_codINg	-0.573826	0.0114286
AST-PP	ENSG00000168309	FAM107A	proteIN_codINg	0.539934	0.0114652
AST-PP	ENSG00000184672	RALYL	proteIN_codINg	-0.584378	0.011691
AST-PP	ENSG00000146409	SLC18B1	proteIN_codINg	0.309684	0.0132534
AST-PP	ENSG00000185760	KCNQ5	proteIN_codINg	-0.433319	0.0132534
AST-PP	ENSG00000132164	SLC6A11	proteIN_codINg	-0.417815	0.0135627
AST-PP	ENSG00000141639	MAPK4	proteIN_codINg	-0.541148	0.0142787
AST-PP	ENSG00000164050	PLXNB1	proteIN_codINg	0.351699	0.014523
AST-PP	ENSG00000116667	C1orf21	proteIN_codINg	-0.501515	0.0152153
AST-PP	ENSG00000111674	ENO2	proteIN_codINg	-0.596713	0.0154029
AST-PP	ENSG00000136297	MMD2	proteIN_codINg	-0.68559	0.0154029
AST-PP	ENSG00000139155	SLCO1C1	proteIN_codINg	-0.308119	0.0154029
AST-PP	ENSG00000166068	SPRED1	proteIN_codINg	-0.435087	0.0154029
AST-PP	ENSG00000186566	GPATCH8	proteIN_codINg	-0.354287	0.0154029
AST-PP	ENSG00000178104	PDE4DIP	proteIN_codINg	0.737738	0.0156317
AST-PP	ENSG00000186153	WWOX	proteIN_codINg	0.474099	0.0156317
AST-PP	ENSG00000157103	SLC6A1	proteIN_codINg	-0.391834	0.0157721
AST-PP	ENSG00000156508	EEF1A1	proteIN_codINg	0.422595	0.0159547
AST-PP	ENSG00000197971	MBP	proteIN_codINg	0.536016	0.0165966
AST-PP	ENSG00000138685	FGF2	proteIN_codINg	-0.379353	0.0170424
AST-PP	ENSG00000143797	MBOAT2	proteIN_codINg	-0.30744	0.0175728
AST-PP	ENSG00000162599	NFIA	proteIN_codINg	-0.532636	0.0190742
AST-PP	ENSG00000074800	ENO1	proteIN_codINg	0.387729	0.0192367
AST-PP	ENSG00000183166	CALN1	proteIN_codINg	-0.338924	0.0192367
AST-PP	ENSG00000254275	LINC00824	processed_transcript	0.727903	0.0192367
AST-PP	ENSG00000247081	BAALC-AS1	antisense	-0.371677	0.0193115
AST-PP	ENSG00000245526	LINC00461	lINcRNA	-0.700166	0.0198721
AST-PP	ENSG00000182771	GRID1	proteIN_codINg	-0.415147	0.0201767
AST-PP	ENSG00000100427	MLC1	proteIN_codINg	0.495205	0.021642
AST-PP	ENSG00000179399	GPC5	proteIN_codINg	-0.473571	0.021642
AST-PP	ENSG00000050165	DKK3	proteIN_codINg	0.354776	0.0222081
AST-PP	ENSG00000145824	CXCL14	proteIN_codINg	-0.484197	0.0226973
AST-PP	ENSG00000182985	CADM1	proteIN_codINg	-0.47024	0.0226973
AST-PP	ENSG00000117592	PRDX6	proteIN_codINg	0.401922	0.0228178
AST-PP	ENSG00000163618	CADPS	proteIN_codINg	-0.509811	0.0228178
AST-PP	ENSG00000046653	GPM6B	proteIN_codINg	0.633359	0.02313
AST-PP	ENSG00000160145	KALRN	proteIN_codINg	-0.450627	0.023371
AST-PP	ENSG00000196482	ESRRG	proteIN_codINg	-0.480149	0.0248369
AST-PP	ENSG00000171988	JMJD1C	proteIN_codINg	-0.464389	0.0256255
AST-PP	ENSG00000178075	GRAMD1C	proteIN_codINg	0.568418	0.0256255
AST-PP	ENSG00000107863	ARHGAP21	proteIN_codINg	-0.43819	0.0262837
AST-PP	ENSG00000163032	VSNL1	proteIN_codINg	-0.387393	0.0262837
AST-PP	ENSG00000120251	GRIA2	proteIN_codINg	-0.746389	0.0269367
AST-PP	ENSG00000108107	RPL28	proteIN_codINg	0.430093	0.0271187
AST-PP	ENSG00000141469	SLC14A1	proteIN_codINg	0.741785	0.0273065
AST-PP	ENSG00000061987	MON2	proteIN_codINg	-0.27874	0.0273967
AST-PP	ENSG00000111860	CEP85L	proteIN_codINg	-0.515761	0.0273967
AST-PP	ENSG00000148516	ZEB1	proteIN_codINg	-0.315058	0.0273967
AST-PP	ENSG00000174944	P2RY14	proteIN_codINg	0.564523	0.0273967
AST-PP	ENSG00000183783	KCTD8	proteIN_codINg	-0.353427	0.0273967
AST-PP	ENSG00000230021	RP5-857K21.4	lINcRNA	0.276173	0.0274297
AST-PP	ENSG00000255248	RP11-166D19.1	sense_overlappINg	-0.630969	0.0274567
AST-PP	ENSG00000183775	KCTD16	proteIN_codINg	-0.385246	0.0275844
AST-PP	ENSG00000127603	MACF1	proteIN_codINg	-0.576258	0.0288033
AST-PP	ENSG00000265737	RP11-1157N2__B.2	antisense	1.05867	0.0297702
AST-PP	ENSG00000250903	GMDS-AS1	lINcRNA	-0.292421	0.0324905
AST-PP	ENSG00000177807	KCNJ10	proteIN_codINg	0.688441	0.0328371
AST-PP	ENSG00000143951	WDPCP	proteIN_codINg	-0.34209	0.0329373
AST-PP	ENSG00000196914	ARHGEF12	proteIN_codINg	-0.385456	0.0329373
AST-PP	ENSG00000196091	MYBPC1	proteIN_codINg	0.589003	0.0329953
AST-PP	ENSG00000105088	OLFM2	proteIN_codINg	-0.582338	0.0331983
AST-PP	ENSG00000157600	TMEM164	proteIN_codINg	-0.453198	0.0332339
AST-PP	ENSG00000091138	SLC26A3	proteIN_codINg	1.71437	0.0335627
AST-PP	ENSG00000106689	LHX2	proteIN_codINg	-0.330385	0.0338265
AST-PP	ENSG00000087495	PHACTR3	proteIN_codINg	-0.456779	0.0340914
AST-PP	ENSG00000102466	FGF14	proteIN_codINg	-0.36604	0.0340914
AST-PP	ENSG00000140319	SRP14	proteIN_codINg	0.395118	0.0348866
AST-PP	ENSG00000148660	CAMK2G	proteIN_codINg	0.535509	0.0348866
AST-PP	ENSG00000115159	GPD2	proteIN_codINg	-0.355945	0.0350368
AST-PP	ENSG00000156052	GNAQ	proteIN_codINg	-0.471262	0.0350368
AST-PP	ENSG00000158966	CACHD1	proteIN_codINg	-0.377034	0.036171
AST-PP	ENSG00000156076	WIF1	proteIN_codINg	-1.1354	0.0377029
AST-PP	ENSG00000011405	PIK3C2A	proteIN_codINg	-0.456797	0.0379358
AST-PP	ENSG00000162840	MT2P1	processed_pseudogene	0.873608	0.0379358
AST-PP	ENSG00000205238	SPDYE2	proteIN_codINg	0.477512	0.0379358
AST-PP	ENSG00000105701	FKBP8	proteIN_codINg	0.431202	0.0379961
AST-PP	ENSG00000164066	INTU	proteIN_codINg	-0.362927	0.0389343
AST-PP	ENSG00000113721	PDGFRB	proteIN_codINg	0.399617	0.0392032
AST-PP	ENSG00000132613	MTSS1L	proteIN_codINg	0.541935	0.0398349
AST-PP	ENSG00000139364	TMEM132B	proteIN_codINg	-0.508976	0.0403952
AST-PP	ENSG00000109472	CPE	proteIN_codINg	0.612253	0.0405991
AST-PP	ENSG00000151012	SLC7A11	proteIN_codINg	0.518474	0.0409361
AST-PP	ENSG00000251314	CTD-2337A12.1	antisense	0.410085	0.0411937
AST-PP	ENSG00000260372	AQP4-AS1	antisense	0.332027	0.0411937
AST-PP	ENSG00000170153	RNF150	proteIN_codINg	-0.384141	0.0417409
AST-PP	ENSG00000148357	HMCN2	proteIN_codINg	0.60624	0.0428292
AST-PP	ENSG00000223482	NUTM2A-AS1	antisense	0.395985	0.0435955
AST-PP	ENSG00000104290	FZD3	proteIN_codINg	0.302037	0.0436603
AST-PP	ENSG00000023171	GRAMD1B	proteIN_codINg	-0.285046	0.0440487
AST-PP	ENSG00000114857	NKTR	proteIN_codINg	-0.304989	0.0440487
AST-PP	ENSG00000204442	FAM155A	proteIN_codINg	-0.861148	0.0444877
AST-PP	ENSG00000048991	R3HDM1	proteIN_codINg	-0.337647	0.0446019
AST-PP	ENSG00000118785	SPP1	proteIN_codINg	0.418523	0.0446641
AST-PP	ENSG00000143614	GATAD2B	proteIN_codINg	-0.328157	0.0447238
AST-PP	ENSG00000078328	RBFOX1	proteIN_codINg	-0.980181	0.0450512
AST-PP	ENSG00000100364	KIAA0930	proteIN_codINg	0.536639	0.0450512
AST-PP	ENSG00000229230	MT1P3	processed_pseudogene	1.20519	0.0450512
AST-PP	ENSG00000009413	REV3L	proteIN_codINg	-0.405	0.045296
AST-PP	ENSG00000118985	ELL2	proteIN_codINg	-0.444034	0.045296
AST-PP	ENSG00000136002	ARHGEF4	proteIN_codINg	0.718994	0.0456134
AST-PP	ENSG00000170370	EMX2	proteIN_codINg	0.530655	0.0458585
AST-PP	ENSG00000181090	EHMT1	proteIN_codINg	-0.370895	0.0458585
AST-PP	ENSG00000117450	PRDX1	proteIN_codINg	0.376026	0.0483555
AST-PP	ENSG00000173517	PEAK1	proteIN_codINg	-0.343219	0.048759
AST-PP	ENSG00000079819	EPB41L2	proteIN_codINg	-0.425977	0.0491911
AST-REAC	ENSG00000132639	SNAP25	proteIN_codINg	-2.12467	0.00123162
AST-REAC	ENSG00000166913	YWHAB	proteIN_codINg	-1.19184	0.00914205
END	ENSG00000102760	RGCC	proteIN_codINg	1.69471	0.00188279
END	ENSG00000219507	FTH1P8	processed_pseudogene	2.37074	0.00461612
END	ENSG00000137145	DENND4C	proteIN_codINg	-0.960165	0.0111317
END	ENSG00000235297	FAUP1	processed_pseudogene	0.952171	0.0176966
END	ENSG00000169715	MT1E	proteIN_codINg	1.98617	0.0179621
END	ENSG00000165949	IFI27	proteIN_codINg	1.62382	0.0223073
END	ENSG00000170315	UBB	proteIN_codINg	1.21952	0.0270274
END	ENSG00000231721	LINC-PINT	antisense	-1.2561	0.0277766
END	ENSG00000009413	REV3L	proteIN_codINg	-0.478373	0.0373166
END	ENSG00000119522	DENND1A	proteIN_codINg	-1.10137	0.0406842
END	ENSG00000118985	ELL2	proteIN_codINg	-1.63242	0.0417115
END	ENSG00000112137	PHACTR1	proteIN_codINg	-1.87805	0.0493823
END	ENSG00000115825	PRKD3	proteIN_codINg	-0.723809	0.0493823
END	ENSG00000179241	LDLRAD3	proteIN_codINg	-0.643929	0.0493823
ExNeu-MT	ENSG00000067225	PKM	proteIN_codINg	-0.818195	0.000115658
ExNeu-MT	ENSG00000131143	COX4I1	proteIN_codINg	-0.310589	0.000115658
ExNeu-MT	ENSG00000132639	SNAP25	proteIN_codINg	-1.23591	0.000115658
ExNeu-MT	ENSG00000143153	ATP1B1	proteIN_codINg	-1.18283	0.000115658
ExNeu-MT	ENSG00000152413	HOMER1	proteIN_codINg	-0.338529	0.000115658
ExNeu-MT	ENSG00000154096	THY1	proteIN_codINg	-0.713377	0.000115658
ExNeu-MT	ENSG00000163399	ATP1A1	proteIN_codINg	-0.857175	0.000115658
ExNeu-MT	ENSG00000210164	MT-TG	Mt_tRNA	1.91914	0.000115658
ExNeu-MT	ENSG00000142192	APP	proteIN_codINg	-0.760099	0.000153003
ExNeu-MT	ENSG00000152583	SPARCL1	proteIN_codINg	-0.876814	0.000341898
ExNeu-MT	ENSG00000160014	CALM3	proteIN_codINg	-0.58632	0.000341898
ExNeu-MT	ENSG00000149269	PAK1	proteIN_codINg	-0.546032	0.000402683
ExNeu-MT	ENSG00000210082	MT-RNR2	Mt_rRNA	1.5638	0.000402683
ExNeu-MT	ENSG00000169567	HINT1	proteIN_codINg	-0.536174	0.000423782
ExNeu-MT	ENSG00000130540	SULT4A1	proteIN_codINg	-0.580213	0.000457951
ExNeu-MT	ENSG00000163032	VSNL1	proteIN_codINg	-0.705676	0.000457951
ExNeu-MT	ENSG00000172020	GAP43	proteIN_codINg	-0.391938	0.000457951
ExNeu-MT	ENSG00000173660	UQCRH	proteIN_codINg	-0.737084	0.000457951
ExNeu-MT	ENSG00000131100	ATP6V1E1	proteIN_codINg	-0.391869	0.000544681
ExNeu-MT	ENSG00000171723	GPHN	proteIN_codINg	0.532224	0.000544681
ExNeu-MT	ENSG00000277586	NEFL	proteIN_codINg	-0.569428	0.000544681
ExNeu-MT	ENSG00000183337	BCOR	proteIN_codINg	0.580964	0.000673744
ExNeu-MT	ENSG00000075624	ACTB	proteIN_codINg	-0.817076	0.000776306
ExNeu-MT	ENSG00000089220	PEBP1	proteIN_codINg	-0.497141	0.000814593
ExNeu-MT	ENSG00000187094	CCK	proteIN_codINg	-0.731712	0.000869353
ExNeu-MT	ENSG00000166780	C16orf45	proteIN_codINg	-0.304541	0.00116366
ExNeu-MT	ENSG00000170027	YWHAG	proteIN_codINg	-0.628185	0.00135261
ExNeu-MT	ENSG00000156976	EIF4A2	proteIN_codINg	-0.556877	0.00136791
ExNeu-MT	ENSG00000166681	NGFRAP1	proteIN_codINg	-0.785191	0.00150453
ExNeu-MT	ENSG00000136854	STXBP1	proteIN_codINg	-0.481753	0.00172725
ExNeu-MT	ENSG00000084234	APLP2	proteIN_codINg	-0.526388	0.00184505
ExNeu-MT	ENSG00000080824	HSP90AA1	proteIN_codINg	-0.786757	0.00201268
ExNeu-MT	ENSG00000125814	NAPB	proteIN_codINg	-0.627254	0.00234623
ExNeu-MT	ENSG00000164742	ADCY1	proteIN_codINg	-0.528574	0.00253764
ExNeu-MT	ENSG00000175582	RAB6A	proteIN_codINg	-0.380522	0.00329082
ExNeu-MT	ENSG00000159164	SV2A	proteIN_codINg	-0.324987	0.00338382
ExNeu-MT	ENSG00000078369	GNB1	proteIN_codINg	-0.455849	0.00404422
ExNeu-MT	ENSG00000117632	STMN1	proteIN_codINg	-0.500442	0.00404422
ExNeu-MT	ENSG00000166922	SCG5	proteIN_codINg	-0.402485	0.00404422
ExNeu-MT	ENSG00000092096	SLC22A17	proteIN_codINg	-0.462365	0.00432648
ExNeu-MT	ENSG00000131711	MAP1B	proteIN_codINg	-0.539998	0.00434891
ExNeu-MT	ENSG00000111674	ENO2	proteIN_codINg	-0.605237	0.00487135
ExNeu-MT	ENSG00000109670	FBXW7	proteIN_codINg	-0.282848	0.00606202
ExNeu-MT	ENSG00000034510	TMSB10	proteIN_codINg	-0.581201	0.00623967
ExNeu-MT	ENSG00000197694	SPTAN1	proteIN_codINg	-0.470333	0.00623967
ExNeu-MT	ENSG00000136156	ITM2B	proteIN_codINg	-0.307109	0.00650326
ExNeu-MT	ENSG00000196262	PPIA	proteIN_codINg	-0.381276	0.00659172
ExNeu-MT	ENSG00000264364	DYNLL2	proteIN_codINg	-0.278403	0.00823349
ExNeu-MT	ENSG00000133083	DCLK1	proteIN_codINg	-0.51815	0.00974856
ExNeu-MT	ENSG00000133169	BEX1	proteIN_codINg	-0.473459	0.00986448
ExNeu-MT	ENSG00000198961	PJA2	proteIN_codINg	-0.421025	0.0105365
ExNeu-MT	ENSG00000128245	YWHAH	proteIN_codINg	-0.62983	0.010626
ExNeu-MT	ENSG00000141367	CLTC	proteIN_codINg	-0.313308	0.0111843
ExNeu-MT	ENSG00000102804	TSC22D1	proteIN_codINg	-0.413609	0.0114892
ExNeu-MT	ENSG00000185518	SV2B	proteIN_codINg	-0.330059	0.011713
ExNeu-MT	ENSG00000115310	RTN4	proteIN_codINg	-0.479066	0.0123347
ExNeu-MT	ENSG00000104435	STMN2	proteIN_codINg	-0.452498	0.0124979
ExNeu-MT	ENSG00000069712	KIAA1107	proteIN_codINg	-0.370437	0.0126477
ExNeu-MT	ENSG00000078018	MAP2	proteIN_codINg	-0.290093	0.0138484
ExNeu-MT	ENSG00000157087	ATP2B2	proteIN_codINg	-0.451098	0.0141232
ExNeu-MT	ENSG00000138078	PREPL	proteIN_codINg	-0.452628	0.014652
ExNeu-MT	ENSG00000250588	IQCJ-SCHIP1	proteIN_codINg	0.949277	0.014652
ExNeu-MT	ENSG00000230876	LINC00486	lINcRNA	1.75367	0.0163934
ExNeu-MT	ENSG00000198513	ATL1	proteIN_codINg	-0.326811	0.0164268
ExNeu-MT	ENSG00000172995	ARPP21	proteIN_codINg	0.565141	0.0202466
ExNeu-MT	ENSG00000128656	CHN1	proteIN_codINg	-0.444063	0.0210426
ExNeu-MT	ENSG00000210112	MT-TM	Mt_tRNA	0.489414	0.0210426
ExNeu-MT	ENSG00000173726	TOMM20	proteIN_codINg	-0.337499	0.0210575
ExNeu-MT	ENSG00000120694	HSPH1	proteIN_codINg	-0.417311	0.0215448
ExNeu-MT	ENSG00000070961	ATP2B1	proteIN_codINg	-0.426101	0.0217686
ExNeu-MT	ENSG00000137409	MTCH1	proteIN_codINg	-0.319635	0.0217686
ExNeu-MT	ENSG00000150991	UBC	proteIN_codINg	-0.602514	0.0217686
ExNeu-MT	ENSG00000166448	TMEM130	proteIN_codINg	-0.436212	0.0217686
ExNeu-MT	ENSG00000198668	CALM1	proteIN_codINg	-0.716059	0.0217686
ExNeu-MT	ENSG00000157064	NMNAT2	proteIN_codINg	-0.466774	0.0247682
ExNeu-MT	ENSG00000157168	NRG1	proteIN_codINg	-0.367834	0.0247682
ExNeu-MT	ENSG00000147481	SNTG1	proteIN_codINg	0.569036	0.0289161
ExNeu-MT	ENSG00000100320	RBFOX2	proteIN_codINg	-0.28401	0.0298392
ExNeu-MT	ENSG00000167232	ZNF91	proteIN_codINg	0.328737	0.0303702
ExNeu-MT	ENSG00000198804	MT-CO1	proteIN_codINg	2.12148	0.0308738
ExNeu-MT	ENSG00000155849	ELMO1	proteIN_codINg	-0.274157	0.0375861
ExNeu-MT	ENSG00000182670	TTC3	proteIN_codINg	0.330046	0.0375861
ExNeu-MT	ENSG00000198888	MT-ND1	proteIN_codINg	1.9363	0.0383161
ExNeu-MT	ENSG00000091129	NRCAM	proteIN_codINg	-0.289961	0.0447882
ExNeu-MT	ENSG00000118816	CCNI	proteIN_codINg	-0.288908	0.0447882
ExNeu-MT	ENSG00000211459	MT-RNR1	Mt_rRNA	0.976226	0.0464116
ExNeu-MT	ENSG00000135426	TESPA1	proteIN_codINg	-0.352573	0.0482897
IN-PV	ENSG00000119917	IFIT3	proteIN_codINg	0.893211	2.26722e-06
IN-PV	ENSG00000151952	TMEM132D	proteIN_codINg	-1.58396	1.95619e-05
IN-PV	ENSG00000174307	PHLDA3	proteIN_codINg	1.02493	4.72877e-05
IN-PV	ENSG00000135821	GLUL	proteIN_codINg	0.644914	0.000211107
IN-PV	ENSG00000072401	UBE2D1	proteIN_codINg	-0.369887	0.00022127
IN-PV	ENSG00000108387	SEPT4	proteIN_codINg	0.944161	0.00028785
IN-PV	ENSG00000229294	RP5-1044H5.1	antisense	1.5164	0.000318432
IN-PV	ENSG00000100647	SUSD6	proteIN_codINg	0.662319	0.000337436
IN-PV	ENSG00000211459	MT-RNR1	Mt_rRNA	1.21654	0.000432363
IN-PV	ENSG00000069869	NEDD4	proteIN_codINg	-1.0657	0.000489493
IN-PV	ENSG00000140391	TSPAN3	proteIN_codINg	0.663401	0.00139794
IN-PV	ENSG00000250049	RP11-348J24.2	lINcRNA	0.638339	0.00159675
IN-PV	ENSG00000128564	VGF	proteIN_codINg	-2.0686	0.00172781
IN-PV	ENSG00000196972	SMIM10L2B	proteIN_codINg	0.398601	0.00191463
IN-PV	ENSG00000004779	NDUFAB1	proteIN_codINg	0.796428	0.00202235
IN-PV	ENSG00000073670	ADAM11	proteIN_codINg	0.905533	0.00202235
IN-PV	ENSG00000198712	MT-CO2	proteIN_codINg	3.39003	0.00202235
IN-PV	ENSG00000230021	RP5-857K21.4	lINcRNA	0.3036	0.00202235
IN-PV	ENSG00000163536	SERPINI1	proteIN_codINg	0.6929	0.00239536
IN-PV	ENSG00000159176	CSRP1	proteIN_codINg	0.591949	0.00259214
IN-PV	ENSG00000081870	HSPB11	proteIN_codINg	0.320566	0.00260542
IN-PV	ENSG00000131495	NDUFA2	proteIN_codINg	0.335321	0.00260542
IN-PV	ENSG00000135924	DNAJB2	proteIN_codINg	0.529494	0.00260542
IN-PV	ENSG00000177646	ACAD9	proteIN_codINg	0.297776	0.00260542
IN-PV	ENSG00000005108	THSD7A	proteIN_codINg	-1.09117	0.00305523
IN-PV	ENSG00000070808	CAMK2A	proteIN_codINg	-1.23838	0.00305523
IN-PV	ENSG00000172869	DMXL1	proteIN_codINg	0.59707	0.00305523
IN-PV	ENSG00000187605	TET3	proteIN_codINg	-1.36988	0.00311698
IN-PV	ENSG00000156261	CCT8	proteIN_codINg	0.349536	0.00335713
IN-PV	ENSG00000173320	STOX2	proteIN_codINg	0.861043	0.00335713
IN-PV	ENSG00000176884	GRIN1	proteIN_codINg	0.650646	0.00345836
IN-PV	ENSG00000109472	CPE	proteIN_codINg	0.789742	0.00361991
IN-PV	ENSG00000127511	SIN3B	proteIN_codINg	0.663395	0.00361991
IN-PV	ENSG00000131467	PSME3	proteIN_codINg	0.935929	0.00361991
IN-PV	ENSG00000161692	DBF4B	proteIN_codINg	0.339248	0.00361991
IN-PV	ENSG00000132694	ARHGEF11	proteIN_codINg	0.388049	0.00362694
IN-PV	ENSG00000139842	CUL4A	proteIN_codINg	0.308513	0.00362694
IN-PV	ENSG00000151552	QDPR	proteIN_codINg	0.875796	0.00421243
IN-PV	ENSG00000108018	SORCS1	proteIN_codINg	-0.652691	0.00433644
IN-PV	ENSG00000212907	MT-ND4L	proteIN_codINg	0.517116	0.00458844
IN-PV	ENSG00000100099	HPS4	proteIN_codINg	0.728795	0.00465183
IN-PV	ENSG00000085563	ABCB1	proteIN_codINg	0.334673	0.00473662
IN-PV	ENSG00000075420	FNDC3B	proteIN_codINg	-0.320866	0.0048632
IN-PV	ENSG00000091129	NRCAM	proteIN_codINg	-0.780729	0.0048632
IN-PV	ENSG00000107863	ARHGAP21	proteIN_codINg	-0.603233	0.0048632
IN-PV	ENSG00000197971	MBP	proteIN_codINg	0.651511	0.00506227
IN-PV	ENSG00000169045	HNRNPH1	proteIN_codINg	0.289705	0.00508696
IN-PV	ENSG00000188641	DPYD	proteIN_codINg	0.77357	0.0053073
IN-PV	ENSG00000196950	SLC39A10	proteIN_codINg	-0.341362	0.00535546
IN-PV	ENSG00000000419	DPM1	proteIN_codINg	0.326392	0.00601993
IN-PV	ENSG00000088766	CRLS1	proteIN_codINg	0.488774	0.00606879
IN-PV	ENSG00000109158	GABRA4	proteIN_codINg	0.692453	0.00606879
IN-PV	ENSG00000137275	RIPK1	proteIN_codINg	0.331973	0.00606879
IN-PV	ENSG00000116406	EDEM3	proteIN_codINg	0.40059	0.0061181
IN-PV	ENSG00000213551	DNAJC9	proteIN_codINg	0.283385	0.00634442
IN-PV	ENSG00000069275	NUCKS1	proteIN_codINg	0.574931	0.00687876
IN-PV	ENSG00000140479	PCSK6	proteIN_codINg	-0.396647	0.00744379
IN-PV	ENSG00000023902	PLEKHO1	proteIN_codINg	0.395968	0.00745577
IN-PV	ENSG00000115414	FN1	proteIN_codINg	0.519033	0.00745577
IN-PV	ENSG00000174482	LINGO2	proteIN_codINg	-0.612639	0.00749338
IN-PV	ENSG00000197380	DACT3	proteIN_codINg	0.369478	0.00764861
IN-PV	ENSG00000063015	SEZ6	proteIN_codINg	-0.4207	0.0077351
IN-PV	ENSG00000139737	SLAIN1	proteIN_codINg	0.789504	0.0077351
IN-PV	ENSG00000148343	FAM73B	proteIN_codINg	0.291701	0.0077351
IN-PV	ENSG00000152642	GPD1L	proteIN_codINg	0.412309	0.0077351
IN-PV	ENSG00000183837	PNMA3	proteIN_codINg	0.536056	0.0077351
IN-PV	ENSG00000254275	LINC00824	processed_transcript	0.821987	0.0077351
IN-PV	ENSG00000157426	AASDH	proteIN_codINg	0.314267	0.00777098
IN-PV	ENSG00000146463	ZMYM4	proteIN_codINg	0.489756	0.00812261
IN-PV	ENSG00000148843	PDCD11	proteIN_codINg	0.661437	0.00819667
IN-PV	ENSG00000164076	CAMKV	proteIN_codINg	0.278742	0.00824207
IN-PV	ENSG00000151025	GPR158	proteIN_codINg	-1.19095	0.00825125
IN-PV	ENSG00000141425	RPRD1A	proteIN_codINg	0.520718	0.00827942
IN-PV	ENSG00000157181	C1orf27	proteIN_codINg	-0.294127	0.00827942
IN-PV	ENSG00000170871	KIAA0232	proteIN_codINg	0.381542	0.00827942
IN-PV	ENSG00000131370	SH3BP5	proteIN_codINg	0.388754	0.0083632
IN-PV	ENSG00000176102	CSTF3	proteIN_codINg	0.474874	0.00875288
IN-PV	ENSG00000178662	CSRNP3	proteIN_codINg	0.716569	0.00896409
IN-PV	ENSG00000075213	SEMA3A	proteIN_codINg	0.282799	0.00912722
IN-PV	ENSG00000146729	GBAS	proteIN_codINg	0.62251	0.00912724
IN-PV	ENSG00000279877	RP11-420N3.3	processed_transcript	-0.490168	0.00912724
IN-PV	ENSG00000103549	RNF40	proteIN_codINg	0.464097	0.00914732
IN-PV	ENSG00000179832	MROH1	proteIN_codINg	-0.452418	0.00956861
IN-PV	ENSG00000196072	BLOC1S2	proteIN_codINg	-8.75965	0.00956861
IN-PV	ENSG00000182132	KCNIP1	proteIN_codINg	-0.73805	0.00968741
IN-PV	ENSG00000163466	ARPC2	proteIN_codINg	0.316327	0.00974896
IN-PV	ENSG00000169122	FAM110B	proteIN_codINg	-0.839447	0.0106258
IN-PV	ENSG00000102172	SMS	proteIN_codINg	-0.409348	0.0108292
IN-PV	ENSG00000105193	RPS16	proteIN_codINg	0.757137	0.0108292
IN-PV	ENSG00000182473	EXOC7	proteIN_codINg	0.626025	0.0108292
IN-PV	ENSG00000189241	TSPYL1	proteIN_codINg	0.562245	0.0108292
IN-PV	ENSG00000106723	SPIN1	proteIN_codINg	0.41195	0.0108855
IN-PV	ENSG00000143748	NVL	proteIN_codINg	0.404985	0.0109958
IN-PV	ENSG00000166340	TPP1	proteIN_codINg	0.421002	0.0109958
IN-PV	ENSG00000198910	L1CAM	proteIN_codINg	0.618198	0.0110828
IN-PV	ENSG00000101199	ARFGAP1	proteIN_codINg	0.398451	0.0113552
IN-PV	ENSG00000122557	HERPUD2	proteIN_codINg	0.535356	0.0113552
IN-PV	ENSG00000112379	ARFGEF3	proteIN_codINg	-0.866004	0.0114471
IN-PV	ENSG00000076984	MAP2K7	proteIN_codINg	0.471931	0.0115913
IN-PV	ENSG00000239268	RP11-384F7.2	lINcRNA	-0.951638	0.011602
IN-PV	ENSG00000136156	ITM2B	proteIN_codINg	0.606663	0.0118132
IN-PV	ENSG00000176165	FOXG1	proteIN_codINg	0.85102	0.0119667
IN-PV	ENSG00000132950	ZMYM5	proteIN_codINg	0.686229	0.0122998
IN-PV	ENSG00000116095	PLEKHA3	proteIN_codINg	0.550991	0.0123764
IN-PV	ENSG00000186184	POLR1D	proteIN_codINg	0.358602	0.0123857
IN-PV	ENSG00000187122	SLIT1	proteIN_codINg	0.513151	0.0124257
IN-PV	ENSG00000185052	SLC24A3	proteIN_codINg	-0.608177	0.0127696
IN-PV	ENSG00000228010	AC073343.13	antisense	0.400508	0.0128107
IN-PV	ENSG00000198792	TMEM184B	proteIN_codINg	0.355045	0.0131249
IN-PV	ENSG00000135439	AGAP2	proteIN_codINg	0.292833	0.0131391
IN-PV	ENSG00000017797	RALBP1	proteIN_codINg	0.359016	0.0136074
IN-PV	ENSG00000130449	ZSWIM6	proteIN_codINg	-0.847365	0.0136197
IN-PV	ENSG00000103423	DNAJA3	proteIN_codINg	0.552295	0.013628
IN-PV	ENSG00000184992	BRI3BP	proteIN_codINg	0.579267	0.01392
IN-PV	ENSG00000054690	PLEKHH1	proteIN_codINg	0.431216	0.014134
IN-PV	ENSG00000008056	SYN1	proteIN_codINg	0.536865	0.0145875
IN-PV	ENSG00000104219	ZDHHC2	proteIN_codINg	0.378616	0.0146897
IN-PV	ENSG00000162961	DPY30	proteIN_codINg	0.524164	0.0146897
IN-PV	ENSG00000179915	NRXN1	proteIN_codINg	-1.08396	0.0146897
IN-PV	ENSG00000233276	GPX1	proteIN_codINg	0.306642	0.014691
IN-PV	ENSG00000121297	TSHZ3	proteIN_codINg	0.312518	0.0149233
IN-PV	ENSG00000157168	NRG1	proteIN_codINg	-0.405101	0.0151358
IN-PV	ENSG00000225206	MIR137HG	lINcRNA	0.50001	0.0151794
IN-PV	ENSG00000183779	ZNF703	proteIN_codINg	0.281395	0.0154359
IN-PV	ENSG00000093183	SEC22C	proteIN_codINg	0.435194	0.0155324
IN-PV	ENSG00000176390	CRLF3	proteIN_codINg	-0.912879	0.016063
IN-PV	ENSG00000278845	MRPL45	proteIN_codINg	0.48597	0.0161524
IN-PV	ENSG00000128245	YWHAH	proteIN_codINg	-1.08081	0.0163417
IN-PV	ENSG00000150712	MTMR12	proteIN_codINg	-0.2781	0.0163966
IN-PV	ENSG00000169564	PCBP1	proteIN_codINg	0.670875	0.0163966
IN-PV	ENSG00000172663	TMEM134	proteIN_codINg	0.476517	0.0165854
IN-PV	ENSG00000073464	CLCN4	proteIN_codINg	0.493214	0.0168744
IN-PV	ENSG00000167548	KMT2D	proteIN_codINg	0.295391	0.0169278
IN-PV	ENSG00000233705	SLC26A4-AS1	antisense	0.552654	0.0170273
IN-PV	ENSG00000198786	MT-ND5	proteIN_codINg	1.1448	0.0171076
IN-PV	ENSG00000128596	CCDC136	proteIN_codINg	0.732708	0.0172227
IN-PV	ENSG00000173486	FKBP2	proteIN_codINg	0.71217	0.0172662
IN-PV	ENSG00000150779	TIMM8B	proteIN_codINg	0.653679	0.017416
IN-PV	ENSG00000014641	MDH1	proteIN_codINg	-0.366889	0.0177566
IN-PV	ENSG00000198521	ZNF43	proteIN_codINg	0.321193	0.0180826
IN-PV	ENSG00000108819	PPP1R9B	proteIN_codINg	0.328696	0.0180985
IN-PV	ENSG00000165023	DIRAS2	proteIN_codINg	0.72494	0.0183245
IN-PV	ENSG00000072110	ACTN1	proteIN_codINg	-0.523041	0.0183379
IN-PV	ENSG00000117859	OSBPL9	proteIN_codINg	0.528079	0.0183379
IN-PV	ENSG00000127080	IPPK	proteIN_codINg	-0.390102	0.0183379
IN-PV	ENSG00000135108	FBXO21	proteIN_codINg	-0.422252	0.0183379
IN-PV	ENSG00000176171	BNIP3	proteIN_codINg	0.459265	0.0186873
IN-PV	ENSG00000156026	MCU	proteIN_codINg	0.54722	0.0190058
IN-PV	ENSG00000185774	KCNIP4	proteIN_codINg	-1.17687	0.0191758
IN-PV	ENSG00000100095	SEZ6L	proteIN_codINg	-0.691374	0.0196486
IN-PV	ENSG00000160216	AGPAT3	proteIN_codINg	0.516455	0.020145
IN-PV	ENSG00000168310	IRF2	proteIN_codINg	0.679111	0.020145
IN-PV	ENSG00000235297	FAUP1	processed_pseudogene	0.49784	0.0203074
IN-PV	ENSG00000198804	MT-CO1	proteIN_codINg	1.06612	0.0208533
IN-PV	ENSG00000070610	GBA2	proteIN_codINg	-0.419072	0.0210769
IN-PV	ENSG00000150316	CWC15	proteIN_codINg	0.503134	0.0210769
IN-PV	ENSG00000232287	SLC6A1-AS1	antisense	0.558961	0.0211376
IN-PV	ENSG00000163374	YY1AP1	proteIN_codINg	-0.497222	0.021196
IN-PV	ENSG00000184900	SUMO3	proteIN_codINg	0.729249	0.0212442
IN-PV	ENSG00000131773	KHDRBS3	proteIN_codINg	-0.746411	0.0213157
IN-PV	ENSG00000106852	LHX6	proteIN_codINg	0.483442	0.0215453
IN-PV	ENSG00000184156	KCNQ3	proteIN_codINg	-0.666949	0.0218875
IN-PV	ENSG00000122786	CALD1	proteIN_codINg	0.387128	0.0219548
IN-PV	ENSG00000065154	OAT	proteIN_codINg	0.67073	0.0223721
IN-PV	ENSG00000100629	CEP128	proteIN_codINg	0.64638	0.0223721
IN-PV	ENSG00000157764	BRAF	proteIN_codINg	-0.580308	0.0223721
IN-PV	ENSG00000213619	NDUFS3	proteIN_codINg	0.360498	0.0223721
IN-PV	ENSG00000173821	RNF213	proteIN_codINg	0.792709	0.0226309
IN-PV	ENSG00000134815	DHX34	proteIN_codINg	0.446072	0.0226773
IN-PV	ENSG00000164300	SERINC5	proteIN_codINg	-0.279318	0.0226773
IN-PV	ENSG00000215717	TMEM167B	proteIN_codINg	0.48013	0.0226773
IN-PV	ENSG00000182606	TRAK1	proteIN_codINg	-0.483973	0.0229656
IN-PV	ENSG00000103489	XYLT1	proteIN_codINg	-0.774451	0.0229912
IN-PV	ENSG00000010404	IDS	proteIN_codINg	0.471834	0.0231841
IN-PV	ENSG00000108510	MED13	proteIN_codINg	0.853638	0.0231841
IN-PV	ENSG00000117614	SYF2	proteIN_codINg	0.477639	0.0233327
IN-PV	ENSG00000128654	MTX2	proteIN_codINg	0.619365	0.0233327
IN-PV	ENSG00000246273	SBF2-AS1	antisense	0.27311	0.0236475
IN-PV	ENSG00000103056	SMPD3	proteIN_codINg	0.608653	0.0249769
IN-PV	ENSG00000111785	RIC8B	proteIN_codINg	0.457225	0.0251783
IN-PV	ENSG00000134313	KIDINS220	proteIN_codINg	0.524852	0.0251783
IN-PV	ENSG00000149084	HSD17B12	proteIN_codINg	-0.714319	0.0251783
IN-PV	ENSG00000168876	ANKRD49	proteIN_codINg	0.340699	0.0255742
IN-PV	ENSG00000113805	CNTN3	proteIN_codINg	0.295007	0.0260635
IN-PV	ENSG00000184792	OSBP2	proteIN_codINg	-0.658839	0.0260635
IN-PV	ENSG00000157350	ST3GAL2	proteIN_codINg	0.303065	0.0264189
IN-PV	ENSG00000162734	PEA15	proteIN_codINg	0.285934	0.0268212
IN-PV	ENSG00000155846	PPARGC1B	proteIN_codINg	0.296517	0.0269126
IN-PV	ENSG00000106993	CDC37L1	proteIN_codINg	0.343908	0.0274247
IN-PV	ENSG00000188580	NKAIN2	proteIN_codINg	0.387466	0.0277066
IN-PV	ENSG00000173166	RAPH1	proteIN_codINg	-0.677625	0.0277491
IN-PV	ENSG00000177888	ZBTB41	proteIN_codINg	0.357385	0.0279316
IN-PV	ENSG00000236501	AC079305.11	lINcRNA	0.423155	0.0279316
IN-PV	ENSG00000162374	ELAVL4	proteIN_codINg	0.466967	0.0284338
IN-PV	ENSG00000100934	SEC23A	proteIN_codINg	-0.352138	0.0285527
IN-PV	ENSG00000187742	SECISBP2	proteIN_codINg	-0.338195	0.0285527
IN-PV	ENSG00000129245	FXR2	proteIN_codINg	0.312968	0.0285769
IN-PV	ENSG00000100028	SNRPD3	proteIN_codINg	0.336443	0.029316
IN-PV	ENSG00000137497	NUMA1	proteIN_codINg	0.390447	0.0297422
IN-PV	ENSG00000047578	KIAA0556	proteIN_codINg	-0.283185	0.0297902
IN-PV	ENSG00000092108	SCFD1	proteIN_codINg	0.389676	0.0297902
IN-PV	ENSG00000173065	FAM222B	proteIN_codINg	0.594004	0.0297902
IN-PV	ENSG00000182013	PNMAL1	proteIN_codINg	0.75995	0.0298353
IN-PV	ENSG00000171246	NPTX1	proteIN_codINg	-0.296594	0.0304229
IN-PV	ENSG00000112541	PDE10A	proteIN_codINg	-0.704981	0.0305375
IN-PV	ENSG00000164463	CREBRF	proteIN_codINg	0.495613	0.0308382
IN-PV	ENSG00000092841	MYL6	proteIN_codINg	0.602366	0.0310357
IN-PV	ENSG00000141027	NCOR1	proteIN_codINg	-0.62666	0.0310357
IN-PV	ENSG00000266202	RP1-66C13.4	proteIN_codINg	0.344644	0.0310357
IN-PV	ENSG00000100612	DHRS7	proteIN_codINg	0.28329	0.0314176
IN-PV	ENSG00000172943	PHF8	proteIN_codINg	0.439995	0.0314176
IN-PV	ENSG00000151718	WWC2	proteIN_codINg	0.286913	0.0317108
IN-PV	ENSG00000076356	PLXNA2	proteIN_codINg	-0.329976	0.032124
IN-PV	ENSG00000112182	BACH2	proteIN_codINg	-0.532611	0.0321669
IN-PV	ENSG00000196361	ELAVL3	proteIN_codINg	0.410297	0.0326996
IN-PV	ENSG00000231584	FAHD2CP	transcribed_unprocessed_pseudogene	0.470529	0.0327253
IN-PV	ENSG00000005436	GCFC2	proteIN_codINg	0.480507	0.0329269
IN-PV	ENSG00000164985	PSIP1	proteIN_codINg	-0.485485	0.0333804
IN-PV	ENSG00000263766	RP11-580I16.2	antisense	0.343989	0.0340098
IN-PV	ENSG00000058804	NDC1	proteIN_codINg	0.587886	0.0345621
IN-PV	ENSG00000166326	TRIM44	proteIN_codINg	-0.364181	0.035004
IN-PV	ENSG00000167904	TMEM68	proteIN_codINg	0.565052	0.035004
IN-PV	ENSG00000171094	ALK	proteIN_codINg	-0.741558	0.035004
IN-PV	ENSG00000182700	IGIP	proteIN_codINg	0.549607	0.035004
IN-PV	ENSG00000259905	PWRN1	lINcRNA	0.366224	0.035004
IN-PV	ENSG00000112232	KHDRBS2	proteIN_codINg	0.559314	0.0351366
IN-PV	ENSG00000128918	ALDH1A2	proteIN_codINg	0.279841	0.0352525
IN-PV	ENSG00000035115	SH3YL1	proteIN_codINg	0.301021	0.0356588
IN-PV	ENSG00000130477	UNC13A	proteIN_codINg	-0.637595	0.0357323
IN-PV	ENSG00000116991	SIPA1L2	proteIN_codINg	-0.28841	0.0358854
IN-PV	ENSG00000157045	NTAN1	proteIN_codINg	0.431915	0.0360463
IN-PV	ENSG00000125848	FLRT3	proteIN_codINg	0.494781	0.0364086
IN-PV	ENSG00000151690	MFSD6	proteIN_codINg	0.44026	0.0364511
IN-PV	ENSG00000180628	PCGF5	proteIN_codINg	-0.768361	0.0366874
IN-PV	ENSG00000198825	INPP5F	proteIN_codINg	0.613896	0.0366874
IN-PV	ENSG00000165119	HNRNPK	proteIN_codINg	0.384273	0.0370879
IN-PV	ENSG00000184640	SEPT9	proteIN_codINg	-0.307163	0.0371687
IN-PV	ENSG00000177875	CCDC184	proteIN_codINg	-3.61142	0.0375034
IN-PV	ENSG00000227388	RP11-112J3.16	lINcRNA	-0.275511	0.0380237
IN-PV	ENSG00000110076	NRXN2	proteIN_codINg	0.473961	0.0384969
IN-PV	ENSG00000237298	TTN-AS1	antisense	0.539679	0.0386027
IN-PV	ENSG00000129595	EPB41L4A	proteIN_codINg	0.664141	0.0392182
IN-PV	ENSG00000008405	CRY1	proteIN_codINg	-0.320635	0.0393719
IN-PV	ENSG00000244128	LINC01322	lINcRNA	0.417505	0.0393719
IN-PV	ENSG00000143614	GATAD2B	proteIN_codINg	-0.501491	0.0394886
IN-PV	ENSG00000171552	BCL2L1	proteIN_codINg	0.619182	0.0396293
IN-PV	ENSG00000113552	GNPDA1	proteIN_codINg	0.279931	0.0397147
IN-PV	ENSG00000004142	POLDIP2	proteIN_codINg	0.738387	0.0398367
IN-PV	ENSG00000048540	LMO3	proteIN_codINg	0.37317	0.0399308
IN-PV	ENSG00000173818	ENDOV	proteIN_codINg	0.437975	0.0401714
IN-PV	ENSG00000227681	RP11-307P5.1	lINcRNA	0.486617	0.0404213
IN-PV	ENSG00000166313	APBB1	proteIN_codINg	0.420594	0.040462
IN-PV	ENSG00000186409	CCDC30	proteIN_codINg	0.453295	0.040462
IN-PV	ENSG00000091592	NLRP1	proteIN_codINg	0.365407	0.0410005
IN-PV	ENSG00000117411	B4GALT2	proteIN_codINg	0.484133	0.0410005
IN-PV	ENSG00000165392	WRN	proteIN_codINg	-0.304795	0.041258
IN-PV	ENSG00000167037	SGSM1	proteIN_codINg	-0.667808	0.0413451
IN-PV	ENSG00000013375	PGM3	proteIN_codINg	-0.364909	0.0413905
IN-PV	ENSG00000066422	ZBTB11	proteIN_codINg	-0.352057	0.0414201
IN-PV	ENSG00000103035	PSMD7	proteIN_codINg	0.695444	0.0417802
IN-PV	ENSG00000145833	DDX46	proteIN_codINg	0.341518	0.041793
IN-PV	ENSG00000109832	DDX25	proteIN_codINg	0.297738	0.0418657
IN-PV	ENSG00000178053	MLF1	proteIN_codINg	-0.278669	0.0418657
IN-PV	ENSG00000081138	CDH7	proteIN_codINg	0.521896	0.0434178
IN-PV	ENSG00000141198	TOM1L1	proteIN_codINg	0.449558	0.0434178
IN-PV	ENSG00000163344	PMVK	proteIN_codINg	0.369866	0.0437259
IN-PV	ENSG00000109586	GALNT7	proteIN_codINg	-0.596816	0.0438339
IN-PV	ENSG00000106992	AK1	proteIN_codINg	0.458301	0.0440986
IN-PV	ENSG00000171204	TMEM126B	proteIN_codINg	0.277952	0.0448373
IN-PV	ENSG00000188283	ZNF383	proteIN_codINg	0.421641	0.0448373
IN-PV	ENSG00000134480	CCNH	proteIN_codINg	-0.473464	0.0449264
IN-PV	ENSG00000157916	RER1	proteIN_codINg	0.47813	0.0449264
IN-PV	ENSG00000124191	TOX2	proteIN_codINg	0.459127	0.0450503
IN-PV	ENSG00000168959	GRM5	proteIN_codINg	0.379804	0.0454255
IN-PV	ENSG00000100503	NIN	proteIN_codINg	-0.756535	0.0454319
IN-PV	ENSG00000255052	FAM66D	antisense	0.439576	0.0459121
IN-PV	ENSG00000135297	MTO1	proteIN_codINg	-0.441305	0.0465368
IN-PV	ENSG00000107554	DNMBP	proteIN_codINg	-0.497295	0.046727
IN-PV	ENSG00000222041	LINC00152	lINcRNA	-0.917557	0.0467394
IN-PV	ENSG00000143952	VPS54	proteIN_codINg	-0.371276	0.0469318
IN-PV	ENSG00000196588	MKL1	proteIN_codINg	-0.48857	0.0469318
IN-PV	ENSG00000092421	SEMA6A	proteIN_codINg	0.305304	0.0473474
IN-PV	ENSG00000109790	KLHL5	proteIN_codINg	0.537548	0.0474052
IN-PV	ENSG00000127184	COX7C	proteIN_codINg	-0.446016	0.0474052
IN-PV	ENSG00000274642	CH17-472G23.1	unprocessed_pseudogene	-0.626811	0.0474052
IN-PV	ENSG00000118785	SPP1	proteIN_codINg	0.354491	0.0474906
IN-PV	ENSG00000126602	TRAP1	proteIN_codINg	0.428596	0.0476899
IN-PV	ENSG00000184588	PDE4B	proteIN_codINg	0.327419	0.047971
IN-PV	ENSG00000174485	DENND4A	proteIN_codINg	-0.605717	0.0483284
IN-PV	ENSG00000233783	AP001442.2	processed_transcript	-1.15469	0.0483284
IN-PV	ENSG00000006118	TMEM132A	proteIN_codINg	0.271429	0.048517
IN-PV	ENSG00000133401	PDZD2	proteIN_codINg	-0.661622	0.048712
IN-PV	ENSG00000250220	RP11-692D12.1	antisense	0.458843	0.0489721
IN-PV	ENSG00000148814	LRRC27	proteIN_codINg	0.701878	0.0491134
IN-PV	ENSG00000069424	KCNAB2	proteIN_codINg	0.509647	0.0495891
IN-PV	ENSG00000197147	LRRC8B	proteIN_codINg	-0.620077	0.0495891
IN-PV	ENSG00000128524	ATP6V1F	proteIN_codINg	0.638729	0.0499672
IN-SST	ENSG00000145147	SLIT2	proteIN_codINg	1.21619	0.00012983
IN-SST	ENSG00000184408	KCND2	proteIN_codINg	1.1711	0.000416359
IN-SST	ENSG00000185052	SLC24A3	proteIN_codINg	-0.906485	0.000416359
IN-SST	ENSG00000041515	MYO16	proteIN_codINg	0.531187	0.00112439
IN-SST	ENSG00000111885	MAN1A1	proteIN_codINg	-0.395967	0.00112439
IN-SST	ENSG00000154162	CDH12	proteIN_codINg	-1.27752	0.00112439
IN-SST	ENSG00000156299	TIAM1	proteIN_codINg	-1.11975	0.00112439
IN-SST	ENSG00000198947	DMD	proteIN_codINg	-1.13703	0.00112439
IN-SST	ENSG00000171791	BCL2	proteIN_codINg	-0.466387	0.00115411
IN-SST	ENSG00000185008	ROBO2	proteIN_codINg	-1.98505	0.00274688
IN-SST	ENSG00000078295	ADCY2	proteIN_codINg	-0.878456	0.00312725
IN-SST	ENSG00000080822	CLDND1	proteIN_codINg	0.289248	0.00349507
IN-SST	ENSG00000099139	PCSK5	proteIN_codINg	-0.609636	0.00349507
IN-SST	ENSG00000104763	ASAH1	proteIN_codINg	0.277309	0.00349507
IN-SST	ENSG00000154127	UBASH3B	proteIN_codINg	-0.863056	0.00349507
IN-SST	ENSG00000182132	KCNIP1	proteIN_codINg	-0.655512	0.00349507
IN-SST	ENSG00000169282	KCNAB1	proteIN_codINg	0.845584	0.00392271
IN-SST	ENSG00000154217	PITPNC1	proteIN_codINg	-1.17751	0.00397771
IN-SST	ENSG00000178568	ERBB4	proteIN_codINg	1.43118	0.00436433
IN-SST	ENSG00000162545	CAMK2N1	proteIN_codINg	-0.823942	0.00473581
IN-SST	ENSG00000111961	SASH1	proteIN_codINg	0.330568	0.00505171
IN-SST	ENSG00000152154	TMEM178A	proteIN_codINg	0.690996	0.00505171
IN-SST	ENSG00000168843	FSTL5	proteIN_codINg	-0.666136	0.00542102
IN-SST	ENSG00000165379	LRFN5	proteIN_codINg	-0.624652	0.00621343
IN-SST	ENSG00000174482	LINGO2	proteIN_codINg	-0.688548	0.00621343
IN-SST	ENSG00000058866	DGKG	proteIN_codINg	-0.576579	0.00669816
IN-SST	ENSG00000162670	BRINP3	proteIN_codINg	0.412832	0.00826216
IN-SST	ENSG00000128245	YWHAH	proteIN_codINg	-0.845999	0.0083379
IN-SST	ENSG00000048052	HDAC9	proteIN_codINg	-0.50559	0.00994503
IN-SST	ENSG00000130477	UNC13A	proteIN_codINg	-0.488782	0.0103142
IN-SST	ENSG00000172020	GAP43	proteIN_codINg	-0.696628	0.0108625
IN-SST	ENSG00000187122	SLIT1	proteIN_codINg	0.350601	0.0120652
IN-SST	ENSG00000082898	XPO1	proteIN_codINg	-0.301429	0.0143836
IN-SST	ENSG00000170027	YWHAG	proteIN_codINg	-0.768533	0.0169583
IN-SST	ENSG00000198513	ATL1	proteIN_codINg	-0.317556	0.0187424
IN-SST	ENSG00000174473	GALNTL6	proteIN_codINg	0.895153	0.0193225
IN-SST	ENSG00000157005	SST	proteIN_codINg	-1.24972	0.0226451
IN-SST	ENSG00000175497	DPP10	proteIN_codINg	0.889469	0.0242553
IN-SST	ENSG00000038532	CLEC16A	proteIN_codINg	0.477149	0.0248416
IN-SST	ENSG00000183454	GRIN2A	proteIN_codINg	-0.745042	0.0248416
IN-SST	ENSG00000139174	PRICKLE1	proteIN_codINg	-0.272787	0.0249815
IN-SST	ENSG00000146966	DENND2A	proteIN_codINg	0.397417	0.0249815
IN-SST	ENSG00000151490	PTPRO	proteIN_codINg	-0.64139	0.0249815
IN-SST	ENSG00000188517	COL25A1	proteIN_codINg	-0.60305	0.0249815
IN-SST	ENSG00000198369	SPRED2	proteIN_codINg	-0.448745	0.0249815
IN-SST	ENSG00000143641	GALNT2	proteIN_codINg	-0.368765	0.0256055
IN-SST	ENSG00000163032	VSNL1	proteIN_codINg	-0.893796	0.0269015
IN-SST	ENSG00000005108	THSD7A	proteIN_codINg	-0.473433	0.0273634
IN-SST	ENSG00000198626	RYR2	proteIN_codINg	-0.315153	0.0282401
IN-SST	ENSG00000128881	TTBK2	proteIN_codINg	0.427605	0.029288
IN-SST	ENSG00000151025	GPR158	proteIN_codINg	-0.693737	0.029288
IN-SST	ENSG00000152495	CAMK4	proteIN_codINg	-0.420534	0.029288
IN-SST	ENSG00000133019	CHRM3	proteIN_codINg	-1.21124	0.0311483
IN-SST	ENSG00000196141	SPATS2L	proteIN_codINg	-0.411999	0.0324264
IN-SST	ENSG00000163630	SYNPR	proteIN_codINg	-1.11075	0.032519
IN-SST	ENSG00000132938	MTUS2	proteIN_codINg	-0.683984	0.0330944
IN-SST	ENSG00000120694	HSPH1	proteIN_codINg	-0.453734	0.0332649
IN-SST	ENSG00000178662	CSRNP3	proteIN_codINg	0.512891	0.0332649
IN-SST	ENSG00000133816	MICAL2	proteIN_codINg	-0.411288	0.0337064
IN-SST	ENSG00000154277	UCHL1	proteIN_codINg	-0.619189	0.0337064
IN-SST	ENSG00000169122	FAM110B	proteIN_codINg	-0.62356	0.0337064
IN-SST	ENSG00000175352	NRIP3	proteIN_codINg	-0.412011	0.0337064
IN-SST	ENSG00000165238	WNK2	proteIN_codINg	0.452871	0.0337482
IN-SST	ENSG00000172348	RCAN2	proteIN_codINg	-0.763329	0.0337518
IN-SST	ENSG00000160145	KALRN	proteIN_codINg	-0.712714	0.0352621
IN-SST	ENSG00000087299	L2HGDH	proteIN_codINg	0.528896	0.0374307
IN-SST	ENSG00000145934	TENM2	proteIN_codINg	0.838423	0.0379273
IN-SST	ENSG00000204314	PRRT1	proteIN_codINg	0.432817	0.0379273
IN-SST	ENSG00000233723	LINC01122	lINcRNA	-0.387691	0.0383593
IN-SST	ENSG00000172264	MACROD2	proteIN_codINg	-0.657791	0.0391324
IN-SST	ENSG00000182901	RGS7	proteIN_codINg	-0.396917	0.0391324
IN-SST	ENSG00000118985	ELL2	proteIN_codINg	-0.454716	0.0401975
IN-SST	ENSG00000166922	SCG5	proteIN_codINg	-0.568814	0.0416992
IN-SST	ENSG00000119707	RBM25	proteIN_codINg	0.561089	0.0434104
IN-SST	ENSG00000104112	SCG3	proteIN_codINg	-0.489585	0.0451347
IN-SST	ENSG00000131773	KHDRBS3	proteIN_codINg	-0.435838	0.0451347
IN-SST	ENSG00000078687	TNRC6C	proteIN_codINg	0.507446	0.0461975
IN-SST	ENSG00000105176	URI1	proteIN_codINg	0.290009	0.0469689
IN-SST	ENSG00000142149	HUNK	proteIN_codINg	-0.391615	0.0479369
IN-SST	ENSG00000198929	NOS1AP	proteIN_codINg	-0.400531	0.0479369
IN-SV2C	ENSG00000071127	WDR1	proteIN_codINg	2.46932	0.000468249
IN-SV2C	ENSG00000138759	FRAS1	proteIN_codINg	-0.61333	0.00601658
IN-SV2C	ENSG00000159200	RCAN1	proteIN_codINg	0.793242	0.00601658
IN-SV2C	ENSG00000070961	ATP2B1	proteIN_codINg	-0.715982	0.0095012
IN-SV2C	ENSG00000108799	EZH1	proteIN_codINg	0.483874	0.0095012
IN-SV2C	ENSG00000111716	LDHB	proteIN_codINg	1.02782	0.0095012
IN-SV2C	ENSG00000185008	ROBO2	proteIN_codINg	-1.40534	0.0095012
IN-SV2C	ENSG00000149600	COMMD7	proteIN_codINg	0.921471	0.0101096
IN-SV2C	ENSG00000257150	PGAM1P5	transcribed_processed_pseudogene	0.653743	0.0129763
IN-SV2C	ENSG00000168502	MTCL1	proteIN_codINg	-0.346462	0.0142073
IN-SV2C	ENSG00000165995	CACNB2	proteIN_codINg	-1.30516	0.0200927
IN-SV2C	ENSG00000168675	LDLRAD4	proteIN_codINg	-0.52644	0.021134
IN-SV2C	ENSG00000175416	CLTB	proteIN_codINg	-0.360969	0.021134
IN-SV2C	ENSG00000043143	JADE2	proteIN_codINg	0.792069	0.021714
IN-SV2C	ENSG00000111879	FAM184A	proteIN_codINg	0.617108	0.0238477
IN-SV2C	ENSG00000144339	TMEFF2	proteIN_codINg	1.2885	0.0241389
IN-SV2C	ENSG00000188243	COMMD6	proteIN_codINg	0.480933	0.033009
IN-SV2C	ENSG00000036054	TBC1D23	proteIN_codINg	1.04025	0.0343568
IN-SV2C	ENSG00000156976	EIF4A2	proteIN_codINg	-1.17379	0.0343568
IN-SV2C	ENSG00000163171	CDC42EP3	proteIN_codINg	1.48424	0.0355084
IN-SV2C	ENSG00000164944	KIAA1429	proteIN_codINg	0.712824	0.0355084
IN-SV2C	ENSG00000006128	TAC1	proteIN_codINg	-0.803809	0.0368363
IN-SV2C	ENSG00000114626	ABTB1	proteIN_codINg	0.657704	0.0368363
IN-SV2C	ENSG00000125846	ZNF133	proteIN_codINg	-0.403786	0.0368363
IN-SV2C	ENSG00000144331	ZNF385B	proteIN_codINg	-0.601709	0.0368363
IN-SV2C	ENSG00000151490	PTPRO	proteIN_codINg	-0.847694	0.0368363
IN-SV2C	ENSG00000109670	FBXW7	proteIN_codINg	-0.548433	0.0386584
IN-VIP	ENSG00000120645	IQSEC3	proteIN_codINg	-0.388567	4.98501e-05
IN-VIP	ENSG00000133612	AGAP3	proteIN_codINg	0.342821	7.56782e-05
IN-VIP	ENSG00000169744	LDB2	proteIN_codINg	-0.491042	0.000251765
IN-VIP	ENSG00000003147	ICA1	proteIN_codINg	-0.316438	0.000268592
IN-VIP	ENSG00000187416	LHFPL3	proteIN_codINg	0.581856	0.000268592
IN-VIP	ENSG00000177311	ZBTB38	proteIN_codINg	0.357383	0.000301807
IN-VIP	ENSG00000100083	GGA1	proteIN_codINg	0.393785	0.000338014
IN-VIP	ENSG00000184076	UQCR10	proteIN_codINg	0.633728	0.000338014
IN-VIP	ENSG00000042753	AP2S1	proteIN_codINg	0.286629	0.000472541
IN-VIP	ENSG00000136099	PCDH8	proteIN_codINg	-0.55006	0.0005968
IN-VIP	ENSG00000017797	RALBP1	proteIN_codINg	0.280101	0.000602217
IN-VIP	ENSG00000138834	MAPK8IP3	proteIN_codINg	0.334827	0.000602217
IN-VIP	ENSG00000164597	COG5	proteIN_codINg	0.772336	0.000602217
IN-VIP	ENSG00000224363	RP11-289H16.1	lINcRNA	0.313697	0.00080164
IN-VIP	ENSG00000167978	SRRM2	proteIN_codINg	0.395414	0.000923211
IN-VIP	ENSG00000148358	GPR107	proteIN_codINg	0.397975	0.000925779
IN-VIP	ENSG00000169432	SCN9A	proteIN_codINg	0.445844	0.000925779
IN-VIP	ENSG00000182732	RGS6	proteIN_codINg	-1.13501	0.000930549
IN-VIP	ENSG00000101752	MIB1	proteIN_codINg	1.00372	0.00122748
IN-VIP	ENSG00000113594	LIFR	proteIN_codINg	0.334252	0.0013827
IN-VIP	ENSG00000090238	YPEL3	proteIN_codINg	0.429654	0.00149749
IN-VIP	ENSG00000154723	ATP5J	proteIN_codINg	0.311883	0.00160306
IN-VIP	ENSG00000101150	TPD52L2	proteIN_codINg	0.297233	0.00174461
IN-VIP	ENSG00000085563	ABCB1	proteIN_codINg	0.915694	0.00176465
IN-VIP	ENSG00000102882	MAPK3	proteIN_codINg	0.321556	0.00189533
IN-VIP	ENSG00000140264	SERF2	proteIN_codINg	0.394962	0.00189533
IN-VIP	ENSG00000104112	SCG3	proteIN_codINg	-0.319945	0.00195509
IN-VIP	ENSG00000100836	PABPN1	proteIN_codINg	0.275781	0.00199101
IN-VIP	ENSG00000157869	RAB28	proteIN_codINg	0.429082	0.00207831
IN-VIP	ENSG00000171951	SCG2	proteIN_codINg	-0.66135	0.00209766
IN-VIP	ENSG00000144285	SCN1A	proteIN_codINg	0.6419	0.00218531
IN-VIP	ENSG00000160963	COL26A1	proteIN_codINg	0.561163	0.0021975
IN-VIP	ENSG00000132639	SNAP25	proteIN_codINg	-1.11483	0.00231959
IN-VIP	ENSG00000135472	FAIM2	proteIN_codINg	0.380542	0.00231959
IN-VIP	ENSG00000141367	CLTC	proteIN_codINg	-0.648093	0.00231959
IN-VIP	ENSG00000163291	PAQR3	proteIN_codINg	-0.32495	0.00236472
IN-VIP	ENSG00000162378	ZYG11B	proteIN_codINg	0.392129	0.00260106
IN-VIP	ENSG00000136731	UGGT1	proteIN_codINg	0.317572	0.00270804
IN-VIP	ENSG00000250062	RP11-778J15.1	antisense	0.595825	0.00270804
IN-VIP	ENSG00000087086	FTL	proteIN_codINg	0.386062	0.00286435
IN-VIP	ENSG00000235957	COX7CP1	processed_pseudogene	0.363322	0.00291069
IN-VIP	ENSG00000108018	SORCS1	proteIN_codINg	-0.869788	0.00300123
IN-VIP	ENSG00000215301	DDX3X	proteIN_codINg	0.302599	0.00321182
IN-VIP	ENSG00000163032	VSNL1	proteIN_codINg	-0.662165	0.00355105
IN-VIP	ENSG00000203805	PLPP4	proteIN_codINg	-0.51443	0.00355105
IN-VIP	ENSG00000104723	TUSC3	proteIN_codINg	-0.295905	0.00376454
IN-VIP	ENSG00000173452	TMEM196	proteIN_codINg	-0.337277	0.00441244
IN-VIP	ENSG00000075420	FNDC3B	proteIN_codINg	-0.616629	0.00448843
IN-VIP	ENSG00000105270	CLIP3	proteIN_codINg	0.474583	0.00452295
IN-VIP	ENSG00000147571	CRH	proteIN_codINg	-0.584866	0.00453083
IN-VIP	ENSG00000072134	EPN2	proteIN_codINg	0.297751	0.00486127
IN-VIP	ENSG00000133083	DCLK1	proteIN_codINg	-0.509361	0.00506689
IN-VIP	ENSG00000011295	TTC19	proteIN_codINg	-0.291201	0.0060003
IN-VIP	ENSG00000050438	SLC4A8	proteIN_codINg	-0.342224	0.00625673
IN-VIP	ENSG00000103528	SYT17	proteIN_codINg	0.629087	0.00653191
IN-VIP	ENSG00000171634	BPTF	proteIN_codINg	0.271923	0.00664101
IN-VIP	ENSG00000215030	RPL13P12	processed_pseudogene	0.562346	0.00664101
IN-VIP	ENSG00000169967	MAP3K2	proteIN_codINg	-0.362505	0.00706129
IN-VIP	ENSG00000245832	MIR4300HG	lINcRNA	-0.366867	0.00719732
IN-VIP	ENSG00000101489	CELF4	proteIN_codINg	0.617967	0.00724657
IN-VIP	ENSG00000124177	CHD6	proteIN_codINg	0.380981	0.00733586
IN-VIP	ENSG00000147724	FAM135B	proteIN_codINg	-0.613347	0.00733586
IN-VIP	ENSG00000053108	FSTL4	proteIN_codINg	-0.271722	0.00753132
IN-VIP	ENSG00000240694	PNMA2	proteIN_codINg	0.838402	0.00753132
IN-VIP	ENSG00000175130	MARCKSL1	proteIN_codINg	-0.271405	0.00774285
IN-VIP	ENSG00000196814	MVB12B	proteIN_codINg	0.42829	0.00777128
IN-VIP	ENSG00000204262	COL5A2	proteIN_codINg	-0.430222	0.00795631
IN-VIP	ENSG00000105701	FKBP8	proteIN_codINg	0.499754	0.00801678
IN-VIP	ENSG00000120694	HSPH1	proteIN_codINg	-0.492129	0.00801678
IN-VIP	ENSG00000154639	CXADR	proteIN_codINg	-0.322055	0.00890392
IN-VIP	ENSG00000185896	LAMP1	proteIN_codINg	0.360122	0.00890392
IN-VIP	ENSG00000128245	YWHAH	proteIN_codINg	-0.661602	0.00912481
IN-VIP	ENSG00000167766	ZNF83	proteIN_codINg	0.729723	0.00924162
IN-VIP	ENSG00000242082	RP1-90G24.10	antisense	0.618392	0.00944398
IN-VIP	ENSG00000127483	HP1BP3	proteIN_codINg	0.321035	0.00952937
IN-VIP	ENSG00000151491	EPS8	proteIN_codINg	0.353768	0.00952937
IN-VIP	ENSG00000184545	DUSP8	proteIN_codINg	0.65178	0.0095697
IN-VIP	ENSG00000012983	MAP4K5	proteIN_codINg	0.44792	0.00967555
IN-VIP	ENSG00000135924	DNAJB2	proteIN_codINg	0.487142	0.00967555
IN-VIP	ENSG00000132424	PNISR	proteIN_codINg	0.52615	0.00974656
IN-VIP	ENSG00000163637	PRICKLE2	proteIN_codINg	-0.580201	0.00974656
IN-VIP	ENSG00000175048	ZDHHC14	proteIN_codINg	0.43943	0.0102103
IN-VIP	ENSG00000231607	DLEU2	antisense	-0.320572	0.0106998
IN-VIP	ENSG00000141404	GNAL	proteIN_codINg	-0.721464	0.0107779
IN-VIP	ENSG00000142534	RPS11	proteIN_codINg	0.414348	0.0109489
IN-VIP	ENSG00000070882	OSBPL3	proteIN_codINg	-0.282946	0.0113469
IN-VIP	ENSG00000135750	KCNK1	proteIN_codINg	-0.393501	0.0113943
IN-VIP	ENSG00000182256	GABRG3	proteIN_codINg	-0.831982	0.0114637
IN-VIP	ENSG00000020129	NCDN	proteIN_codINg	-0.439945	0.0115791
IN-VIP	ENSG00000176956	LY6H	proteIN_codINg	0.392348	0.0115791
IN-VIP	ENSG00000185946	RNPC3	proteIN_codINg	0.321962	0.0118734
IN-VIP	ENSG00000198130	HIBCH	proteIN_codINg	0.54447	0.0122218
IN-VIP	ENSG00000111752	PHC1	proteIN_codINg	0.304408	0.0127629
IN-VIP	ENSG00000186479	RGS7BP	proteIN_codINg	-0.35003	0.0129649
IN-VIP	ENSG00000213190	MLLT11	proteIN_codINg	-0.312724	0.0133016
IN-VIP	ENSG00000153046	CDYL	proteIN_codINg	0.296149	0.0139117
IN-VIP	ENSG00000128564	VGF	proteIN_codINg	-0.483105	0.0139486
IN-VIP	ENSG00000248527	MTATP6P1	unprocessed_pseudogene	0.351752	0.0139568
IN-VIP	ENSG00000115970	THADA	proteIN_codINg	0.311824	0.013988
IN-VIP	ENSG00000099204	ABLIM1	proteIN_codINg	-0.475167	0.014069
IN-VIP	ENSG00000145147	SLIT2	proteIN_codINg	-0.408937	0.0145893
IN-VIP	ENSG00000166863	TAC3	proteIN_codINg	-0.796185	0.0149524
IN-VIP	ENSG00000161281	COX7A1	proteIN_codINg	-0.316307	0.0153396
IN-VIP	ENSG00000182230	FAM153B	proteIN_codINg	-0.649131	0.0154793
IN-VIP	ENSG00000164929	BAALC	proteIN_codINg	-0.502944	0.0159485
IN-VIP	ENSG00000152154	TMEM178A	proteIN_codINg	0.307435	0.0159711
IN-VIP	ENSG00000118263	KLF7	proteIN_codINg	0.317574	0.0160137
IN-VIP	ENSG00000149084	HSD17B12	proteIN_codINg	-0.505288	0.0162624
IN-VIP	ENSG00000133401	PDZD2	proteIN_codINg	-0.45646	0.0162665
IN-VIP	ENSG00000243156	MICAL3	proteIN_codINg	0.289013	0.0164911
IN-VIP	ENSG00000154556	SORBS2	proteIN_codINg	0.467476	0.0167942
IN-VIP	ENSG00000135040	NAA35	proteIN_codINg	0.433037	0.0173669
IN-VIP	ENSG00000119707	RBM25	proteIN_codINg	0.297784	0.017372
IN-VIP	ENSG00000141279	NPEPPS	proteIN_codINg	0.653745	0.0177264
IN-VIP	ENSG00000155506	LARP1	proteIN_codINg	0.431441	0.0177264
IN-VIP	ENSG00000146067	FAM193B	proteIN_codINg	0.312262	0.0177348
IN-VIP	ENSG00000182141	ZNF708	proteIN_codINg	0.306268	0.0181214
IN-VIP	ENSG00000189403	HMGB1	proteIN_codINg	0.558398	0.0183718
IN-VIP	ENSG00000145284	SCD5	proteIN_codINg	0.52419	0.0185198
IN-VIP	ENSG00000046653	GPM6B	proteIN_codINg	0.585478	0.0188299
IN-VIP	ENSG00000029364	SLC39A9	proteIN_codINg	0.27922	0.0188954
IN-VIP	ENSG00000170315	UBB	proteIN_codINg	0.45724	0.018918
IN-VIP	ENSG00000188554	NBR1	proteIN_codINg	0.465981	0.0192889
IN-VIP	ENSG00000179104	TMTC2	proteIN_codINg	0.325431	0.020431
IN-VIP	ENSG00000081377	CDC14B	proteIN_codINg	-0.670567	0.0207964
IN-VIP	ENSG00000277149	TYW1B	proteIN_codINg	-0.304396	0.0210266
IN-VIP	ENSG00000134884	ARGLU1	proteIN_codINg	0.357734	0.0213177
IN-VIP	ENSG00000109158	GABRA4	proteIN_codINg	-0.390489	0.0215802
IN-VIP	ENSG00000196151	WDSUB1	proteIN_codINg	0.317081	0.0218039
IN-VIP	ENSG00000116667	C1orf21	proteIN_codINg	-0.310098	0.0222096
IN-VIP	ENSG00000170027	YWHAG	proteIN_codINg	-0.55396	0.0223157
IN-VIP	ENSG00000271860	RP11-436D23.1	lINcRNA	0.465227	0.0223157
IN-VIP	ENSG00000162670	BRINP3	proteIN_codINg	0.31124	0.0225303
IN-VIP	ENSG00000163399	ATP1A1	proteIN_codINg	-0.556027	0.0227424
IN-VIP	ENSG00000165434	PGM2L1	proteIN_codINg	-0.420062	0.0235914
IN-VIP	ENSG00000175866	BAIAP2	proteIN_codINg	0.340619	0.0239253
IN-VIP	ENSG00000198874	TYW1	proteIN_codINg	-0.46182	0.0242458
IN-VIP	ENSG00000138640	FAM13A	proteIN_codINg	0.345409	0.0244945
IN-VIP	ENSG00000150275	PCDH15	proteIN_codINg	-0.324435	0.02456
IN-VIP	ENSG00000080824	HSP90AA1	proteIN_codINg	0.421859	0.0252445
IN-VIP	ENSG00000053254	FOXN3	proteIN_codINg	-0.531856	0.0255911
IN-VIP	ENSG00000167632	TRAPPC9	proteIN_codINg	-0.405208	0.0256854
IN-VIP	ENSG00000121774	KHDRBS1	proteIN_codINg	-0.276187	0.0258213
IN-VIP	ENSG00000197442	MAP3K5	proteIN_codINg	-0.36818	0.0267553
IN-VIP	ENSG00000077235	GTF3C1	proteIN_codINg	0.275973	0.0268099
IN-VIP	ENSG00000198740	ZNF652	proteIN_codINg	0.307358	0.0277007
IN-VIP	ENSG00000077380	DYNC1I2	proteIN_codINg	0.339794	0.0279035
IN-VIP	ENSG00000139644	TMBIM6	proteIN_codINg	0.34894	0.0310618
IN-VIP	ENSG00000023287	RB1CC1	proteIN_codINg	0.312024	0.0310893
IN-VIP	ENSG00000160445	ZER1	proteIN_codINg	0.270737	0.0313145
IN-VIP	ENSG00000185008	ROBO2	proteIN_codINg	-0.378864	0.0313145
IN-VIP	ENSG00000180776	ZDHHC20	proteIN_codINg	0.40733	0.0332306
IN-VIP	ENSG00000196663	TECPR2	proteIN_codINg	0.298339	0.0346186
IN-VIP	ENSG00000099331	MYO9B	proteIN_codINg	0.346086	0.0347053
IN-VIP	ENSG00000117152	RGS4	proteIN_codINg	-0.360422	0.0349853
IN-VIP	ENSG00000168234	TTC39C	proteIN_codINg	-0.326487	0.0350306
IN-VIP	ENSG00000108387	SEPT4	proteIN_codINg	0.324212	0.0351693
IN-VIP	ENSG00000151948	GLT1D1	proteIN_codINg	-0.275433	0.0356824
IN-VIP	ENSG00000198888	MT-ND1	proteIN_codINg	1.22133	0.0362573
IN-VIP	ENSG00000112530	PACRG	proteIN_codINg	0.283465	0.0363211
IN-VIP	ENSG00000134684	YARS	proteIN_codINg	0.32647	0.0363211
IN-VIP	ENSG00000186952	TMEM232	proteIN_codINg	0.393994	0.0368508
IN-VIP	ENSG00000005249	PRKAR2B	proteIN_codINg	0.307128	0.0368787
IN-VIP	ENSG00000211459	MT-RNR1	Mt_rRNA	0.495283	0.0369185
IN-VIP	ENSG00000136854	STXBP1	proteIN_codINg	-0.470714	0.0374698
IN-VIP	ENSG00000116729	WLS	proteIN_codINg	0.578671	0.037516
IN-VIP	ENSG00000065609	SNAP91	proteIN_codINg	0.429316	0.038636
IN-VIP	ENSG00000118564	FBXL5	proteIN_codINg	0.354955	0.0387664
IN-VIP	ENSG00000175497	DPP10	proteIN_codINg	-0.940835	0.0397987
IN-VIP	ENSG00000067141	NEO1	proteIN_codINg	0.311503	0.0399198
IN-VIP	ENSG00000196396	PTPN1	proteIN_codINg	-0.283485	0.0399198
IN-VIP	ENSG00000151952	TMEM132D	proteIN_codINg	-0.629428	0.0401144
IN-VIP	ENSG00000048707	VPS13D	proteIN_codINg	0.536146	0.0404543
IN-VIP	ENSG00000097021	ACOT7	proteIN_codINg	-0.33294	0.0410901
IN-VIP	ENSG00000100234	TIMP3	proteIN_codINg	-0.443514	0.0414948
IN-VIP	ENSG00000089048	ESF1	proteIN_codINg	0.29656	0.0419614
IN-VIP	ENSG00000118181	RPS25	proteIN_codINg	-0.567926	0.042796
IN-VIP	ENSG00000147650	LRP12	proteIN_codINg	0.394985	0.042796
IN-VIP	ENSG00000149925	ALDOA	proteIN_codINg	-0.493132	0.0440796
IN-VIP	ENSG00000128487	SPECC1	proteIN_codINg	0.353784	0.0458513
IN-VIP	ENSG00000145428	RNF175	proteIN_codINg	-0.407471	0.0459268
IN-VIP	ENSG00000175264	CHST1	proteIN_codINg	-0.299225	0.0464149
IN-VIP	ENSG00000128512	DOCK4	proteIN_codINg	-0.399224	0.0464757
IN-VIP	ENSG00000224905	AP001347.6	antisense	0.404399	0.0470196
IN-VIP	ENSG00000173166	RAPH1	proteIN_codINg	-0.537313	0.0476368
L2-3	ENSG00000164270	HTR4	proteIN_codINg	-0.440912	1.18329e-08
L2-3	ENSG00000163630	SYNPR	proteIN_codINg	0.535319	1.95532e-08
L2-3	ENSG00000079931	MOXD1	proteIN_codINg	-0.477931	3.55259e-08
L2-3	ENSG00000235978	AC018816.3	antisense	-0.342839	1.19591e-07
L2-3	ENSG00000145284	SCD5	proteIN_codINg	0.431904	1.64191e-07
L2-3	ENSG00000101134	DOK5	proteIN_codINg	-0.467181	2.08035e-07
L2-3	ENSG00000196782	MAML3	proteIN_codINg	-0.659629	2.3339e-07
L2-3	ENSG00000245532	NEAT1	lINcRNA	0.356752	2.33757e-07
L2-3	ENSG00000119326	CTNNAL1	proteIN_codINg	-0.286003	2.41085e-07
L2-3	ENSG00000168546	GFRA2	proteIN_codINg	-0.287907	2.56076e-07
L2-3	ENSG00000198742	SMURF1	proteIN_codINg	-0.280949	2.56605e-07
L2-3	ENSG00000264630	PRKCA-AS1	antisense	-0.405667	6.16981e-07
L2-3	ENSG00000095794	CREM	proteIN_codINg	-0.282428	7.25956e-07
L2-3	ENSG00000105576	TNPO2	proteIN_codINg	0.323432	7.73608e-07
L2-3	ENSG00000120594	PLXDC2	proteIN_codINg	0.678248	8.06263e-07
L2-3	ENSG00000133627	ACTR3B	proteIN_codINg	-0.367413	9.07595e-07
L2-3	ENSG00000170017	ALCAM	proteIN_codINg	-0.30337	9.12275e-07
L2-3	ENSG00000137968	SLC44A5	proteIN_codINg	0.387551	9.23018e-07
L2-3	ENSG00000225885	AC023590.1	antisense	-0.305606	9.23018e-07
L2-3	ENSG00000154678	PDE1C	proteIN_codINg	0.332862	9.59451e-07
L2-3	ENSG00000071242	RPS6KA2	proteIN_codINg	-0.42493	9.75396e-07
L2-3	ENSG00000165185	KIAA1958	proteIN_codINg	0.280298	1.01248e-06
L2-3	ENSG00000070729	CNGB1	proteIN_codINg	0.305198	1.10822e-06
L2-3	ENSG00000109472	CPE	proteIN_codINg	0.870804	1.10822e-06
L2-3	ENSG00000072071	ADGRL1	proteIN_codINg	0.55708	1.1907e-06
L2-3	ENSG00000182674	KCNB2	proteIN_codINg	0.730417	1.1998e-06
L2-3	ENSG00000223803	RPS20P14	processed_pseudogene	-0.526266	1.20099e-06
L2-3	ENSG00000111218	PRMT8	proteIN_codINg	-0.375776	1.43498e-06
L2-3	ENSG00000058335	RASGRF1	proteIN_codINg	-0.397103	1.5318e-06
L2-3	ENSG00000145349	CAMK2D	proteIN_codINg	0.546438	1.70546e-06
L2-3	ENSG00000176533	GNG7	proteIN_codINg	-0.316575	1.74415e-06
L2-3	ENSG00000184384	MAML2	proteIN_codINg	-0.349541	1.74708e-06
L2-3	ENSG00000116741	RGS2	proteIN_codINg	-0.390678	1.7838e-06
L2-3	ENSG00000166963	MAP1A	proteIN_codINg	0.492142	2.17041e-06
L2-3	ENSG00000080298	RFX3	proteIN_codINg	0.924029	2.28896e-06
L2-3	ENSG00000140264	SERF2	proteIN_codINg	0.8421	2.60828e-06
L2-3	ENSG00000110786	PTPN5	proteIN_codINg	-0.306902	2.66187e-06
L2-3	ENSG00000089199	CHGB	proteIN_codINg	-0.649756	2.702e-06
L2-3	ENSG00000131378	RFTN1	proteIN_codINg	-0.359928	3.35885e-06
L2-3	ENSG00000154127	UBASH3B	proteIN_codINg	-0.539119	3.46134e-06
L2-3	ENSG00000117154	IGSF21	proteIN_codINg	0.463379	3.75896e-06
L2-3	ENSG00000186297	GABRA5	proteIN_codINg	0.451708	3.78225e-06
L2-3	ENSG00000105568	PPP2R1A	proteIN_codINg	0.37053	3.89445e-06
L2-3	ENSG00000143889	HNRNPLL	proteIN_codINg	0.495488	4.00157e-06
L2-3	ENSG00000158864	NDUFS2	proteIN_codINg	0.450686	4.33324e-06
L2-3	ENSG00000119685	TTLL5	proteIN_codINg	0.466143	4.43567e-06
L2-3	ENSG00000159788	RGS12	proteIN_codINg	-0.631476	4.84445e-06
L2-3	ENSG00000107742	SPOCK2	proteIN_codINg	0.56517	5.08469e-06
L2-3	ENSG00000176956	LY6H	proteIN_codINg	0.447026	5.18585e-06
L2-3	ENSG00000079102	RUNX1T1	proteIN_codINg	0.499069	5.40266e-06
L2-3	ENSG00000106829	TLE4	proteIN_codINg	0.365214	5.40892e-06
L2-3	ENSG00000108924	HLF	proteIN_codINg	0.371581	5.57964e-06
L2-3	ENSG00000160007	ARHGAP35	proteIN_codINg	0.30357	5.6978e-06
L2-3	ENSG00000122786	CALD1	proteIN_codINg	-0.344645	5.72453e-06
L2-3	ENSG00000150054	MPP7	proteIN_codINg	-0.324979	5.96093e-06
L2-3	ENSG00000010322	NISCH	proteIN_codINg	0.388269	6.6034e-06
L2-3	ENSG00000127483	HP1BP3	proteIN_codINg	0.482538	6.80131e-06
L2-3	ENSG00000120885	CLU	proteIN_codINg	0.930777	7.00752e-06
L2-3	ENSG00000214944	ARHGEF28	proteIN_codINg	0.36079	7.09496e-06
L2-3	ENSG00000127561	SYNGR3	proteIN_codINg	0.336054	7.38989e-06
L2-3	ENSG00000162599	NFIA	proteIN_codINg	0.531963	7.38989e-06
L2-3	ENSG00000179456	ZBTB18	proteIN_codINg	0.564035	7.38989e-06
L2-3	ENSG00000149557	FEZ1	proteIN_codINg	0.389956	8.19997e-06
L2-3	ENSG00000132718	SYT11	proteIN_codINg	0.650117	8.29621e-06
L2-3	ENSG00000214485	RPL7P1	processed_pseudogene	-0.383902	8.53596e-06
L2-3	ENSG00000154153	FAM134B	proteIN_codINg	0.467745	8.70533e-06
L2-3	ENSG00000126088	UROD	proteIN_codINg	0.299858	8.91914e-06
L2-3	ENSG00000224411	HSP90AA2P	processed_pseudogene	0.408102	9.09672e-06
L2-3	ENSG00000108018	SORCS1	proteIN_codINg	-0.417378	9.2858e-06
L2-3	ENSG00000167468	GPX4	proteIN_codINg	0.324261	9.50143e-06
L2-3	ENSG00000105404	RABAC1	proteIN_codINg	0.585125	9.52669e-06
L2-3	ENSG00000140386	SCAPER	proteIN_codINg	0.649891	1.01021e-05
L2-3	ENSG00000083844	ZNF264	proteIN_codINg	-0.273012	1.05297e-05
L2-3	ENSG00000087152	ATXN7L3	proteIN_codINg	0.286086	1.0682e-05
L2-3	ENSG00000144560	VGLL4	proteIN_codINg	-0.520521	1.08287e-05
L2-3	ENSG00000257458	RP11-473C19.1	antisense	-0.299423	1.09379e-05
L2-3	ENSG00000100216	TOMM22	proteIN_codINg	0.362083	1.12945e-05
L2-3	ENSG00000104361	NIPAL2	proteIN_codINg	-0.317157	1.20427e-05
L2-3	ENSG00000274642	CH17-472G23.1	unprocessed_pseudogene	-0.48083	1.24071e-05
L2-3	ENSG00000107130	NCS1	proteIN_codINg	0.275049	1.28814e-05
L2-3	ENSG00000233355	CHRM3-AS2	antisense	-0.329282	1.28915e-05
L2-3	ENSG00000154359	LONRF1	proteIN_codINg	-0.283719	1.32499e-05
L2-3	ENSG00000149084	HSD17B12	proteIN_codINg	-0.519101	1.45104e-05
L2-3	ENSG00000144278	GALNT13	proteIN_codINg	-0.472896	1.51035e-05
L2-3	ENSG00000138604	GLCE	proteIN_codINg	-0.362828	1.51264e-05
L2-3	ENSG00000176697	BDNF	proteIN_codINg	-0.623563	1.51729e-05
L2-3	ENSG00000049759	NEDD4L	proteIN_codINg	-0.454641	1.56695e-05
L2-3	ENSG00000125148	MT2A	proteIN_codINg	0.288808	1.57222e-05
L2-3	ENSG00000178952	TUFM	proteIN_codINg	0.446068	1.59534e-05
L2-3	ENSG00000136156	ITM2B	proteIN_codINg	0.459213	1.6481e-05
L2-3	ENSG00000092051	JPH4	proteIN_codINg	0.58029	1.65556e-05
L2-3	ENSG00000120549	KIAA1217	proteIN_codINg	-0.609976	1.68948e-05
L2-3	ENSG00000162849	KIF26B	proteIN_codINg	-0.300071	1.695e-05
L2-3	ENSG00000169018	FEM1B	proteIN_codINg	0.286279	1.70979e-05
L2-3	ENSG00000106665	CLIP2	proteIN_codINg	0.407269	1.74009e-05
L2-3	ENSG00000124702	KLHDC3	proteIN_codINg	0.40047	1.78092e-05
L2-3	ENSG00000162378	ZYG11B	proteIN_codINg	0.360912	1.78092e-05
L2-3	ENSG00000126214	KLC1	proteIN_codINg	0.564856	1.82698e-05
L2-3	ENSG00000162817	C1orf115	proteIN_codINg	0.331617	1.96333e-05
L2-3	ENSG00000154277	UCHL1	proteIN_codINg	0.716419	2.14364e-05
L2-3	ENSG00000115266	APC2	proteIN_codINg	0.373898	2.32823e-05
L2-3	ENSG00000105887	MTPN	proteIN_codINg	0.478551	2.34433e-05
L2-3	ENSG00000144868	TMEM108	proteIN_codINg	0.669213	2.3582e-05
L2-3	ENSG00000100316	RPL3	proteIN_codINg	-0.381883	2.60411e-05
L2-3	ENSG00000123612	ACVR1C	proteIN_codINg	-0.280943	2.61282e-05
L2-3	ENSG00000134369	NAV1	proteIN_codINg	0.382256	2.7056e-05
L2-3	ENSG00000074211	PPP2R2C	proteIN_codINg	0.534246	2.85984e-05
L2-3	ENSG00000179399	GPC5	proteIN_codINg	-0.493678	2.9194e-05
L2-3	ENSG00000143198	MGST3	proteIN_codINg	0.279581	2.96914e-05
L2-3	ENSG00000176749	CDK5R1	proteIN_codINg	0.433197	2.9717e-05
L2-3	ENSG00000087086	FTL	proteIN_codINg	0.810365	3.01944e-05
L2-3	ENSG00000242173	ARHGDIG	proteIN_codINg	0.527383	3.04445e-05
L2-3	ENSG00000105835	NAMPT	proteIN_codINg	-0.30308	3.08425e-05
L2-3	ENSG00000101445	PPP1R16B	proteIN_codINg	0.366894	3.13058e-05
L2-3	ENSG00000205238	SPDYE2	proteIN_codINg	0.854141	3.2056e-05
L2-3	ENSG00000105270	CLIP3	proteIN_codINg	0.29151	3.23458e-05
L2-3	ENSG00000213619	NDUFS3	proteIN_codINg	0.429677	3.35156e-05
L2-3	ENSG00000154118	JPH3	proteIN_codINg	0.297459	3.3759e-05
L2-3	ENSG00000132824	SERINC3	proteIN_codINg	0.551338	3.41618e-05
L2-3	ENSG00000078140	UBE2K	proteIN_codINg	0.520734	3.45393e-05
L2-3	ENSG00000127124	HIVEP3	proteIN_codINg	0.417593	3.65837e-05
L2-3	ENSG00000175334	BANF1	proteIN_codINg	0.309812	4.11977e-05
L2-3	ENSG00000160877	NACC1	proteIN_codINg	0.332246	4.29572e-05
L2-3	ENSG00000130449	ZSWIM6	proteIN_codINg	-0.335171	4.32226e-05
L2-3	ENSG00000113805	CNTN3	proteIN_codINg	0.408259	4.41265e-05
L2-3	ENSG00000182985	CADM1	proteIN_codINg	0.646456	4.51546e-05
L2-3	ENSG00000126583	PRKCG	proteIN_codINg	-0.3387	4.53369e-05
L2-3	ENSG00000069535	MAOB	proteIN_codINg	0.308947	4.64839e-05
L2-3	ENSG00000257986	RP11-314P15.2	lINcRNA	-0.625165	4.71114e-05
L2-3	ENSG00000132002	DNAJB1	proteIN_codINg	-0.271188	4.74336e-05
L2-3	ENSG00000141522	ARHGDIA	proteIN_codINg	0.283072	4.80428e-05
L2-3	ENSG00000140391	TSPAN3	proteIN_codINg	0.32439	4.82529e-05
L2-3	ENSG00000177030	DEAF1	proteIN_codINg	0.349099	4.82994e-05
L2-3	ENSG00000163637	PRICKLE2	proteIN_codINg	0.45951	4.87731e-05
L2-3	ENSG00000104067	TJP1	proteIN_codINg	0.720575	5.27093e-05
L2-3	ENSG00000143761	ARF1	proteIN_codINg	0.423159	5.27923e-05
L2-3	ENSG00000128641	MYO1B	proteIN_codINg	-0.286038	5.31547e-05
L2-3	ENSG00000198053	SIRPA	proteIN_codINg	0.507845	5.36407e-05
L2-3	ENSG00000052795	FNIP2	proteIN_codINg	0.32373	5.39828e-05
L2-3	ENSG00000137802	MAPKBP1	proteIN_codINg	0.285316	5.46308e-05
L2-3	ENSG00000218336	TENM3	proteIN_codINg	0.327588	5.87415e-05
L2-3	ENSG00000160460	SPTBN4	proteIN_codINg	0.458888	5.97467e-05
L2-3	ENSG00000156299	TIAM1	proteIN_codINg	0.370994	6.01819e-05
L2-3	ENSG00000078687	TNRC6C	proteIN_codINg	0.40977	6.08904e-05
L2-3	ENSG00000166619	BLCAP	proteIN_codINg	0.304118	6.14841e-05
L2-3	ENSG00000135503	ACVR1B	proteIN_codINg	0.27894	6.19215e-05
L2-3	ENSG00000072518	MARK2	proteIN_codINg	0.280427	6.26266e-05
L2-3	ENSG00000100605	ITPK1	proteIN_codINg	0.292547	6.28547e-05
L2-3	ENSG00000100167	SEPT3	proteIN_codINg	0.466583	6.28592e-05
L2-3	ENSG00000131188	PRR7	proteIN_codINg	0.279612	6.41617e-05
L2-3	ENSG00000183020	AP2A2	proteIN_codINg	0.311435	6.69483e-05
L2-3	ENSG00000166949	SMAD3	proteIN_codINg	-0.34998	6.69967e-05
L2-3	ENSG00000137970	RPL7P9	processed_pseudogene	-0.614607	6.73466e-05
L2-3	ENSG00000233067	PTCHD1-AS	lINcRNA	-0.374863	6.8801e-05
L2-3	ENSG00000240771	ARHGEF25	proteIN_codINg	0.276271	6.9208e-05
L2-3	ENSG00000140937	CDH11	proteIN_codINg	-0.370854	6.97175e-05
L2-3	ENSG00000116661	FBXO2	proteIN_codINg	0.318515	7.53445e-05
L2-3	ENSG00000141404	GNAL	proteIN_codINg	-0.744586	7.6089e-05
L2-3	ENSG00000135916	ITM2C	proteIN_codINg	0.414703	7.72791e-05
L2-3	ENSG00000152102	FAM168B	proteIN_codINg	0.308015	7.84288e-05
L2-3	ENSG00000174282	ZBTB4	proteIN_codINg	0.300314	7.87156e-05
L2-3	ENSG00000036530	CYP46A1	proteIN_codINg	0.408714	8.05633e-05
L2-3	ENSG00000219438	FAM19A5	proteIN_codINg	0.605298	8.34275e-05
L2-3	ENSG00000145934	TENM2	proteIN_codINg	0.536838	8.43035e-05
L2-3	ENSG00000156219	ART3	proteIN_codINg	-0.318257	8.53137e-05
L2-3	ENSG00000090238	YPEL3	proteIN_codINg	0.461357	8.84549e-05
L2-3	ENSG00000175602	CCDC85B	proteIN_codINg	0.399881	8.88583e-05
L2-3	ENSG00000010404	IDS	proteIN_codINg	0.659391	9.05658e-05
L2-3	ENSG00000100626	GALNT16	proteIN_codINg	0.302876	9.09034e-05
L2-3	ENSG00000229618	AC011288.2	lINcRNA	-0.413827	9.13187e-05
L2-3	ENSG00000089048	ESF1	proteIN_codINg	0.277397	9.18969e-05
L2-3	ENSG00000167232	ZNF91	proteIN_codINg	0.312393	9.30319e-05
L2-3	ENSG00000107249	GLIS3	proteIN_codINg	0.490576	9.44666e-05
L2-3	ENSG00000117450	PRDX1	proteIN_codINg	0.315967	9.52433e-05
L2-3	ENSG00000179388	EGR3	proteIN_codINg	-0.343301	9.61029e-05
L2-3	ENSG00000089220	PEBP1	proteIN_codINg	0.422661	9.94674e-05
L2-3	ENSG00000104964	AES	proteIN_codINg	0.29806	0.000101616
L2-3	ENSG00000124422	USP22	proteIN_codINg	0.444693	0.000101917
L2-3	ENSG00000151694	ADAM17	proteIN_codINg	-0.39465	0.000106446
L2-3	ENSG00000175745	NR2F1	proteIN_codINg	0.305904	0.000108559
L2-3	ENSG00000183036	PCP4	proteIN_codINg	-0.635175	0.000108902
L2-3	ENSG00000104888	SLC17A7	proteIN_codINg	0.512322	0.000109132
L2-3	ENSG00000117600	PLPPR4	proteIN_codINg	0.441816	0.000110068
L2-3	ENSG00000089009	RPL6	proteIN_codINg	-0.292579	0.000110603
L2-3	ENSG00000117643	MAN1C1	proteIN_codINg	0.284213	0.000114637
L2-3	ENSG00000113269	RNF130	proteIN_codINg	0.463109	0.00011735
L2-3	ENSG00000067225	PKM	proteIN_codINg	0.503699	0.000118223
L2-3	ENSG00000099204	ABLIM1	proteIN_codINg	-0.467577	0.000120076
L2-3	ENSG00000130558	OLFM1	proteIN_codINg	0.61392	0.000125794
L2-3	ENSG00000178568	ERBB4	proteIN_codINg	-0.424636	0.00012582
L2-3	ENSG00000108551	RASD1	proteIN_codINg	0.42008	0.000126682
L2-3	ENSG00000069275	NUCKS1	proteIN_codINg	0.302032	0.000127192
L2-3	ENSG00000157483	MYO1E	proteIN_codINg	-0.296948	0.00013038
L2-3	ENSG00000013619	MAMLD1	proteIN_codINg	-0.336474	0.000132938
L2-3	ENSG00000143799	PARP1	proteIN_codINg	0.286909	0.0001336
L2-3	ENSG00000225206	MIR137HG	lINcRNA	0.563508	0.000133945
L2-3	ENSG00000156395	SORCS3	proteIN_codINg	-0.796014	0.000136724
L2-3	ENSG00000136193	SCRN1	proteIN_codINg	0.402012	0.000138105
L2-3	ENSG00000196730	DAPK1	proteIN_codINg	0.419223	0.000140126
L2-3	ENSG00000162670	BRINP3	proteIN_codINg	0.427342	0.000143094
L2-3	ENSG00000101489	CELF4	proteIN_codINg	0.592182	0.000144297
L2-3	ENSG00000095564	BTAF1	proteIN_codINg	-0.29647	0.000150985
L2-3	ENSG00000171791	BCL2	proteIN_codINg	-0.406029	0.00015136
L2-3	ENSG00000203879	GDI1	proteIN_codINg	0.578463	0.000154234
L2-3	ENSG00000236886	AC007563.5	antisense	-0.455108	0.000155785
L2-3	ENSG00000198382	UVRAG	proteIN_codINg	0.400371	0.000158999
L2-3	ENSG00000226380	AC058791.1	lINcRNA	0.469586	0.000160557
L2-3	ENSG00000162804	SNED1	proteIN_codINg	0.375914	0.000160887
L2-3	ENSG00000158856	DMTN	proteIN_codINg	0.283685	0.00016774
L2-3	ENSG00000241685	ARPC1A	proteIN_codINg	0.278532	0.000169672
L2-3	ENSG00000162706	CADM3	proteIN_codINg	0.29794	0.000170498
L2-3	ENSG00000011083	SLC6A7	proteIN_codINg	0.362995	0.000170661
L2-3	ENSG00000170091	HMP19	proteIN_codINg	0.395471	0.000181878
L2-3	ENSG00000136720	HS6ST1	proteIN_codINg	0.357148	0.000182829
L2-3	ENSG00000166689	PLEKHA7	proteIN_codINg	-0.715046	0.000185467
L2-3	ENSG00000116754	SRSF11	proteIN_codINg	0.43362	0.000193553
L2-3	ENSG00000100412	ACO2	proteIN_codINg	0.368668	0.000194218
L2-3	ENSG00000140319	SRP14	proteIN_codINg	0.434513	0.000197344
L2-3	ENSG00000080824	HSP90AA1	proteIN_codINg	0.666345	0.000198554
L2-3	ENSG00000008056	SYN1	proteIN_codINg	0.583789	0.000199462
L2-3	ENSG00000232112	TMA7	proteIN_codINg	0.509479	0.000200034
L2-3	ENSG00000101856	PGRMC1	proteIN_codINg	0.330332	0.000203898
L2-3	ENSG00000196230	TUBB	proteIN_codINg	0.303229	0.000206876
L2-3	ENSG00000196361	ELAVL3	proteIN_codINg	0.323199	0.000208282
L2-3	ENSG00000170899	GSTA4	proteIN_codINg	0.291105	0.000209022
L2-3	ENSG00000116649	SRM	proteIN_codINg	0.351373	0.000212971
L2-3	ENSG00000197872	FAM49A	proteIN_codINg	0.384374	0.000216298
L2-3	ENSG00000180354	MTURN	proteIN_codINg	0.311264	0.000216623
L2-3	ENSG00000174748	RPL15	proteIN_codINg	0.298965	0.000220818
L2-3	ENSG00000175048	ZDHHC14	proteIN_codINg	0.27207	0.000226679
L2-3	ENSG00000171867	PRNP	proteIN_codINg	0.537485	0.000233203
L2-3	ENSG00000171033	PKIA	proteIN_codINg	0.370454	0.000235093
L2-3	ENSG00000112541	PDE10A	proteIN_codINg	-0.565185	0.000241208
L2-3	ENSG00000255794	RMST	processed_transcript	0.326824	0.000253186
L2-3	ENSG00000103888	CEMIP	proteIN_codINg	-0.584131	0.000253832
L2-3	ENSG00000277363	SRCIN1	proteIN_codINg	0.359619	0.000256515
L2-3	ENSG00000087258	GNAO1	proteIN_codINg	0.467244	0.000260119
L2-3	ENSG00000074590	NUAK1	proteIN_codINg	0.69893	0.000260504
L2-3	ENSG00000258663	RP11-123M6.2	antisense	-0.400582	0.000260867
L2-3	ENSG00000124785	NRN1	proteIN_codINg	-0.470851	0.000266959
L2-3	ENSG00000135472	FAIM2	proteIN_codINg	0.69763	0.000276275
L2-3	ENSG00000189241	TSPYL1	proteIN_codINg	0.503225	0.000279419
L2-3	ENSG00000196588	MKL1	proteIN_codINg	0.279066	0.000282921
L2-3	ENSG00000139644	TMBIM6	proteIN_codINg	0.360553	0.000313468
L2-3	ENSG00000083067	TRPM3	proteIN_codINg	-0.270981	0.000316566
L2-3	ENSG00000068878	PSME4	proteIN_codINg	-0.585328	0.000340386
L2-3	ENSG00000138378	STAT4	proteIN_codINg	-0.323249	0.00035265
L2-3	ENSG00000255302	EID1	proteIN_codINg	0.42851	0.00036807
L2-3	ENSG00000110076	NRXN2	proteIN_codINg	0.43269	0.000384352
L2-3	ENSG00000130294	KIF1A	proteIN_codINg	0.345927	0.000399075
L2-3	ENSG00000135525	MAP7	proteIN_codINg	0.497851	0.000413894
L2-3	ENSG00000130643	CALY	proteIN_codINg	0.335594	0.000428837
L2-3	ENSG00000008083	JARID2	proteIN_codINg	-0.533794	0.000463186
L2-3	ENSG00000109046	WSB1	proteIN_codINg	-0.303014	0.000466016
L2-3	ENSG00000152795	HNRNPDL	proteIN_codINg	0.309791	0.000470412
L2-3	ENSG00000127914	AKAP9	proteIN_codINg	0.467579	0.000480427
L2-3	ENSG00000147481	SNTG1	proteIN_codINg	0.803715	0.000481976
L2-3	ENSG00000110721	CHKA	proteIN_codINg	-0.270331	0.000493545
L2-3	ENSG00000105696	TMEM59L	proteIN_codINg	0.553605	0.000537439
L2-3	ENSG00000088986	DYNLL1	proteIN_codINg	0.443418	0.000557581
L2-3	ENSG00000240509	RPL34P18	processed_pseudogene	-0.550259	0.000564242
L2-3	ENSG00000116254	CHD5	proteIN_codINg	0.452844	0.000580974
L2-3	ENSG00000170315	UBB	proteIN_codINg	0.373347	0.000582581
L2-3	ENSG00000125356	NDUFA1	proteIN_codINg	-0.292636	0.000585529
L2-3	ENSG00000154229	PRKCA	proteIN_codINg	-0.325919	0.000597975
L2-3	ENSG00000104447	TRPS1	proteIN_codINg	-0.429354	0.000690841
L2-3	ENSG00000132821	VSTM2L	proteIN_codINg	-0.310754	0.000725476
L2-3	ENSG00000159140	SON	proteIN_codINg	0.417414	0.000749026
L2-3	ENSG00000167522	ANKRD11	proteIN_codINg	0.345838	0.000869418
L2-3	ENSG00000160963	COL26A1	proteIN_codINg	-0.297102	0.000909585
L2-3	ENSG00000102109	PCSK1N	proteIN_codINg	0.53704	0.00113318
L2-3	ENSG00000157542	KCNJ6	proteIN_codINg	0.339553	0.00115567
L2-3	ENSG00000178980	SEPW1	proteIN_codINg	0.42361	0.00118133
L2-3	ENSG00000105993	DNAJB6	proteIN_codINg	0.337472	0.00124897
L2-3	ENSG00000155052	CNTNAP5	proteIN_codINg	-0.498517	0.00133424
L2-3	ENSG00000096384	HSP90AB1	proteIN_codINg	0.519547	0.00147699
L2-3	ENSG00000004059	ARF5	proteIN_codINg	-0.289493	0.00151123
L2-3	ENSG00000176884	GRIN1	proteIN_codINg	0.508812	0.00155976
L2-3	ENSG00000172757	CFL1	proteIN_codINg	0.469536	0.00160108
L2-3	ENSG00000136147	PHF11	proteIN_codINg	-0.435306	0.00161808
L2-3	ENSG00000154027	AK5	proteIN_codINg	0.483111	0.00167013
L2-3	ENSG00000099331	MYO9B	proteIN_codINg	-0.279091	0.00170868
L2-3	ENSG00000117632	STMN1	proteIN_codINg	0.585986	0.00182598
L2-3	ENSG00000168807	SNTB2	proteIN_codINg	-0.599899	0.00196006
L2-3	ENSG00000183741	CBX6	proteIN_codINg	0.313708	0.00212736
L2-3	ENSG00000135750	KCNK1	proteIN_codINg	-0.502642	0.00223795
L2-3	ENSG00000176658	MYO1D	proteIN_codINg	-0.337007	0.00229083
L2-3	ENSG00000166257	SCN3B	proteIN_codINg	0.310986	0.00270452
L2-3	ENSG00000197746	PSAP	proteIN_codINg	0.53566	0.00282632
L2-3	ENSG00000105290	APLP1	proteIN_codINg	0.408077	0.00306148
L2-3	ENSG00000210082	MT-RNR2	Mt_rRNA	0.864684	0.00379477
L2-3	ENSG00000108684	ASIC2	proteIN_codINg	-0.343971	0.00500574
L2-3	ENSG00000138735	PDE5A	proteIN_codINg	-0.472432	0.0050624
L2-3	ENSG00000109670	FBXW7	proteIN_codINg	-0.288112	0.00530109
L2-3	ENSG00000120899	PTK2B	proteIN_codINg	0.281208	0.00541728
L2-3	ENSG00000108953	YWHAE	proteIN_codINg	0.300102	0.00542284
L2-3	ENSG00000205542	TMSB4X	proteIN_codINg	0.512964	0.00633433
L2-3	ENSG00000154146	NRGN	proteIN_codINg	0.594255	0.00638793
L2-3	ENSG00000198786	MT-ND5	proteIN_codINg	0.388767	0.00721109
L2-3	ENSG00000115252	PDE1A	proteIN_codINg	0.348276	0.00751682
L2-3	ENSG00000130522	JUND	proteIN_codINg	0.343691	0.00920658
L2-3	ENSG00000224550	RP11-270C12.3	processed_pseudogene	-0.428849	0.00952594
L2-3	ENSG00000187605	TET3	proteIN_codINg	-0.474055	0.0146033
L2-3	ENSG00000167996	FTH1	proteIN_codINg	0.413178	0.0149296
L2-3	ENSG00000106236	NPTX2	proteIN_codINg	-0.932812	0.0251051
L2-3	ENSG00000046653	GPM6B	proteIN_codINg	0.279523	0.0270871
L2-3	ENSG00000070808	CAMK2A	proteIN_codINg	0.294499	0.0297111
L2-3	ENSG00000182670	TTC3	proteIN_codINg	0.318831	0.0363232
L2-3	ENSG00000120738	EGR1	proteIN_codINg	-0.915267	0.0368253
L2-3	ENSG00000185352	HS6ST3	proteIN_codINg	-0.399599	0.0386755
L2-3	ENSG00000182050	MGAT4C	proteIN_codINg	-0.290947	0.0472609
L2-3	ENSG00000182621	PLCB1	proteIN_codINg	-0.314883	0.0482843
L2-4	ENSG00000132334	PTPRE	proteIN_codINg	-0.391405	0.000372937
L2-4	ENSG00000204929	AC074391.1	lINcRNA	-0.447845	0.000523033
L2-4	ENSG00000100242	SUN2	proteIN_codINg	0.607633	0.0005438
L2-4	ENSG00000196976	LAGE3	proteIN_codINg	0.353846	0.0005438
L2-4	ENSG00000154277	UCHL1	proteIN_codINg	0.786974	0.000577912
L2-4	ENSG00000112851	ERBB2IP	proteIN_codINg	0.50433	0.000728774
L2-4	ENSG00000122335	SERAC1	proteIN_codINg	0.389553	0.000728774
L2-4	ENSG00000010322	NISCH	proteIN_codINg	0.357451	0.000744431
L2-4	ENSG00000139496	NUP58	proteIN_codINg	0.310707	0.000744431
L2-4	ENSG00000162378	ZYG11B	proteIN_codINg	0.563778	0.000784398
L2-4	ENSG00000010404	IDS	proteIN_codINg	0.639525	0.000797554
L2-4	ENSG00000105568	PPP2R1A	proteIN_codINg	0.410327	0.000925029
L2-4	ENSG00000147133	TAF1	proteIN_codINg	0.277529	0.000933097
L2-4	ENSG00000101134	DOK5	proteIN_codINg	-0.341626	0.000962984
L2-4	ENSG00000141551	CSNK1D	proteIN_codINg	0.35469	0.000962984
L2-4	ENSG00000236922	LINC01378	lINcRNA	0.386242	0.000995612
L2-4	ENSG00000116171	SCP2	proteIN_codINg	0.426235	0.00109085
L2-4	ENSG00000128699	ORMDL1	proteIN_codINg	0.301269	0.00115788
L2-4	ENSG00000179456	ZBTB18	proteIN_codINg	0.908359	0.00115788
L2-4	ENSG00000115053	NCL	proteIN_codINg	0.407034	0.00115858
L2-4	ENSG00000260822	GS1-358P8.4	sense_overlappINg	0.56089	0.00121726
L2-4	ENSG00000159409	CELF3	proteIN_codINg	0.345279	0.00126294
L2-4	ENSG00000125779	PANK2	proteIN_codINg	-0.280075	0.00147624
L2-4	ENSG00000124785	NRN1	proteIN_codINg	-0.29961	0.0014874
L2-4	ENSG00000104361	NIPAL2	proteIN_codINg	-0.495017	0.00156525
L2-4	ENSG00000170633	RNF34	proteIN_codINg	0.295049	0.00162008
L2-4	ENSG00000104888	SLC17A7	proteIN_codINg	0.517284	0.0018125
L2-4	ENSG00000172239	PAIP1	proteIN_codINg	0.388279	0.00192144
L2-4	ENSG00000105613	MAST1	proteIN_codINg	0.27938	0.00208474
L2-4	ENSG00000160007	ARHGAP35	proteIN_codINg	0.305326	0.00223938
L2-4	ENSG00000063854	HAGH	proteIN_codINg	0.424952	0.0022649
L2-4	ENSG00000139117	CPNE8	proteIN_codINg	-0.360587	0.00238551
L2-4	ENSG00000206527	HACD2	proteIN_codINg	0.310419	0.00256224
L2-4	ENSG00000076641	PAG1	proteIN_codINg	0.327749	0.00294785
L2-4	ENSG00000157483	MYO1E	proteIN_codINg	-0.342394	0.00322939
L2-4	ENSG00000182446	NPLOC4	proteIN_codINg	0.324574	0.0035927
L2-4	ENSG00000161048	NAPEPLD	proteIN_codINg	-0.362873	0.00359332
L2-4	ENSG00000144028	SNRNP200	proteIN_codINg	0.328219	0.00371232
L2-4	ENSG00000162734	PEA15	proteIN_codINg	0.664014	0.0039546
L2-4	ENSG00000134698	AGO4	proteIN_codINg	0.415259	0.00419972
L2-4	ENSG00000187398	LUZP2	proteIN_codINg	-0.312342	0.00432191
L2-4	ENSG00000102468	HTR2A	proteIN_codINg	-0.423283	0.00436918
L2-4	ENSG00000183715	OPCML	proteIN_codINg	-0.631481	0.0044376
L2-4	ENSG00000156395	SORCS3	proteIN_codINg	-0.385176	0.00461087
L2-4	ENSG00000144834	TAGLN3	proteIN_codINg	0.505582	0.00463534
L2-4	ENSG00000215252	GOLGA8B	proteIN_codINg	-0.307067	0.00477728
L2-4	ENSG00000164091	WDR82	proteIN_codINg	0.335153	0.00484269
L2-4	ENSG00000264324	RP11-287D1.3	proteIN_codINg	0.275569	0.0049732
L2-4	ENSG00000183783	KCTD8	proteIN_codINg	-0.389288	0.00503775
L2-4	ENSG00000189108	IL1RAPL2	proteIN_codINg	-0.831637	0.00529374
L2-4	ENSG00000144597	EAF1	proteIN_codINg	0.305518	0.0053555
L2-4	ENSG00000255422	AP002954.4	antisense	0.355102	0.00541467
L2-4	ENSG00000006118	TMEM132A	proteIN_codINg	0.289958	0.00545577
L2-4	ENSG00000153930	ANKFN1	proteIN_codINg	0.379124	0.00549753
L2-4	ENSG00000163644	PPM1K	proteIN_codINg	-0.362627	0.0057043
L2-4	ENSG00000064999	ANKS1A	proteIN_codINg	-0.32374	0.00576399
L2-4	ENSG00000005486	RHBDD2	proteIN_codINg	0.60755	0.00581303
L2-4	ENSG00000147010	SH3KBP1	proteIN_codINg	-0.647308	0.00596428
L2-4	ENSG00000131116	ZNF428	proteIN_codINg	0.370429	0.00615938
L2-4	ENSG00000160072	ATAD3B	proteIN_codINg	0.292139	0.00626106
L2-4	ENSG00000178764	ZHX2	proteIN_codINg	0.301386	0.00639687
L2-4	ENSG00000106771	TMEM245	proteIN_codINg	0.642199	0.00639838
L2-4	ENSG00000164405	UQCRQ	proteIN_codINg	0.368823	0.0064768
L2-4	ENSG00000110619	CARS	proteIN_codINg	0.367339	0.00663134
L2-4	ENSG00000074071	MRPS34	proteIN_codINg	0.403954	0.00689316
L2-4	ENSG00000124783	SSR1	proteIN_codINg	0.396244	0.00689316
L2-4	ENSG00000155324	GRAMD3	proteIN_codINg	0.364952	0.00689316
L2-4	ENSG00000008405	CRY1	proteIN_codINg	0.469493	0.00692518
L2-4	ENSG00000090861	AARS	proteIN_codINg	-0.323054	0.00698992
L2-4	ENSG00000175426	PCSK1	proteIN_codINg	-0.335821	0.00731942
L2-4	ENSG00000122406	RPL5	proteIN_codINg	0.43274	0.00733461
L2-4	ENSG00000276550	HERC2P2	transcribed_unprocessed_pseudogene	0.4664	0.00742056
L2-4	ENSG00000136002	ARHGEF4	proteIN_codINg	0.404121	0.00753672
L2-4	ENSG00000172757	CFL1	proteIN_codINg	0.690223	0.00763472
L2-4	ENSG00000182700	IGIP	proteIN_codINg	0.361257	0.00768074
L2-4	ENSG00000125821	DTD1	proteIN_codINg	-0.274823	0.00801837
L2-4	ENSG00000182197	EXT1	proteIN_codINg	-0.498773	0.00812115
L2-4	ENSG00000089060	SLC8B1	proteIN_codINg	-0.320088	0.00825702
L2-4	ENSG00000171862	PTEN	proteIN_codINg	0.453403	0.00827621
L2-4	ENSG00000169855	ROBO1	proteIN_codINg	-0.566508	0.00832684
L2-4	ENSG00000085063	CD59	proteIN_codINg	0.457191	0.00832725
L2-4	ENSG00000276293	PIP4K2B	proteIN_codINg	0.317682	0.00832725
L2-4	ENSG00000112541	PDE10A	proteIN_codINg	-0.828756	0.00834397
L2-4	ENSG00000131013	PPIL4	proteIN_codINg	0.339095	0.00843305
L2-4	ENSG00000107959	PITRM1	proteIN_codINg	0.301334	0.00847781
L2-4	ENSG00000242299	RP11-234A1.1	processed_pseudogene	0.383234	0.00853058
L2-4	ENSG00000099864	PALM	proteIN_codINg	0.30344	0.00865777
L2-4	ENSG00000257894	RP1-78O14.1	lINcRNA	0.308958	0.0086647
L2-4	ENSG00000117000	RLF	proteIN_codINg	-0.484258	0.00870214
L2-4	ENSG00000108231	LGI1	proteIN_codINg	0.374582	0.00877995
L2-4	ENSG00000132879	FBXO44	proteIN_codINg	0.333667	0.00893876
L2-4	ENSG00000178568	ERBB4	proteIN_codINg	-0.486529	0.00893876
L2-4	ENSG00000135597	REPS1	proteIN_codINg	-0.294104	0.00898358
L2-4	ENSG00000111218	PRMT8	proteIN_codINg	-0.435173	0.00913029
L2-4	ENSG00000115266	APC2	proteIN_codINg	0.303778	0.00913029
L2-4	ENSG00000081923	ATP8B1	proteIN_codINg	-0.451942	0.00918852
L2-4	ENSG00000112137	PHACTR1	proteIN_codINg	-0.347476	0.00923297
L2-4	ENSG00000023171	GRAMD1B	proteIN_codINg	-0.300433	0.00931167
L2-4	ENSG00000127561	SYNGR3	proteIN_codINg	0.388677	0.0094703
L2-4	ENSG00000174473	GALNTL6	proteIN_codINg	-0.591807	0.00958078
L2-4	ENSG00000206503	HLA-A	proteIN_codINg	0.674315	0.00975859
L2-4	ENSG00000212907	MT-ND4L	proteIN_codINg	0.342538	0.00975859
L2-4	ENSG00000035664	DAPK2	proteIN_codINg	-0.309796	0.00976536
L2-4	ENSG00000109586	GALNT7	proteIN_codINg	-0.334244	0.00981817
L2-4	ENSG00000081803	CADPS2	proteIN_codINg	-0.793446	0.0101631
L2-4	ENSG00000137822	TUBGCP4	proteIN_codINg	-0.326646	0.0102883
L2-4	ENSG00000149256	TENM4	proteIN_codINg	-0.676005	0.0102883
L2-4	ENSG00000083067	TRPM3	proteIN_codINg	-0.586415	0.0105502
L2-4	ENSG00000064393	HIPK2	proteIN_codINg	0.273544	0.0106262
L2-4	ENSG00000186297	GABRA5	proteIN_codINg	0.501435	0.0106262
L2-4	ENSG00000078668	VDAC3	proteIN_codINg	-0.339894	0.0107484
L2-4	ENSG00000099622	CIRBP	proteIN_codINg	0.309754	0.0109101
L2-4	ENSG00000010244	ZNF207	proteIN_codINg	0.476287	0.0109272
L2-4	ENSG00000138760	SCARB2	proteIN_codINg	0.336811	0.0109324
L2-4	ENSG00000110237	ARHGEF17	proteIN_codINg	0.30963	0.0111399
L2-4	ENSG00000101638	ST8SIA5	proteIN_codINg	-0.274849	0.0114094
L2-4	ENSG00000097021	ACOT7	proteIN_codINg	-0.495031	0.0114268
L2-4	ENSG00000087448	KLHL42	proteIN_codINg	-0.308843	0.0116257
L2-4	ENSG00000112339	HBS1L	proteIN_codINg	-0.296972	0.0117566
L2-4	ENSG00000139644	TMBIM6	proteIN_codINg	0.353903	0.0118825
L2-4	ENSG00000180354	MTURN	proteIN_codINg	0.502324	0.0123282
L2-4	ENSG00000189241	TSPYL1	proteIN_codINg	0.494625	0.0124968
L2-4	ENSG00000110958	PTGES3	proteIN_codINg	0.306637	0.0125193
L2-4	ENSG00000115355	CCDC88A	proteIN_codINg	-0.363311	0.0125193
L2-4	ENSG00000231871	IPO9-AS1	antisense	0.544682	0.0125362
L2-4	ENSG00000198712	MT-CO2	proteIN_codINg	1.25375	0.0125784
L2-4	ENSG00000117152	RGS4	proteIN_codINg	-0.54493	0.0126215
L2-4	ENSG00000109466	KLHL2	proteIN_codINg	0.426257	0.0126791
L2-4	ENSG00000011114	BTBD7	proteIN_codINg	0.300109	0.0127235
L2-4	ENSG00000134780	DAGLA	proteIN_codINg	0.350277	0.0128325
L2-4	ENSG00000096384	HSP90AB1	proteIN_codINg	0.370602	0.0128672
L2-4	ENSG00000151883	PARP8	proteIN_codINg	-0.286969	0.0128672
L2-4	ENSG00000096401	CDC5L	proteIN_codINg	0.287871	0.0131105
L2-4	ENSG00000183166	CALN1	proteIN_codINg	-0.378785	0.0135286
L2-4	ENSG00000059758	CDK17	proteIN_codINg	0.463184	0.0136583
L2-4	ENSG00000171867	PRNP	proteIN_codINg	0.362735	0.0137537
L2-4	ENSG00000122705	CLTA	proteIN_codINg	0.312178	0.0138856
L2-4	ENSG00000130338	TULP4	proteIN_codINg	-0.283742	0.014115
L2-4	ENSG00000081377	CDC14B	proteIN_codINg	-0.36168	0.0142309
L2-4	ENSG00000165023	DIRAS2	proteIN_codINg	0.400262	0.014471
L2-4	ENSG00000100316	RPL3	proteIN_codINg	-0.376223	0.0145034
L2-4	ENSG00000140632	GLYR1	proteIN_codINg	0.365972	0.0148186
L2-4	ENSG00000114030	KPNA1	proteIN_codINg	-0.437477	0.0152371
L2-4	ENSG00000163704	PRRT3	proteIN_codINg	-0.298142	0.0152592
L2-4	ENSG00000196376	SLC35F1	proteIN_codINg	-0.633311	0.0155333
L2-4	ENSG00000137817	PARP6	proteIN_codINg	0.311282	0.0158555
L2-4	ENSG00000144278	GALNT13	proteIN_codINg	-0.377413	0.0161068
L2-4	ENSG00000130725	UBE2M	proteIN_codINg	0.300363	0.0162795
L2-4	ENSG00000241684	ADAMTS9-AS2	antisense	-0.320424	0.0166392
L2-4	ENSG00000131016	AKAP12	proteIN_codINg	-0.383465	0.0166647
L2-4	ENSG00000185532	PRKG1	proteIN_codINg	0.910007	0.0167079
L2-4	ENSG00000198478	SH3BGRL2	proteIN_codINg	-0.411146	0.0167092
L2-4	ENSG00000166200	COPS2	proteIN_codINg	0.44888	0.0168383
L2-4	ENSG00000256248	RP11-123O10.4	lINcRNA	-0.369097	0.0169414
L2-4	ENSG00000198888	MT-ND1	proteIN_codINg	1.71059	0.0172208
L2-4	ENSG00000101126	ADNP	proteIN_codINg	0.332317	0.0172919
L2-4	ENSG00000148356	LRSAM1	proteIN_codINg	0.281764	0.017384
L2-4	ENSG00000231185	AC005592.2	antisense	-0.48433	0.017602
L2-4	ENSG00000164167	LSM6	proteIN_codINg	0.439493	0.0176067
L2-4	ENSG00000149084	HSD17B12	proteIN_codINg	-0.41498	0.0180138
L2-4	ENSG00000198053	SIRPA	proteIN_codINg	0.2765	0.0182033
L2-4	ENSG00000107130	NCS1	proteIN_codINg	0.385746	0.0183457
L2-4	ENSG00000197183	NOL4L	proteIN_codINg	0.330334	0.0183838
L2-4	ENSG00000279117	CTD-2562J17.6	TEC	0.35368	0.0185343
L2-4	ENSG00000154654	NCAM2	proteIN_codINg	0.409174	0.0185871
L2-4	ENSG00000167778	SPRYD3	proteIN_codINg	0.484873	0.0186425
L2-4	ENSG00000185787	MORF4L1	proteIN_codINg	0.374661	0.0193139
L2-4	ENSG00000021645	NRXN3	proteIN_codINg	-0.280704	0.0196625
L2-4	ENSG00000102109	PCSK1N	proteIN_codINg	0.758928	0.0198799
L2-4	ENSG00000072315	TRPC5	proteIN_codINg	-0.381359	0.0201822
L2-4	ENSG00000116147	TNR	proteIN_codINg	-0.409093	0.020339
L2-4	ENSG00000180155	LYNX1	proteIN_codINg	-0.303399	0.0207509
L2-4	ENSG00000089123	TASP1	proteIN_codINg	-0.295544	0.0209053
L2-4	ENSG00000124422	USP22	proteIN_codINg	0.504572	0.0209618
L2-4	ENSG00000053108	FSTL4	proteIN_codINg	-0.659998	0.0212559
L2-4	ENSG00000116688	MFN2	proteIN_codINg	0.427156	0.021444
L2-4	ENSG00000116299	KIAA1324	proteIN_codINg	-0.315932	0.021654
L2-4	ENSG00000115762	PLEKHB2	proteIN_codINg	0.323848	0.0223523
L2-4	ENSG00000089094	KDM2B	proteIN_codINg	0.281486	0.0227804
L2-4	ENSG00000143862	ARL8A	proteIN_codINg	0.358896	0.0231352
L2-4	ENSG00000196482	ESRRG	proteIN_codINg	-0.302109	0.0232394
L2-4	ENSG00000105968	H2AFV	proteIN_codINg	0.295585	0.0234301
L2-4	ENSG00000143376	SNX27	proteIN_codINg	0.287836	0.0237209
L2-4	ENSG00000133687	TMTC1	proteIN_codINg	-0.301225	0.0237489
L2-4	ENSG00000164733	CTSB	proteIN_codINg	0.337303	0.0240679
L2-4	ENSG00000254999	BRK1	proteIN_codINg	-0.47095	0.0247144
L2-4	ENSG00000114861	FOXP1	proteIN_codINg	0.308029	0.0249628
L2-4	ENSG00000167522	ANKRD11	proteIN_codINg	0.314112	0.0252891
L2-4	ENSG00000198786	MT-ND5	proteIN_codINg	0.406935	0.0253443
L2-4	ENSG00000197121	PGAP1	proteIN_codINg	0.446708	0.0255267
L2-4	ENSG00000133121	STARD13	proteIN_codINg	-0.400133	0.025792
L2-4	ENSG00000167978	SRRM2	proteIN_codINg	0.382032	0.0269223
L2-4	ENSG00000169057	MECP2	proteIN_codINg	-0.281057	0.0269394
L2-4	ENSG00000059804	SLC2A3	proteIN_codINg	-0.275292	0.0269807
L2-4	ENSG00000145536	ADAMTS16	proteIN_codINg	-0.292051	0.0270828
L2-4	ENSG00000117450	PRDX1	proteIN_codINg	0.300719	0.0273745
L2-4	ENSG00000180875	GREM2	proteIN_codINg	0.2856	0.0273745
L2-4	ENSG00000119335	SET	proteIN_codINg	0.3231	0.0277472
L2-4	ENSG00000089009	RPL6	proteIN_codINg	-0.331233	0.0281926
L2-4	ENSG00000135002	RFK	proteIN_codINg	0.336993	0.0281926
L2-4	ENSG00000169851	PCDH7	proteIN_codINg	-0.586634	0.0283857
L2-4	ENSG00000155974	GRIP1	proteIN_codINg	-0.315065	0.0284921
L2-4	ENSG00000153815	CMIP	proteIN_codINg	0.354709	0.028819
L2-4	ENSG00000168883	USP39	proteIN_codINg	0.398365	0.0288826
L2-4	ENSG00000119185	ITGB1BP1	proteIN_codINg	-0.274635	0.0294599
L2-4	ENSG00000010017	RANBP9	proteIN_codINg	0.349814	0.029867
L2-4	ENSG00000100605	ITPK1	proteIN_codINg	0.482262	0.0300454
L2-4	ENSG00000102226	USP11	proteIN_codINg	0.450333	0.0303493
L2-4	ENSG00000101079	NDRG3	proteIN_codINg	-0.275092	0.0304122
L2-4	ENSG00000151322	NPAS3	proteIN_codINg	-0.406334	0.0304658
L2-4	ENSG00000138593	SECISBP2L	proteIN_codINg	0.47658	0.0305072
L2-4	ENSG00000087086	FTL	proteIN_codINg	0.635578	0.0305669
L2-4	ENSG00000092096	SLC22A17	proteIN_codINg	0.464225	0.0307377
L2-4	ENSG00000162783	IER5	proteIN_codINg	-0.279135	0.0313998
L2-4	ENSG00000184897	H1FX	proteIN_codINg	0.277157	0.0315316
L2-4	ENSG00000205238	SPDYE2	proteIN_codINg	0.542554	0.0315316
L2-4	ENSG00000172270	BSG	proteIN_codINg	0.464212	0.0319097
L2-4	ENSG00000063180	CA11	proteIN_codINg	0.28941	0.0321546
L2-4	ENSG00000177606	JUN	proteIN_codINg	0.417464	0.0325067
L2-4	ENSG00000196660	SLC30A10	proteIN_codINg	0.373745	0.0325484
L2-4	ENSG00000120738	EGR1	proteIN_codINg	-0.666851	0.0325543
L2-4	ENSG00000020426	MNAT1	proteIN_codINg	-0.310095	0.0325673
L2-4	ENSG00000198162	MAN1A2	proteIN_codINg	-0.462795	0.0328625
L2-4	ENSG00000224411	HSP90AA2P	processed_pseudogene	-0.440654	0.0331433
L2-4	ENSG00000100711	ZFYVE21	proteIN_codINg	0.331944	0.033417
L2-4	ENSG00000131378	RFTN1	proteIN_codINg	-0.314597	0.0339774
L2-4	ENSG00000258399	MEG8	lINcRNA	-0.290509	0.0339774
L2-4	ENSG00000267787	RP11-35G9.5	antisense	-0.472073	0.0339774
L2-4	ENSG00000182621	PLCB1	proteIN_codINg	-0.538188	0.0341589
L2-4	ENSG00000120709	FAM53C	proteIN_codINg	0.360494	0.0348
L2-4	ENSG00000066855	MTFR1	proteIN_codINg	0.277528	0.0350677
L2-4	ENSG00000160563	MED27	proteIN_codINg	0.349126	0.0351312
L2-4	ENSG00000132326	PER2	proteIN_codINg	0.334057	0.0352314
L2-4	ENSG00000140319	SRP14	proteIN_codINg	0.520318	0.0354507
L2-4	ENSG00000136770	DNAJC1	proteIN_codINg	-0.391508	0.0360289
L2-4	ENSG00000129682	FGF13	proteIN_codINg	-0.271148	0.0368813
L2-4	ENSG00000188846	RPL14	proteIN_codINg	0.321647	0.0374761
L2-4	ENSG00000151490	PTPRO	proteIN_codINg	-0.395471	0.0377399
L2-4	ENSG00000249881	CTB-57H20.1	sense_overlappINg	-0.471228	0.0377566
L2-4	ENSG00000166313	APBB1	proteIN_codINg	0.322563	0.0381723
L2-4	ENSG00000215301	DDX3X	proteIN_codINg	0.377192	0.0382762
L2-4	ENSG00000138640	FAM13A	proteIN_codINg	0.517504	0.0383665
L2-4	ENSG00000233016	SNHG7	antisense	0.312287	0.0383838
L2-4	ENSG00000154162	CDH12	proteIN_codINg	-0.365209	0.0394863
L2-4	ENSG00000178951	ZBTB7A	proteIN_codINg	-0.293645	0.03965
L2-4	ENSG00000171992	SYNPO	proteIN_codINg	0.409488	0.0396742
L2-4	ENSG00000235531	MSC-AS1	antisense	-0.329753	0.0396742
L2-4	ENSG00000165973	NELL1	proteIN_codINg	0.420773	0.0397296
L2-4	ENSG00000204588	LINC01123	lINcRNA	-0.279134	0.039855
L2-4	ENSG00000168502	MTCL1	proteIN_codINg	-0.271244	0.0406977
L2-4	ENSG00000253893	FAM85B	antisense	-0.299972	0.0412204
L2-4	ENSG00000133134	BEX2	proteIN_codINg	-0.503435	0.0413706
L2-4	ENSG00000078674	PCM1	proteIN_codINg	-0.369749	0.0418294
L2-4	ENSG00000172985	SH3RF3	proteIN_codINg	-0.368477	0.0425268
L2-4	ENSG00000182836	PLCXD3	proteIN_codINg	-0.402866	0.0429091
L2-4	ENSG00000188641	DPYD	proteIN_codINg	0.404156	0.0440193
L2-4	ENSG00000162804	SNED1	proteIN_codINg	0.313935	0.0443087
L2-4	ENSG00000221866	PLXNA4	proteIN_codINg	-0.545483	0.044444
L2-4	ENSG00000078328	RBFOX1	proteIN_codINg	-0.319909	0.0455921
L2-4	ENSG00000085377	PREP	proteIN_codINg	-0.337576	0.0458734
L2-4	ENSG00000128989	ARPP19	proteIN_codINg	0.462025	0.0462194
L2-4	ENSG00000134333	LDHA	proteIN_codINg	-0.502491	0.0473051
L2-4	ENSG00000089048	ESF1	proteIN_codINg	0.272078	0.0474125
L2-4	ENSG00000184545	DUSP8	proteIN_codINg	0.282588	0.048598
L2-4	ENSG00000251555	RP11-745L13.2	lINcRNA	-0.301477	0.0486598
L2-4	ENSG00000237515	SHISA9	proteIN_codINg	0.334119	0.0493577
L2-4	ENSG00000130312	MRPL34	proteIN_codINg	0.279923	0.0499745
L2-4	ENSG00000175416	CLTB	proteIN_codINg	0.507583	0.0499745
L4	ENSG00000070882	OSBPL3	proteIN_codINg	-0.321617	2.89103e-07
L4	ENSG00000066382	MPPED2	proteIN_codINg	-0.316069	3.34786e-07
L4	ENSG00000184347	SLIT3	proteIN_codINg	0.986111	3.34786e-07
L4	ENSG00000244694	PTCHD4	proteIN_codINg	-0.513139	1.79736e-06
L4	ENSG00000182732	RGS6	proteIN_codINg	0.809553	1.99431e-06
L4	ENSG00000091664	SLC17A6	proteIN_codINg	-0.3007	3.16352e-06
L4	ENSG00000188042	ARL4C	proteIN_codINg	-0.461172	4.65077e-06
L4	ENSG00000225912	RP13-258O15.1	processed_pseudogene	-0.515947	4.65077e-06
L4	ENSG00000162433	AK4	proteIN_codINg	0.274256	5.97478e-06
L4	ENSG00000164418	GRIK2	proteIN_codINg	0.729302	7.81945e-06
L4	ENSG00000105711	SCN1B	proteIN_codINg	-0.270987	8.13596e-06
L4	ENSG00000145808	ADAMTS19	proteIN_codINg	0.418812	8.22486e-06
L4	ENSG00000115423	DNAH6	proteIN_codINg	0.508308	8.28139e-06
L4	ENSG00000101134	DOK5	proteIN_codINg	-0.388766	8.28727e-06
L4	ENSG00000069535	MAOB	proteIN_codINg	0.478361	8.68666e-06
L4	ENSG00000237550	RPL9P9	transcribed_processed_pseudogene	-0.389072	8.96668e-06
L4	ENSG00000184611	KCNH7	proteIN_codINg	0.961252	9.33247e-06
L4	ENSG00000152822	GRM1	proteIN_codINg	0.39729	9.43449e-06
L4	ENSG00000089199	CHGB	proteIN_codINg	-0.529363	9.99033e-06
L4	ENSG00000176956	LY6H	proteIN_codINg	0.68482	9.99033e-06
L4	ENSG00000253693	CTC-535M15.2	lINcRNA	1.13383	1.02243e-05
L4	ENSG00000147862	NFIB	proteIN_codINg	0.389031	1.0634e-05
L4	ENSG00000144868	TMEM108	proteIN_codINg	0.938052	1.07113e-05
L4	ENSG00000168993	CPLX1	proteIN_codINg	-0.363549	1.07113e-05
L4	ENSG00000226525	RPS7P10	processed_pseudogene	-0.373748	1.14453e-05
L4	ENSG00000157693	C9orf91	proteIN_codINg	0.288169	1.32832e-05
L4	ENSG00000186642	PDE2A	proteIN_codINg	0.297638	1.32832e-05
L4	ENSG00000233723	LINC01122	lINcRNA	0.654807	1.37448e-05
L4	ENSG00000089916	GPATCH2L	proteIN_codINg	-0.330646	1.40063e-05
L4	ENSG00000154654	NCAM2	proteIN_codINg	1.09744	1.50543e-05
L4	ENSG00000171033	PKIA	proteIN_codINg	0.495477	1.67694e-05
L4	ENSG00000250305	KIAA1456	proteIN_codINg	-0.506272	1.76388e-05
L4	ENSG00000121653	MAPK8IP1	proteIN_codINg	0.301012	2.55083e-05
L4	ENSG00000225206	MIR137HG	lINcRNA	0.683804	2.64048e-05
L4	ENSG00000102524	TNFSF13B	proteIN_codINg	0.361305	2.71767e-05
L4	ENSG00000139697	SBNO1	proteIN_codINg	-0.277766	2.79521e-05
L4	ENSG00000226221	RPL26P19	processed_pseudogene	-0.452882	2.79521e-05
L4	ENSG00000171843	MLLT3	proteIN_codINg	0.609957	2.8175e-05
L4	ENSG00000055208	TAB2	proteIN_codINg	0.364882	2.81809e-05
L4	ENSG00000169507	SLC38A11	proteIN_codINg	-0.283151	3.07419e-05
L4	ENSG00000171951	SCG2	proteIN_codINg	-0.610729	3.17566e-05
L4	ENSG00000120738	EGR1	proteIN_codINg	-0.442913	3.58013e-05
L4	ENSG00000159199	ATP5G1	proteIN_codINg	-0.274991	3.72347e-05
L4	ENSG00000167232	ZNF91	proteIN_codINg	0.55421	3.72347e-05
L4	ENSG00000137177	KIF13A	proteIN_codINg	0.490013	4.03835e-05
L4	ENSG00000079102	RUNX1T1	proteIN_codINg	0.715139	4.29367e-05
L4	ENSG00000163328	GPR155	proteIN_codINg	0.463654	4.36158e-05
L4	ENSG00000187323	DCC	proteIN_codINg	-1.09019	4.43473e-05
L4	ENSG00000198785	GRIN3A	proteIN_codINg	0.311546	4.43473e-05
L4	ENSG00000226380	AC058791.1	lINcRNA	0.437577	5.20675e-05
L4	ENSG00000036530	CYP46A1	proteIN_codINg	0.434449	5.70974e-05
L4	ENSG00000111962	UST	proteIN_codINg	-0.282168	5.9417e-05
L4	ENSG00000089057	SLC23A2	proteIN_codINg	0.431388	5.97575e-05
L4	ENSG00000113231	PDE8B	proteIN_codINg	-0.307243	6.02591e-05
L4	ENSG00000187079	TEAD1	proteIN_codINg	0.368561	6.02591e-05
L4	ENSG00000133612	AGAP3	proteIN_codINg	0.371044	6.07764e-05
L4	ENSG00000152234	ATP5A1	proteIN_codINg	-0.2861	6.65196e-05
L4	ENSG00000035862	TIMP2	proteIN_codINg	0.430817	7.09606e-05
L4	ENSG00000058335	RASGRF1	proteIN_codINg	-0.345962	7.63484e-05
L4	ENSG00000144824	PHLDB2	proteIN_codINg	-0.337117	8.00099e-05
L4	ENSG00000235531	MSC-AS1	antisense	-0.529339	8.11654e-05
L4	ENSG00000112964	GHR	proteIN_codINg	0.520207	8.48219e-05
L4	ENSG00000101542	CDH20	proteIN_codINg	0.386106	8.68552e-05
L4	ENSG00000160963	COL26A1	proteIN_codINg	-0.45103	9.18334e-05
L4	ENSG00000150275	PCDH15	proteIN_codINg	0.410053	9.82763e-05
L4	ENSG00000064225	ST3GAL6	proteIN_codINg	0.328768	0.000102815
L4	ENSG00000148737	TCF7L2	proteIN_codINg	-0.34628	0.000104415
L4	ENSG00000196782	MAML3	proteIN_codINg	-0.276867	0.000131279
L4	ENSG00000188641	DPYD	proteIN_codINg	0.59556	0.000134279
L4	ENSG00000101445	PPP1R16B	proteIN_codINg	0.311094	0.000137678
L4	ENSG00000080224	EPHA6	proteIN_codINg	0.359444	0.000138006
L4	ENSG00000171368	TPPP	proteIN_codINg	0.466962	0.000139966
L4	ENSG00000155849	ELMO1	proteIN_codINg	-0.322415	0.000150739
L4	ENSG00000144285	SCN1A	proteIN_codINg	-0.325962	0.000151534
L4	ENSG00000146147	MLIP	proteIN_codINg	-0.712948	0.000151534
L4	ENSG00000148516	ZEB1	proteIN_codINg	0.53059	0.000161806
L4	ENSG00000078725	BRINP1	proteIN_codINg	-0.315662	0.000163482
L4	ENSG00000179603	GRM8	proteIN_codINg	0.589823	0.000165752
L4	ENSG00000116754	SRSF11	proteIN_codINg	0.344989	0.000170751
L4	ENSG00000125386	FAM193A	proteIN_codINg	0.313816	0.000170751
L4	ENSG00000101856	PGRMC1	proteIN_codINg	0.362032	0.00017731
L4	ENSG00000151729	SLC25A4	proteIN_codINg	-0.358822	0.00020505
L4	ENSG00000070214	SLC44A1	proteIN_codINg	0.390734	0.000206233
L4	ENSG00000181524	RPL24P4	processed_pseudogene	-0.387792	0.000213292
L4	ENSG00000213923	CSNK1E	proteIN_codINg	0.284417	0.000213662
L4	ENSG00000182150	ERCC6L2	proteIN_codINg	0.286838	0.000213696
L4	ENSG00000170153	RNF150	proteIN_codINg	-0.316213	0.000218275
L4	ENSG00000100316	RPL3	proteIN_codINg	-0.278674	0.000227886
L4	ENSG00000160932	LY6E	proteIN_codINg	-0.287717	0.00023269
L4	ENSG00000152910	CNTNAP4	proteIN_codINg	-0.410025	0.000247166
L4	ENSG00000120963	ZNF706	proteIN_codINg	0.318612	0.000258404
L4	ENSG00000110955	ATP5B	proteIN_codINg	-0.523326	0.000267226
L4	ENSG00000010404	IDS	proteIN_codINg	0.484133	0.000268408
L4	ENSG00000154237	LRRK1	proteIN_codINg	0.337655	0.000270402
L4	ENSG00000059588	TARBP1	proteIN_codINg	-0.37808	0.000275903
L4	ENSG00000171914	TLN2	proteIN_codINg	0.395732	0.000289003
L4	ENSG00000187094	CCK	proteIN_codINg	-1.09085	0.000298291
L4	ENSG00000117152	RGS4	proteIN_codINg	-0.392465	0.000301652
L4	ENSG00000118971	CCND2	proteIN_codINg	-0.317717	0.000305989
L4	ENSG00000099308	MAST3	proteIN_codINg	0.27034	0.000311702
L4	ENSG00000117410	ATP6V0B	proteIN_codINg	0.272168	0.000314083
L4	ENSG00000185532	PRKG1	proteIN_codINg	0.589723	0.000330841
L4	ENSG00000125827	TMX4	proteIN_codINg	-0.304858	0.000336313
L4	ENSG00000072110	ACTN1	proteIN_codINg	0.322152	0.00034672
L4	ENSG00000113269	RNF130	proteIN_codINg	0.441061	0.000351837
L4	ENSG00000148798	INA	proteIN_codINg	-0.274673	0.000368322
L4	ENSG00000118181	RPS25	proteIN_codINg	-0.634269	0.000395135
L4	ENSG00000162734	PEA15	proteIN_codINg	0.291219	0.00040738
L4	ENSG00000037637	FBXO42	proteIN_codINg	0.455049	0.000429675
L4	ENSG00000244128	LINC01322	lINcRNA	0.506843	0.000433814
L4	ENSG00000123983	ACSL3	proteIN_codINg	-0.453479	0.00045364
L4	ENSG00000147416	ATP6V1B2	proteIN_codINg	-0.578118	0.00048503
L4	ENSG00000164919	COX6C	proteIN_codINg	-0.383017	0.00048503
L4	ENSG00000163956	LRPAP1	proteIN_codINg	0.356765	0.000490393
L4	ENSG00000065526	SPEN	proteIN_codINg	0.283943	0.000493267
L4	ENSG00000176463	SLCO3A1	proteIN_codINg	0.317951	0.000494242
L4	ENSG00000197744	PTMAP2	processed_pseudogene	-0.297936	0.000517775
L4	ENSG00000198618	PPIAP22	processed_pseudogene	-0.464886	0.000547467
L4	ENSG00000185736	ADARB2	proteIN_codINg	-0.278795	0.000551497
L4	ENSG00000081377	CDC14B	proteIN_codINg	-0.396424	0.000566476
L4	ENSG00000146414	SHPRH	proteIN_codINg	0.413467	0.000582727
L4	ENSG00000154582	TCEB1	proteIN_codINg	-0.27545	0.000594534
L4	ENSG00000204314	PRRT1	proteIN_codINg	0.392241	0.000599502
L4	ENSG00000176884	GRIN1	proteIN_codINg	0.355569	0.000657492
L4	ENSG00000126777	KTN1	proteIN_codINg	0.311947	0.000673145
L4	ENSG00000231185	AC005592.2	antisense	-0.351377	0.000688602
L4	ENSG00000054277	OPN3	proteIN_codINg	-0.37841	0.00073181
L4	ENSG00000149970	CNKSR2	proteIN_codINg	0.447513	0.000739051
L4	ENSG00000120549	KIAA1217	proteIN_codINg	-0.371859	0.000763016
L4	ENSG00000172348	RCAN2	proteIN_codINg	-0.344772	0.000830756
L4	ENSG00000224550	RP11-270C12.3	processed_pseudogene	-0.532755	0.00083763
L4	ENSG00000119042	SATB2	proteIN_codINg	-0.34972	0.000854018
L4	ENSG00000087095	NLK	proteIN_codINg	-0.293345	0.000878373
L4	ENSG00000110076	NRXN2	proteIN_codINg	0.299222	0.00100783
L4	ENSG00000161082	CELF5	proteIN_codINg	0.421643	0.00103887
L4	ENSG00000120885	CLU	proteIN_codINg	0.632784	0.00106437
L4	ENSG00000003147	ICA1	proteIN_codINg	-0.336719	0.00113407
L4	ENSG00000114391	RPL24	proteIN_codINg	-0.399297	0.00117406
L4	ENSG00000008952	SEC62	proteIN_codINg	-0.37904	0.00127534
L4	ENSG00000092096	SLC22A17	proteIN_codINg	-0.380686	0.00137699
L4	ENSG00000034713	GABARAPL2	proteIN_codINg	-0.517644	0.00144861
L4	ENSG00000068305	MEF2A	proteIN_codINg	-0.306178	0.00152738
L4	ENSG00000255794	RMST	processed_transcript	0.479352	0.00156841
L4	ENSG00000198822	GRM3	proteIN_codINg	0.457655	0.0015919
L4	ENSG00000154265	ABCA5	proteIN_codINg	-0.338603	0.00167882
L4	ENSG00000219438	FAM19A5	proteIN_codINg	0.287658	0.00168286
L4	ENSG00000104290	FZD3	proteIN_codINg	-0.334495	0.00176692
L4	ENSG00000079819	EPB41L2	proteIN_codINg	-0.276163	0.00188012
L4	ENSG00000175874	CREG2	proteIN_codINg	-0.274802	0.00192388
L4	ENSG00000242082	RP1-90G24.10	antisense	0.32032	0.00192965
L4	ENSG00000140264	SERF2	proteIN_codINg	0.401946	0.00199983
L4	ENSG00000229807	XIST	lINcRNA	0.412934	0.00201392
L4	ENSG00000178568	ERBB4	proteIN_codINg	-0.383913	0.00202934
L4	ENSG00000112541	PDE10A	proteIN_codINg	-0.77829	0.0020595
L4	ENSG00000143951	WDPCP	proteIN_codINg	-0.27671	0.0020626
L4	ENSG00000271774	RP4-678D15.1	antisense	-0.425948	0.00227902
L4	ENSG00000255302	EID1	proteIN_codINg	-0.475128	0.00228174
L4	ENSG00000169567	HINT1	proteIN_codINg	-0.2809	0.00229929
L4	ENSG00000135750	KCNK1	proteIN_codINg	-0.407504	0.00234728
L4	ENSG00000116254	CHD5	proteIN_codINg	0.325436	0.00243473
L4	ENSG00000168653	NDUFS5	proteIN_codINg	-0.431259	0.00244009
L4	ENSG00000171867	PRNP	proteIN_codINg	0.431271	0.00273372
L4	ENSG00000212907	MT-ND4L	proteIN_codINg	0.501355	0.00279456
L4	ENSG00000165973	NELL1	proteIN_codINg	0.636415	0.0028005
L4	ENSG00000186952	TMEM232	proteIN_codINg	0.386773	0.00303759
L4	ENSG00000235957	COX7CP1	processed_pseudogene	-0.32474	0.00304494
L4	ENSG00000198786	MT-ND5	proteIN_codINg	0.850396	0.00319712
L4	ENSG00000172020	GAP43	proteIN_codINg	-0.468098	0.00341361
L4	ENSG00000257815	LINC01481	antisense	0.398826	0.00350994
L4	ENSG00000183036	PCP4	proteIN_codINg	-0.346873	0.00382458
L4	ENSG00000133134	BEX2	proteIN_codINg	-0.363954	0.00400834
L4	ENSG00000105409	ATP1A3	proteIN_codINg	-0.840403	0.0040358
L4	ENSG00000087086	FTL	proteIN_codINg	0.364779	0.00419489
L4	ENSG00000105649	RAB3A	proteIN_codINg	-0.479042	0.00421736
L4	ENSG00000008056	SYN1	proteIN_codINg	0.371662	0.00437395
L4	ENSG00000237515	SHISA9	proteIN_codINg	0.390616	0.00485087
L4	ENSG00000198258	UBL5	proteIN_codINg	-0.28059	0.0050334
L4	ENSG00000048540	LMO3	proteIN_codINg	0.275912	0.00574115
L4	ENSG00000233954	UQCRHL	proteIN_codINg	-0.30507	0.00576814
L4	ENSG00000171314	PGAM1	proteIN_codINg	-0.32434	0.00619363
L4	ENSG00000235552	RPL6P27	transcribed_processed_pseudogene	-0.363715	0.00643981
L4	ENSG00000224905	AP001347.6	antisense	0.273321	0.00656232
L4	ENSG00000167281	RBFOX3	proteIN_codINg	0.394493	0.0065873
L4	ENSG00000125148	MT2A	proteIN_codINg	0.362428	0.0071979
L4	ENSG00000092051	JPH4	proteIN_codINg	0.424904	0.00770407
L4	ENSG00000196071	OR2L13	proteIN_codINg	-0.332964	0.00783204
L4	ENSG00000186487	MYT1L	proteIN_codINg	0.4109	0.00838122
L4	ENSG00000108018	SORCS1	proteIN_codINg	-0.385885	0.00851018
L4	ENSG00000185053	SGCZ	proteIN_codINg	-0.397135	0.00861213
L4	ENSG00000167972	ABCA3	proteIN_codINg	0.309222	0.00863655
L4	ENSG00000240694	PNMA2	proteIN_codINg	-0.427655	0.0098192
L4	ENSG00000005108	THSD7A	proteIN_codINg	-0.363908	0.00987835
L4	ENSG00000189043	NDUFA4	proteIN_codINg	-0.89597	0.0126008
L4	ENSG00000230606	AC159540.1	lINcRNA	0.454402	0.0168324
L4	ENSG00000130770	ATPIF1	proteIN_codINg	-0.312283	0.020259
L4	ENSG00000132424	PNISR	proteIN_codINg	0.325179	0.0219388
L4	ENSG00000183098	GPC6	proteIN_codINg	-0.308236	0.0254021
L4	ENSG00000137968	SLC44A5	proteIN_codINg	-0.386945	0.0288339
L4	ENSG00000183837	PNMA3	proteIN_codINg	-0.350042	0.0325736
L4	ENSG00000149084	HSD17B12	proteIN_codINg	-0.688725	0.0369546
L4	ENSG00000021645	NRXN3	proteIN_codINg	-0.319665	0.0380608
L4	ENSG00000226976	COX6A1P2	processed_pseudogene	-0.425823	0.0388997
L4	ENSG00000138735	PDE5A	proteIN_codINg	-0.412982	0.0426959
L4	ENSG00000210082	MT-RNR2	Mt_rRNA	1.15942	0.0459775
L5-6-CC	ENSG00000141404	GNAL	proteIN_codINg	-0.602817	0.00404381
L5-6-CC	ENSG00000151552	QDPR	proteIN_codINg	0.476509	0.00404381
L5-6-CC	ENSG00000100097	LGALS1	proteIN_codINg	0.298805	0.00572835
L5-6-CC	ENSG00000125107	CNOT1	proteIN_codINg	0.337089	0.00572835
L5-6-CC	ENSG00000136147	PHF11	proteIN_codINg	-0.291816	0.00572835
L5-6-CC	ENSG00000144278	GALNT13	proteIN_codINg	-0.397949	0.00572835
L5-6-CC	ENSG00000138604	GLCE	proteIN_codINg	-0.342889	0.00576674
L5-6-CC	ENSG00000138801	PAPSS1	proteIN_codINg	0.729757	0.00582272
L5-6-CC	ENSG00000120594	PLXDC2	proteIN_codINg	0.480201	0.00598237
L5-6-CC	ENSG00000142634	EFHD2	proteIN_codINg	0.477276	0.00598237
L5-6-CC	ENSG00000130255	RPL36	proteIN_codINg	0.398082	0.00730192
L5-6-CC	ENSG00000167632	TRAPPC9	proteIN_codINg	-0.320952	0.00823163
L5-6-CC	ENSG00000104043	ATP8B4	proteIN_codINg	0.353276	0.00880933
L5-6-CC	ENSG00000111218	PRMT8	proteIN_codINg	-0.29216	0.00880933
L5-6-CC	ENSG00000146555	SDK1	proteIN_codINg	-0.282508	0.00880933
L5-6-CC	ENSG00000149657	LSM14B	proteIN_codINg	0.282272	0.00880933
L5-6-CC	ENSG00000161011	SQSTM1	proteIN_codINg	0.314553	0.00880933
L5-6-CC	ENSG00000176956	LY6H	proteIN_codINg	0.295976	0.00880933
L5-6-CC	ENSG00000196569	LAMA2	proteIN_codINg	-0.281669	0.00880933
L5-6-CC	ENSG00000228971	RP11-286B14.1	lINcRNA	0.448687	0.00880933
L5-6-CC	ENSG00000010404	IDS	proteIN_codINg	0.562991	0.00949015
L5-6-CC	ENSG00000154928	EPHB1	proteIN_codINg	-0.288241	0.00949015
L5-6-CC	ENSG00000198742	SMURF1	proteIN_codINg	-0.373186	0.00949015
L5-6-CC	ENSG00000010256	UQCRC1	proteIN_codINg	0.457442	0.0106625
L5-6-CC	ENSG00000105568	PPP2R1A	proteIN_codINg	0.329912	0.0108169
L5-6-CC	ENSG00000166225	FRS2	proteIN_codINg	-0.313315	0.0110743
L5-6-CC	ENSG00000161281	COX7A1	proteIN_codINg	-0.323005	0.0113165
L5-6-CC	ENSG00000089169	RPH3A	proteIN_codINg	-0.404784	0.0113652
L5-6-CC	ENSG00000102531	FNDC3A	proteIN_codINg	-0.276908	0.0113652
L5-6-CC	ENSG00000177707	PVRL3	proteIN_codINg	-0.305541	0.0113652
L5-6-CC	ENSG00000184178	SCFD2	proteIN_codINg	-0.503568	0.0113652
L5-6-CC	ENSG00000122406	RPL5	proteIN_codINg	0.382937	0.0114184
L5-6-CC	ENSG00000136717	BIN1	proteIN_codINg	0.334037	0.0114184
L5-6-CC	ENSG00000197956	S100A6	proteIN_codINg	0.501704	0.0114184
L5-6-CC	ENSG00000120549	KIAA1217	proteIN_codINg	-0.484517	0.011525
L5-6-CC	ENSG00000036448	MYOM2	proteIN_codINg	0.329008	0.0116329
L5-6-CC	ENSG00000160075	SSU72	proteIN_codINg	0.286717	0.01201
L5-6-CC	ENSG00000198053	SIRPA	proteIN_codINg	0.460857	0.01201
L5-6-CC	ENSG00000112309	B3GAT2	proteIN_codINg	0.3199	0.0123721
L5-6-CC	ENSG00000175931	UBE2O	proteIN_codINg	0.42433	0.0123721
L5-6-CC	ENSG00000079931	MOXD1	proteIN_codINg	0.431242	0.0123762
L5-6-CC	ENSG00000183283	DAZAP2	proteIN_codINg	0.312464	0.0124886
L5-6-CC	ENSG00000166963	MAP1A	proteIN_codINg	0.437156	0.0129737
L5-6-CC	ENSG00000108551	RASD1	proteIN_codINg	0.445017	0.013165
L5-6-CC	ENSG00000105499	PLA2G4C	proteIN_codINg	-0.34557	0.0132751
L5-6-CC	ENSG00000117154	IGSF21	proteIN_codINg	0.303617	0.0136273
L5-6-CC	ENSG00000104490	NCALD	proteIN_codINg	-0.670707	0.0136337
L5-6-CC	ENSG00000180777	ANKRD30B	proteIN_codINg	-0.314321	0.0136337
L5-6-CC	ENSG00000168807	SNTB2	proteIN_codINg	-0.338711	0.0136746
L5-6-CC	ENSG00000237550	RPL9P9	transcribed_processed_pseudogene	-0.498748	0.0137491
L5-6-CC	ENSG00000053108	FSTL4	proteIN_codINg	-0.453732	0.0137961
L5-6-CC	ENSG00000008018	PSMB1	proteIN_codINg	0.375228	0.0144763
L5-6-CC	ENSG00000087116	ADAMTS2	proteIN_codINg	0.317937	0.0144763
L5-6-CC	ENSG00000124785	NRN1	proteIN_codINg	-0.442803	0.0145418
L5-6-CC	ENSG00000106829	TLE4	proteIN_codINg	0.330596	0.0149756
L5-6-CC	ENSG00000099246	RAB18	proteIN_codINg	0.474959	0.0157183
L5-6-CC	ENSG00000067840	PDZD4	proteIN_codINg	0.346427	0.0160608
L5-6-CC	ENSG00000162734	PEA15	proteIN_codINg	0.392683	0.0160608
L5-6-CC	ENSG00000226380	AC058791.1	lINcRNA	0.368488	0.0160787
L5-6-CC	ENSG00000087086	FTL	proteIN_codINg	0.82973	0.0161652
L5-6-CC	ENSG00000127838	PNKD	proteIN_codINg	0.403869	0.0161652
L5-6-CC	ENSG00000152034	MCHR2	proteIN_codINg	-0.346528	0.0161652
L5-6-CC	ENSG00000152495	CAMK4	proteIN_codINg	-0.556886	0.0161652
L5-6-CC	ENSG00000172348	RCAN2	proteIN_codINg	-0.313999	0.0161652
L5-6-CC	ENSG00000274020	LINC01138	lINcRNA	-0.273045	0.0161652
L5-6-CC	ENSG00000212907	MT-ND4L	proteIN_codINg	0.525742	0.0165102
L5-6-CC	ENSG00000058404	CAMK2B	proteIN_codINg	0.285086	0.0176463
L5-6-CC	ENSG00000116661	FBXO2	proteIN_codINg	0.392842	0.0177447
L5-6-CC	ENSG00000101134	DOK5	proteIN_codINg	-0.330177	0.018598
L5-6-CC	ENSG00000196782	MAML3	proteIN_codINg	-0.285525	0.0190754
L5-6-CC	ENSG00000251629	RP11-774D14.1	lINcRNA	-0.271547	0.0193659
L5-6-CC	ENSG00000144057	ST6GAL2	proteIN_codINg	-0.317503	0.019665
L5-6-CC	ENSG00000147316	MCPH1	proteIN_codINg	0.271021	0.0204301
L5-6-CC	ENSG00000154217	PITPNC1	proteIN_codINg	-0.287655	0.0212705
L5-6-CC	ENSG00000156395	SORCS3	proteIN_codINg	-0.307698	0.0217283
L5-6-CC	ENSG00000172270	BSG	proteIN_codINg	0.471325	0.0229345
L5-6-CC	ENSG00000196531	NACA	proteIN_codINg	0.309807	0.0229878
L5-6-CC	ENSG00000006432	MAP3K9	proteIN_codINg	-0.302452	0.0231504
L5-6-CC	ENSG00000149273	RPS3	proteIN_codINg	0.297226	0.0238968
L5-6-CC	ENSG00000160209	PDXK	proteIN_codINg	-0.366036	0.0239535
L5-6-CC	ENSG00000081923	ATP8B1	proteIN_codINg	-0.29543	0.0240164
L5-6-CC	ENSG00000269145	AC007192.6	antisense	-0.356874	0.0240866
L5-6-CC	ENSG00000117616	RSRP1	proteIN_codINg	0.286868	0.0246522
L5-6-CC	ENSG00000178568	ERBB4	proteIN_codINg	-0.345961	0.0249678
L5-6-CC	ENSG00000021645	NRXN3	proteIN_codINg	-0.451343	0.0249872
L5-6-CC	ENSG00000171208	NETO2	proteIN_codINg	-0.275142	0.0256641
L5-6-CC	ENSG00000092841	MYL6	proteIN_codINg	0.312494	0.0267716
L5-6-CC	ENSG00000112541	PDE10A	proteIN_codINg	-0.444239	0.0269468
L5-6-CC	ENSG00000171867	PRNP	proteIN_codINg	0.287307	0.0269978
L5-6-CC	ENSG00000020129	NCDN	proteIN_codINg	0.414088	0.0276578
L5-6-CC	ENSG00000171189	GRIK1	proteIN_codINg	-0.274325	0.0277483
L5-6-CC	ENSG00000120885	CLU	proteIN_codINg	0.606145	0.0285372
L5-6-CC	ENSG00000245532	NEAT1	lINcRNA	0.277512	0.0288735
L5-6-CC	ENSG00000167658	EEF2	proteIN_codINg	0.377174	0.0292778
L5-6-CC	ENSG00000211459	MT-RNR1	Mt_rRNA	0.642438	0.0295319
L5-6-CC	ENSG00000065833	ME1	proteIN_codINg	-0.323705	0.0305961
L5-6-CC	ENSG00000008056	SYN1	proteIN_codINg	0.352599	0.0310461
L5-6-CC	ENSG00000077549	CAPZB	proteIN_codINg	0.315882	0.0310631
L5-6-CC	ENSG00000169715	MT1E	proteIN_codINg	0.621839	0.0314206
L5-6-CC	ENSG00000218175	AC016739.2	processed_pseudogene	0.288268	0.0316574
L5-6-CC	ENSG00000154229	PRKCA	proteIN_codINg	-0.295287	0.0331333
L5-6-CC	ENSG00000109819	PPARGC1A	proteIN_codINg	-0.291937	0.0344374
L5-6-CC	ENSG00000166762	CATSPER2	proteIN_codINg	-0.311156	0.0346121
L5-6-CC	ENSG00000005700	IBTK	proteIN_codINg	-0.294369	0.0346461
L5-6-CC	ENSG00000154027	AK5	proteIN_codINg	0.32072	0.0361996
L5-6-CC	ENSG00000120738	EGR1	proteIN_codINg	-0.30248	0.0367726
L5-6-CC	ENSG00000104722	NEFM	proteIN_codINg	-0.374398	0.0369509
L5-6-CC	ENSG00000007001	UPP2	proteIN_codINg	0.300512	0.038145
L5-6-CC	ENSG00000100664	EIF5	proteIN_codINg	0.29737	0.0383139
L5-6-CC	ENSG00000070366	SMG6	proteIN_codINg	0.377192	0.0394538
L5-6-CC	ENSG00000186591	UBE2H	proteIN_codINg	-0.282419	0.0397081
L5-6-CC	ENSG00000105855	ITGB8	proteIN_codINg	0.294056	0.0406229
L5-6-CC	ENSG00000105372	RPS19	proteIN_codINg	0.298236	0.0419663
L5-6-CC	ENSG00000006576	PHTF2	proteIN_codINg	-0.340536	0.0420509
L5-6-CC	ENSG00000006116	CACNG3	proteIN_codINg	-0.36643	0.0431227
L5-6-CC	ENSG00000158985	CDC42SE2	proteIN_codINg	-0.316702	0.0464656
L5-6-CC	ENSG00000089048	ESF1	proteIN_codINg	0.343584	0.0469151
L5-6-CC	ENSG00000101746	NOL4	proteIN_codINg	-0.285371	0.0484222
L5-6-CC	ENSG00000114391	RPL24	proteIN_codINg	-0.389292	0.0484486
L5-6-CC	ENSG00000109906	ZBTB16	proteIN_codINg	0.313165	0.0487529
L5-6-CC	ENSG00000233452	STXBP5-AS1	antisense	-0.299242	0.0498687
L5-6	ENSG00000106069	CHN2	proteIN_codINg	-0.374564	0.000224442
L5-6	ENSG00000244128	LINC01322	lINcRNA	0.908989	0.000495169
L5-6	ENSG00000239498	AC114765.1	lINcRNA	-0.286296	0.00194734
L5-6	ENSG00000250075	RP11-584P21.2	lINcRNA	0.356847	0.00194734
L5-6	ENSG00000010404	IDS	proteIN_codINg	0.604505	0.00278183
L5-6	ENSG00000196104	SPOCK3	proteIN_codINg	0.573108	0.00278183
L5-6	ENSG00000162599	NFIA	proteIN_codINg	0.738601	0.00286612
L5-6	ENSG00000148655	C10orf11	proteIN_codINg	0.836882	0.00715459
L5-6	ENSG00000197372	ZNF675	proteIN_codINg	0.441256	0.00715459
L5-6	ENSG00000114391	RPL24	proteIN_codINg	-0.597088	0.00738617
L5-6	ENSG00000244694	PTCHD4	proteIN_codINg	0.440414	0.00959314
L5-6	ENSG00000186297	GABRA5	proteIN_codINg	0.841513	0.0102126
L5-6	ENSG00000185532	PRKG1	proteIN_codINg	0.664863	0.0128804
L5-6	ENSG00000086061	DNAJA1	proteIN_codINg	-0.437154	0.0135539
L5-6	ENSG00000255422	AP002954.4	antisense	0.507879	0.0139485
L5-6	ENSG00000142149	HUNK	proteIN_codINg	-0.317367	0.0155436
L5-6	ENSG00000134709	HOOK1	proteIN_codINg	-0.370859	0.0162389
L5-6	ENSG00000115977	AAK1	proteIN_codINg	-0.74133	0.0169165
L5-6	ENSG00000141404	GNAL	proteIN_codINg	-0.55615	0.023712
L5-6	ENSG00000157168	NRG1	proteIN_codINg	-0.921613	0.023712
L5-6	ENSG00000243701	DUBR	lINcRNA	0.277743	0.023712
L5-6	ENSG00000075223	SEMA3C	proteIN_codINg	0.389666	0.0240626
L5-6	ENSG00000144285	SCN1A	proteIN_codINg	-0.41074	0.0250777
L5-6	ENSG00000168993	CPLX1	proteIN_codINg	-0.33586	0.0250777
L5-6	ENSG00000172020	GAP43	proteIN_codINg	-0.47584	0.0250777
L5-6	ENSG00000198673	FAM19A2	proteIN_codINg	0.557513	0.0250777
L5-6	ENSG00000264364	DYNLL2	proteIN_codINg	-0.521819	0.0250777
L5-6	ENSG00000118482	PHF3	proteIN_codINg	0.453887	0.0256581
L5-6	ENSG00000136527	TRA2B	proteIN_codINg	-0.395576	0.0256581
L5-6	ENSG00000074317	SNCB	proteIN_codINg	-0.707937	0.0300811
L5-6	ENSG00000122254	HS3ST2	proteIN_codINg	-0.600514	0.0311232
L5-6	ENSG00000008256	CYTH3	proteIN_codINg	-0.393471	0.0318134
L5-6	ENSG00000099139	PCSK5	proteIN_codINg	0.502765	0.0456286
L5-6	ENSG00000108018	SORCS1	proteIN_codINg	-0.634145	0.0456286
L5-6	ENSG00000187605	TET3	proteIN_codINg	-0.448645	0.0496839
MG	ENSG00000265737	RP11-1157N2__B.2	antisense	2.67936	0.000409208
MG	ENSG00000197756	RPL37A	proteIN_codINg	-0.663473	0.000867266
MG	ENSG00000233926	RP11-154D17.1	lINcRNA	1.72821	0.00102322
MG	ENSG00000096060	FKBP5	proteIN_codINg	1.89462	0.00107725
MG	ENSG00000158321	AUTS2	proteIN_codINg	-1.02419	0.00107725
MG	ENSG00000114933	INO80D	proteIN_codINg	2.14629	0.0012894
MG	ENSG00000135678	CPM	proteIN_codINg	1.12149	0.0012894
MG	ENSG00000091138	SLC26A3	proteIN_codINg	2.09387	0.00230802
MG	ENSG00000114861	FOXP1	proteIN_codINg	0.917415	0.00261279
MG	ENSG00000132849	INADL	proteIN_codINg	0.869777	0.00339277
MG	ENSG00000230876	LINC00486	lINcRNA	1.52171	0.00516783
MG	ENSG00000034510	TMSB10	proteIN_codINg	-1.42057	0.00562384
MG	ENSG00000071082	RPL31	proteIN_codINg	-0.4433	0.00562384
MG	ENSG00000142534	RPS11	proteIN_codINg	-0.382702	0.00562384
MG	ENSG00000140678	ITGAX	proteIN_codINg	-0.357957	0.00619417
MG	ENSG00000156467	UQCRB	proteIN_codINg	-0.588192	0.00712857
MG	ENSG00000225573	RPL35P5	processed_pseudogene	-0.59699	0.00721781
MG	ENSG00000169783	LINGO1	proteIN_codINg	1.8449	0.00914185
MG	ENSG00000228651	RP11-556E13.1	antisense	1.10582	0.00918144
MG	ENSG00000183337	BCOR	proteIN_codINg	1.57642	0.00973726
MG	ENSG00000166689	PLEKHA7	proteIN_codINg	-0.523388	0.0118003
MG	ENSG00000184156	KCNQ3	proteIN_codINg	-1.0126	0.0118003
MG	ENSG00000140548	ZNF710	proteIN_codINg	-0.389912	0.0126002
MG	ENSG00000079277	MKNK1	proteIN_codINg	-0.612446	0.0140838
MG	ENSG00000108107	RPL28	proteIN_codINg	-0.408744	0.0169426
MG	ENSG00000127124	HIVEP3	proteIN_codINg	-0.555499	0.0179571
MG	ENSG00000067715	SYT1	proteIN_codINg	-0.650712	0.0179834
MG	ENSG00000135540	NHSL1	proteIN_codINg	1.2658	0.0211793
MG	ENSG00000138670	RASGEF1B	proteIN_codINg	1.33771	0.0241002
MG	ENSG00000145390	USP53	proteIN_codINg	-0.654448	0.0249231
MG	ENSG00000248905	FMN1	proteIN_codINg	0.848753	0.0256166
MG	ENSG00000210082	MT-RNR2	Mt_rRNA	1.16457	0.0271709
MG	ENSG00000168769	TET2	proteIN_codINg	0.910549	0.0290524
MG	ENSG00000227008	RP3-417G15.1	processed_pseudogene	-0.331169	0.0290524
MG	ENSG00000172809	RPL38	proteIN_codINg	-0.552109	0.0331083
MG	ENSG00000089041	P2RX7	proteIN_codINg	0.508985	0.0368875
MG	ENSG00000166501	PRKCB	proteIN_codINg	-0.316651	0.0394085
MG	ENSG00000244754	N4BP2L2	proteIN_codINg	0.785672	0.0394085
MG	ENSG00000171914	TLN2	proteIN_codINg	-0.474804	0.0405605
MG	ENSG00000197548	ATG7	proteIN_codINg	0.564134	0.0427404
MG	ENSG00000167522	ANKRD11	proteIN_codINg	-0.392889	0.0483497
Neu-NRGN	ENSG00000102804	TSC22D1	proteIN_codINg	-0.640808	2.20172e-05
Neu-NRGN	ENSG00000163399	ATP1A1	proteIN_codINg	-1.16619	2.20172e-05
Neu-NRGN	ENSG00000168993	CPLX1	proteIN_codINg	-0.770933	2.20172e-05
Neu-NRGN	ENSG00000132821	VSTM2L	proteIN_codINg	-0.329392	0.000124291
Neu-NRGN	ENSG00000264364	DYNLL2	proteIN_codINg	-0.475293	0.000124291
Neu-NRGN	ENSG00000128245	YWHAH	proteIN_codINg	-0.755541	0.000206082
Neu-NRGN	ENSG00000163032	VSNL1	proteIN_codINg	-1.16895	0.000232854
Neu-NRGN	ENSG00000164830	OXR1	proteIN_codINg	-0.523872	0.000232854
Neu-NRGN	ENSG00000089169	RPH3A	proteIN_codINg	-0.274662	0.00032335
Neu-NRGN	ENSG00000129625	REEP5	proteIN_codINg	-0.507214	0.00032335
Neu-NRGN	ENSG00000100321	SYNGR1	proteIN_codINg	-0.284657	0.000324043
Neu-NRGN	ENSG00000102003	SYP	proteIN_codINg	-1.16497	0.000324043
Neu-NRGN	ENSG00000132639	SNAP25	proteIN_codINg	-1.29721	0.000324043
Neu-NRGN	ENSG00000144746	ARL6IP5	proteIN_codINg	-0.549209	0.000324043
Neu-NRGN	ENSG00000162599	NFIA	proteIN_codINg	0.595441	0.000324043
Neu-NRGN	ENSG00000187147	RNF220	proteIN_codINg	0.389135	0.000324043
Neu-NRGN	ENSG00000100242	SUN2	proteIN_codINg	0.326363	0.000402185
Neu-NRGN	ENSG00000105409	ATP1A3	proteIN_codINg	-0.889751	0.000625765
Neu-NRGN	ENSG00000123983	ACSL3	proteIN_codINg	-0.326068	0.000714472
Neu-NRGN	ENSG00000069712	KIAA1107	proteIN_codINg	-0.618045	0.000770654
Neu-NRGN	ENSG00000111674	ENO2	proteIN_codINg	-0.679614	0.000770654
Neu-NRGN	ENSG00000120694	HSPH1	proteIN_codINg	-0.385947	0.00106442
Neu-NRGN	ENSG00000140941	MAP1LC3B	proteIN_codINg	-0.302683	0.00106442
Neu-NRGN	ENSG00000152234	ATP5A1	proteIN_codINg	-0.362928	0.00106442
Neu-NRGN	ENSG00000130558	OLFM1	proteIN_codINg	-0.574007	0.00113069
Neu-NRGN	ENSG00000133318	RTN3	proteIN_codINg	-0.880539	0.00113069
Neu-NRGN	ENSG00000143153	ATP1B1	proteIN_codINg	-1.32323	0.00113069
Neu-NRGN	ENSG00000171735	CAMTA1	proteIN_codINg	-0.337	0.00113069
Neu-NRGN	ENSG00000105649	RAB3A	proteIN_codINg	-0.782643	0.00145762
Neu-NRGN	ENSG00000187094	CCK	proteIN_codINg	-1.04972	0.00145762
Neu-NRGN	ENSG00000136854	STXBP1	proteIN_codINg	-0.592826	0.0015285
Neu-NRGN	ENSG00000100201	DDX17	proteIN_codINg	0.456652	0.00162367
Neu-NRGN	ENSG00000111669	TPI1	proteIN_codINg	-0.277374	0.00162367
Neu-NRGN	ENSG00000162545	CAMK2N1	proteIN_codINg	-0.806393	0.00162367
Neu-NRGN	ENSG00000197971	MBP	proteIN_codINg	0.301899	0.00203244
Neu-NRGN	ENSG00000082397	EPB41L3	proteIN_codINg	-0.323555	0.00217401
Neu-NRGN	ENSG00000092096	SLC22A17	proteIN_codINg	-0.287498	0.00217836
Neu-NRGN	ENSG00000115310	RTN4	proteIN_codINg	-0.564186	0.00222382
Neu-NRGN	ENSG00000110955	ATP5B	proteIN_codINg	-0.356873	0.00223404
Neu-NRGN	ENSG00000089220	PEBP1	proteIN_codINg	-0.669415	0.00223484
Neu-NRGN	ENSG00000148798	INA	proteIN_codINg	-0.470287	0.00244666
Neu-NRGN	ENSG00000113327	GABRG2	proteIN_codINg	-0.397317	0.00286496
Neu-NRGN	ENSG00000184524	CEND1	proteIN_codINg	-0.403433	0.00294175
Neu-NRGN	ENSG00000067225	PKM	proteIN_codINg	-0.587885	0.00316378
Neu-NRGN	ENSG00000163536	SERPINI1	proteIN_codINg	-0.415879	0.00316378
Neu-NRGN	ENSG00000133169	BEX1	proteIN_codINg	-0.840815	0.00345978
Neu-NRGN	ENSG00000103034	NDRG4	proteIN_codINg	-0.501993	0.00350286
Neu-NRGN	ENSG00000198804	MT-CO1	proteIN_codINg	1.84465	0.00350286
Neu-NRGN	ENSG00000163531	NFASC	proteIN_codINg	0.310208	0.00354613
Neu-NRGN	ENSG00000130226	DPP6	proteIN_codINg	-0.311834	0.0038041
Neu-NRGN	ENSG00000139112	GABARAPL1	proteIN_codINg	-0.36362	0.0038041
Neu-NRGN	ENSG00000152583	SPARCL1	proteIN_codINg	-0.856609	0.0038041
Neu-NRGN	ENSG00000162188	GNG3	proteIN_codINg	-0.494684	0.0038041
Neu-NRGN	ENSG00000176871	WSB2	proteIN_codINg	-0.337409	0.00381397
Neu-NRGN	ENSG00000123560	PLP1	proteIN_codINg	0.358129	0.0040415
Neu-NRGN	ENSG00000131437	KIF3A	proteIN_codINg	-0.274069	0.00409539
Neu-NRGN	ENSG00000168159	RNF187	proteIN_codINg	-0.346658	0.0044311
Neu-NRGN	ENSG00000141367	CLTC	proteIN_codINg	-0.443357	0.00446
Neu-NRGN	ENSG00000174437	ATP2A2	proteIN_codINg	-0.512988	0.00519962
Neu-NRGN	ENSG00000159164	SV2A	proteIN_codINg	-0.51605	0.00569071
Neu-NRGN	ENSG00000123119	NECAB1	proteIN_codINg	-0.462401	0.00571057
Neu-NRGN	ENSG00000149925	ALDOA	proteIN_codINg	-0.457885	0.00571057
Neu-NRGN	ENSG00000014641	MDH1	proteIN_codINg	-0.579794	0.00602218
Neu-NRGN	ENSG00000109472	CPE	proteIN_codINg	0.61153	0.00602218
Neu-NRGN	ENSG00000080822	CLDND1	proteIN_codINg	0.276335	0.0060925
Neu-NRGN	ENSG00000166441	RPL27A	proteIN_codINg	0.333229	0.0061377
Neu-NRGN	ENSG00000198938	MT-CO3	proteIN_codINg	1.89494	0.0061377
Neu-NRGN	ENSG00000106772	PRUNE2	proteIN_codINg	0.281029	0.00672608
Neu-NRGN	ENSG00000210082	MT-RNR2	Mt_rRNA	1.80186	0.00672608
Neu-NRGN	ENSG00000078328	RBFOX1	proteIN_codINg	-0.566443	0.00679943
Neu-NRGN	ENSG00000124140	SLC12A5	proteIN_codINg	-0.275867	0.00708307
Neu-NRGN	ENSG00000139190	VAMP1	proteIN_codINg	-0.36777	0.00715634
Neu-NRGN	ENSG00000164924	YWHAZ	proteIN_codINg	-0.426853	0.00772298
Neu-NRGN	ENSG00000178567	EPM2AIP1	proteIN_codINg	-0.31943	0.00772298
Neu-NRGN	ENSG00000198712	MT-CO2	proteIN_codINg	2.45914	0.00772298
Neu-NRGN	ENSG00000211459	MT-RNR1	Mt_rRNA	1.21808	0.00806099
Neu-NRGN	ENSG00000138814	PPP3CA	proteIN_codINg	-0.691818	0.00837231
Neu-NRGN	ENSG00000197694	SPTAN1	proteIN_codINg	-0.290523	0.00937415
Neu-NRGN	ENSG00000074317	SNCB	proteIN_codINg	-0.475282	0.0106646
Neu-NRGN	ENSG00000142192	APP	proteIN_codINg	-0.345195	0.0111367
Neu-NRGN	ENSG00000156642	NPTN	proteIN_codINg	-0.409554	0.0112771
[truncated: 250 more rows]

## Sheet: C. hFCX AST-REAC-markers
Supplementary Table 3C. snRNA-seq DEGs analyses in all cell clusters: FTLD-GRN patients vs controls (related to Figures 3, 4 and 5)
cluster	gene_name	P_value	Fold_change	pct_1	pct_2	P_adj
AST-REAC*	APOE	0	2.47677	0.637	0.211	0
AST-REAC*	NMB	0	1.46814	0.12	0.006	0
AST-REAC*	MT-RNR2	0	1.33135	0.978	0.874	0
AST-REAC*	MT-CO1	8.79807e-292	1.00133	0.921	0.735	5.73784e-287
AST-REAC*	RPL3P4	7.69705e-288	2.08507	0.472	0.158	5.01978e-283
AST-REAC*	MT-RNR1	1.01663e-273	1.5047	0.778	0.536	6.63013e-269
AST-REAC*	GFAP	8.81875e-220	1.55217	0.624	0.315	5.75132e-215
AST-REAC*	RPL13AP5	5.64486e-219	1.78751	0.404	0.139	3.68141e-214
AST-REAC*	RP11-864N7.2	1.00083e-213	1.64386	0.288	0.073	6.52713e-209
AST-REAC*	HES6	5.04835e-203	1.58896	0.195	0.036	3.29238e-198
AST-REAC*	CST3	1.94681e-196	1.58075	0.537	0.266	1.26965e-191
AST-REAC*	RPS6	1.01201e-186	1.80179	0.384	0.141	6.60002e-182
AST-REAC*	AC016739.2	3.67836e-183	1.64789	0.417	0.167	2.39892e-178
AST-REAC*	RPS19	1.26008e-169	1.67173	0.453	0.208	8.21784e-165
AST-REAC*	RPL29	1.25255e-164	1.89913	0.376	0.148	8.16873e-160
AST-REAC*	DBI	6.81745e-164	1.51622	0.271	0.078	4.44614e-159
AST-REAC*	EEF1A1	3.85907e-162	1.55679	0.507	0.273	2.51677e-157
AST-REAC*	TSC22D4	6.01101e-156	1.4368	0.363	0.139	3.9202e-151
AST-REAC*	RPS9	1.02114e-155	1.71092	0.379	0.155	6.65957e-151
AST-REAC*	RP11-12M9.3	8.12025e-151	1.47633	0.247	0.07	5.29578e-146
AST-REAC*	RPS14	9.68818e-148	1.6803	0.404	0.183	6.31834e-143
AST-REAC*	LRRC75A-AS1	4.97635e-147	1.75645	0.285	0.094	3.24543e-142
AST-REAC*	C1orf61	6.56472e-147	1.6542	0.362	0.147	4.28131e-142
AST-REAC*	RPS3	9.47374e-147	1.86286	0.361	0.148	6.17849e-142
AST-REAC*	RPL13	2.87021e-141	1.49232	0.468	0.248	1.87187e-136
AST-REAC*	ID3	2.87563e-141	1.2831	0.157	0.032	1.8754e-136
AST-REAC*	CRYAB	1.28898e-134	1.73226	0.469	0.248	8.40633e-130
AST-REAC*	RPL7P9	2.24506e-133	1.50259	0.266	0.088	1.46416e-128
AST-REAC*	RPLP1	9.5805e-133	1.49896	0.43	0.218	6.24811e-128
AST-REAC*	RPS4X	1.6474e-132	1.69332	0.344	0.143	1.07438e-127
AST-REAC*	ID4	1.13832e-131	1.26068	0.156	0.033	7.42381e-127
AST-REAC*	H3F3B	8.05972e-129	1.57301	0.428	0.219	5.25631e-124
AST-REAC*	CLU	2.99268e-114	1.29923	0.645	0.544	1.95174e-109
AST-REAC*	RPL8	1.25318e-113	1.59928	0.362	0.171	8.17283e-109
AST-REAC*	RPS23P8	3.28125e-112	1.42073	0.264	0.096	2.13993e-107
AST-REAC*	RPS3AP6	4.49673e-110	1.35716	0.196	0.057	2.93263e-105
AST-REAC*	RPL26P19	2.30156e-109	1.39761	0.253	0.091	1.50101e-104
AST-REAC*	RPS15	2.70256e-109	1.42559	0.449	0.263	1.76253e-104
AST-REAC*	MT2A	3.6171e-109	1.14627	0.443	0.237	2.35896e-104
AST-REAC*	RPL11	2.46414e-107	1.53505	0.32	0.141	1.60704e-102
AST-REAC*	RPL32	6.97874e-105	1.48446	0.388	0.204	4.55132e-100
AST-REAC*	BCAN	6.30448e-102	1.53677	0.244	0.089	4.11159e-97
AST-REAC*	FTL	2.38795e-101	1.19517	0.552	0.407	1.55735e-96
AST-REAC*	RP11-234A1.1	2.9027e-101	1.47622	0.329	0.151	1.89305e-96
AST-REAC*	TMSB4X	3.74708e-100	1.06285	0.574	0.431	2.44373e-95
AST-REAC*	RPL19	1.025e-99	1.44215	0.327	0.152	6.68472e-95
AST-REAC*	RPL13P12	1.07068e-99	1.39666	0.332	0.154	6.98266e-95
AST-REAC*	VIM	1.8636e-97	1.21467	0.193	0.06	1.21539e-92
AST-REAC*	RPS27A	3.4085e-96	1.36342	0.357	0.179	2.22292e-91
AST-REAC*	RPS5	6.48549e-95	1.45208	0.25	0.097	4.22964e-90
AST-REAC*	RPL10	1.32669e-92	1.43568	0.347	0.176	8.6523e-88
AST-REAC*	TUBB2B	2.14934e-91	1.30078	0.222	0.08	1.40173e-86
AST-REAC*	RPL15	2.10613e-90	1.43781	0.373	0.204	1.37356e-85
AST-REAC*	B2M	1.04911e-88	1.22374	0.362	0.186	6.84199e-84
AST-REAC*	PMP2	7.86933e-87	1.18214	0.212	0.075	5.13214e-82
AST-REAC*	NDRG2	1.32785e-84	1.11282	0.4	0.227	8.65981e-80
AST-REAC*	SCRG1	1.59882e-83	1.28311	0.198	0.069	1.0427e-78
AST-REAC*	PRDX1	3.63015e-81	1.31515	0.329	0.171	2.36748e-76
AST-REAC*	RPS2	6.75903e-80	1.39112	0.3	0.146	4.40804e-75
AST-REAC*	RPS8	1.30811e-78	1.42457	0.298	0.146	8.53111e-74
AST-REAC*	RPS25	8.20988e-77	1.353	0.308	0.157	5.35424e-72
AST-REAC*	MT1G	8.42952e-77	1.25533	0.178	0.06	5.49748e-72
AST-REAC*	HIST1H4C	9.93193e-77	1.20585	0.114	0.028	6.47731e-72
AST-REAC*	RPL30	1.54917e-76	1.37255	0.251	0.11	1.01032e-71
AST-REAC*	MARCKSL1	1.45216e-75	1.29649	0.308	0.154	9.47053e-71
AST-REAC*	S100B	1.87149e-75	1.15488	0.265	0.119	1.22053e-70
AST-REAC*	RPS12	5.36862e-75	1.21969	0.219	0.088	3.50125e-70
AST-REAC*	MT1E	3.16634e-74	1.203	0.263	0.117	2.06499e-69
AST-REAC*	FOS	3.30456e-74	1.20223	0.195	0.072	2.15513e-69
AST-REAC*	RPS18	3.682e-74	1.24686	0.268	0.124	2.40129e-69
AST-REAC*	RPS23	9.60914e-73	1.27743	0.273	0.129	6.26679e-68
AST-REAC*	GJA1	4.40978e-72	1.2859	0.29	0.14	2.87593e-67
AST-REAC*	MT3	3.46241e-71	1.1207	0.455	0.32	2.25808e-66
AST-REAC*	RPL13A	1.09886e-70	1.3328	0.286	0.143	7.16644e-66
AST-REAC*	RPSA	6.49961e-67	1.30017	0.21	0.087	4.23885e-62
AST-REAC*	AC004453.8	1.17315e-66	1.3152	0.299	0.158	7.65095e-62
AST-REAC*	AQP4	3.88266e-64	1.291	0.309	0.166	2.53215e-59
AST-REAC*	FAM107A	4.00923e-64	1.15945	0.284	0.144	2.6147e-59
AST-REAC*	SRP14	5.7557e-60	1.22711	0.336	0.205	3.75369e-55
AST-REAC*	AC007969.5	9.9523e-60	1.16492	0.35	0.216	6.49059e-55
AST-REAC*	RP11-475C16.1	7.55327e-59	1.21063	0.207	0.091	4.92602e-54
AST-REAC*	GNB2L1	2.80765e-56	1.29977	0.223	0.106	1.83107e-51
AST-REAC*	OOEP	1.14765e-55	1.31813	0.232	0.113	7.4846e-51
AST-REAC*	RPL18	3.78205e-54	1.26121	0.294	0.17	2.46654e-49
AST-REAC*	RPL6P27	7.26604e-54	1.21891	0.183	0.078	4.73869e-49
AST-REAC*	UBB	1.38521e-50	1.13313	0.354	0.239	9.03392e-46
AST-REAC*	TUBA1A	5.91087e-50	1.18042	0.394	0.288	3.85489e-45
AST-REAC*	RPL10A	1.65037e-49	1.23047	0.192	0.088	1.07632e-44
AST-REAC*	JUN	4.39432e-49	1.34561	0.193	0.089	2.86584e-44
AST-REAC*	RPS13	2.84495e-47	1.13444	0.191	0.088	1.85539e-42
AST-REAC*	RPLP2	2.197e-46	1.09147	0.324	0.209	1.43282e-41
AST-REAC*	RP11-51O6.1	5.01271e-46	1.05034	0.221	0.112	3.26914e-41
AST-REAC*	CTD-2192J16.15	2.55816e-45	1.12646	0.198	0.095	1.66836e-40
AST-REAC*	RPS16	2.99463e-45	1.17365	0.253	0.141	1.95301e-40
AST-REAC*	ENHO	1.32858e-44	1.01299	0.161	0.069	8.66459e-40
AST-REAC*	YBX1	1.92406e-43	1.12099	0.138	0.055	1.25482e-38
AST-REAC*	RPL23A	3.63146e-43	1.09188	0.208	0.105	2.36833e-38
AST-REAC*	RP11-889L3.1	3.73747e-42	1.1186	0.219	0.116	2.43747e-37
AST-REAC*	AGT	1.44277e-41	1.00368	0.173	0.08	9.40932e-37
AST-REAC*	GSTP1	8.9062e-39	1.08247	0.193	0.098	5.80836e-34
AST-REAC*	LDHB	1.39134e-37	1.1232	0.286	0.187	9.0739e-33
AST-REAC*	UBE2Q2P6	7.90486e-37	1.02276	0.164	0.078	5.15531e-32
AST-REAC*	RPS29	7.68932e-36	1.22626	0.271	0.174	5.01474e-31
AST-REAC*	CPE	2.08504e-35	1.0334	0.425	0.366	1.3598e-30
AST-REAC*	RPS7	2.33909e-35	1.08505	0.186	0.097	1.52549e-30
AST-REAC*	FAU	2.19298e-33	1.04977	0.238	0.145	1.43019e-28
AST-REAC*	RP3-417G15.1	2.3184e-33	1.08071	0.194	0.106	1.51199e-28
AST-REAC*	RPS11	5.81254e-33	1.03401	0.238	0.146	3.79077e-28
AST-REAC*	RAMP1	2.87692e-31	1.01417	0.186	0.101	1.87624e-26
AST-REAC*	GLUL	6.13951e-31	1.01278	0.361	0.281	4.004e-26
AST-REAC*	RPS24	1.68418e-30	1.08291	0.25	0.162	1.09837e-25
AST-REAC*	BTF3	1.82024e-29	1.03517	0.147	0.073	1.18711e-24
AST-REAC*	EEF1D	2.53136e-29	1.0195	0.193	0.11	1.65088e-24
AST-REAC*	ITM2C	3.97549e-29	1.09509	0.284	0.202	2.59269e-24
AST-REAC*	TPT1	6.46355e-29	1.06049	0.284	0.201	4.21533e-24
AST-REAC*	RPL27	1.8034e-28	1.09433	0.195	0.115	1.17612e-23
AST-REAC*	MARCKS	4.7216e-28	1.12934	0.223	0.141	3.07929e-23
AST-REAC*	CHCHD2	3.54395e-26	1.05859	0.225	0.145	2.31126e-21
AST-REAC*	SRI	3.18487e-24	1.06058	0.194	0.12	2.07708e-19
AST-REAC*	COX4I1	6.76679e-24	1.02741	0.281	0.212	4.4131e-19
AST-REAC*	RPL5	2.27297e-23	1.09941	0.202	0.13	1.48236e-18
AST-REAC*	RPL24	2.83695e-22	1.00012	0.192	0.122	1.85017e-17
AST-REAC*	RPL35A	3.33871e-22	1.01509	0.217	0.146	2.17741e-17
AST-REAC*	GABARAPL2	3.03248e-19	1.04186	0.198	0.133	1.97769e-14
AST-REAC*	RPL14	7.61057e-19	1.00424	0.212	0.148	4.96338e-14
AST-REAC*	PARK7	3.52401e-18	1.03067	0.156	0.097	2.29826e-13
AST-REAC*	RPL4	7.78436e-16	1.00446	0.177	0.121	5.07672e-11
AST-REAC*	CHCHD3	6.63365e-15	1.05469	0.276	0.236	4.32627e-10

## Sheet: D. mFCX 19mo DEGs
Supplementary Table 3D. snRNA-seq DEGs analyses in all cell clusters: FTLD-GRN patients vs controls (related to Figures 3, 4 and 5)
Cluster	Gene	log2(Fold Change)	FDR
AST-reac	Hbb-bs	0.943005	7.08794e-32
AST-reac	Ttr	-0.564832	5.24376e-27
AST-reac	Camk1d	0.595688	1.08888e-18
AST-reac	Mir6236	0.680602	1.23357e-18
AST-reac	Hba-a1	0.504154	4.29175e-16
AST-reac	Cmss1	0.283113	6.64616e-11
AST-reac	Lsamp	-0.50644	1.50499e-07
AST-reac	Hbb-bt	0.293875	7.85287e-07
AST-reac	Hba-a2	0.295562	7.99854e-07
AST-reac	Nrg3	-0.471015	4.31345e-06
AST-reac	mt-Rnr1	-0.276885	1.07404e-05
AST-reac	Cst3	0.380665	9.57367e-05
AST-reac	Kcnip4	-0.394911	0.000197342
AST-reac	Apoe	0.387413	0.000229666
AST-reac	Il1rapl1	-0.371635	0.000229666
AST-reac	Trpm3	-0.447588	0.000328038
AST-reac	Ndufb7	0.301017	0.000387382
AST-reac	Lars2	0.328437	0.000844112
AST-reac	Meg3	-0.364646	0.000913148
AST-reac	Ubc	0.362351	0.00122196
AST-reac	Pcp4	0.324906	0.00476426
AST-reac	Tubb2a	0.284756	0.00756161
AST-reac	Chchd10	0.312373	0.00779983
AST-reac	Magi2	-0.359872	0.00792716
AST-reac	Ndufa4	0.29851	0.0137946
AST-reac	mt-Nd4	-0.278099	0.0425839
AST-reac	Dab1	-0.291524	0.0476835
AST-reac	Auts2	-0.294961	0.0498362
AST	mt-Rnr2	-0.418813	1.05108e-81
AST	Ttr	-0.457717	5.36466e-75
AST	Hbb-bs	0.679581	4.57611e-69
AST	mt-Rnr1	-0.53695	9.40707e-59
AST	Mir6236	0.525205	1.70944e-40
AST	mt-Nd4	-0.414461	5.0665e-25
AST	Stat3	0.340043	3.9843e-24
AST	C4b	0.318421	3.20139e-21
AST	Meg3	-0.339613	1.88909e-17
AST	mt-Nd1	-0.315681	1.88909e-17
AST	Plcb1	-0.334162	1.32442e-16
AST	Camk1d	0.276713	1.32869e-14
AST	mt-Cytb	-0.303422	6.63568e-14
AST	Nrxn3	-0.313302	7.0075e-14
AST	Kcnip4	-0.298951	7.83528e-14
AST	Neat1	0.321862	1.00207e-13
AST	Usp53	0.283427	9.24019e-13
AST	Gfap	0.286226	1.79238e-12
AST	Nrg3	-0.302676	6.06032e-12
AST	Paqr8	0.272756	1.26573e-09
ENDO	Ttr	-0.552784	9.26533e-54
ENDO	mt-Rnr2	-0.376689	8.43105e-42
ENDO	Hbb-bs	0.777094	1.05106e-34
ENDO	mt-Rnr1	-0.457962	4.64137e-32
ENDO	Apoe	0.524351	9.29674e-23
ENDO	Mir6236	0.515421	1.47396e-21
ENDO	Camk1d	0.417009	1.33091e-19
ENDO	Hbb-bt	0.326233	2.51951e-16
ENDO	Adipor2	0.401776	6.70018e-15
ENDO	Hba-a1	0.364982	4.95179e-14
ENDO	mt-Nd4	-0.449625	9.27034e-14
ENDO	Xdh	0.463922	3.10952e-12
ENDO	Nrxn3	-0.371994	7.49636e-12
ENDO	Adamts9	-0.303273	8.81804e-12
ENDO	Pcdh9	-0.381939	2.26233e-11
ENDO	Hba-a2	0.277958	4.85469e-11
ENDO	mt-Nd1	-0.357813	6.64079e-11
ENDO	Gpcpd1	0.3361	1.49478e-09
ENDO	Cd2ap	0.33688	4.56775e-09
ENDO	Rps29	-0.351175	2.03822e-08
ENDO	mt-Cytb	-0.339246	1.06718e-07
ENDO	Atp10a	0.309708	1.37458e-07
ENDO	Selenop	0.318716	1.37458e-07
ENDO	Brinp1	-0.271696	1.70466e-07
ENDO	Pltp	0.35149	1.90842e-07
ENDO	Fcho2	0.299855	2.17868e-07
ENDO	Meg3	-0.307649	2.17868e-07
ENDO	Tbc1d4	0.356714	2.40477e-07
ENDO	Acer2	0.310334	3.06839e-07
ENDO	Zbtb16	0.331374	4.60564e-07
ENDO	Cyth3	0.288662	5.62366e-07
ENDO	Slc6a6	0.320208	6.24828e-07
ENDO	Magi2	-0.325742	6.32945e-07
ENDO	Nrg3	-0.308438	4.13404e-06
ENDO	Csmd1	-0.311501	5.00692e-06
ENDO	Cadm2	-0.280819	8.39491e-06
ENDO	Snhg11	-0.283411	1.29676e-05
ENDO	Klf12	0.285769	0.000101338
ENDO	Lsamp	-0.290497	0.000242116
ENDO	Prex2	0.271625	0.000285823
ExNeu-L2-3	A830036E02Rik	-0.378743	3.45205e-230
ExNeu-L2-3	mt-Rnr2	-0.478003	1.23322e-153
ExNeu-L2-3	Hbb-bs	0.40332	6.19443e-109
ExNeu-L2-3	mt-Rnr1	-0.404025	1.30772e-82
ExNeu-L2-3	mt-Nd4	-0.301182	1.08e-52
ExNeu-L2-4	A830036E02Rik	-0.546353	1.48259e-233
ExNeu-L2-4	mt-Rnr2	-0.558319	4.45557e-152
ExNeu-L2-4	Krt12	-0.282994	8.39547e-101
ExNeu-L2-4	Hbb-bs	0.427041	2.60304e-87
ExNeu-L2-4	mt-Rnr1	-0.443787	8.21603e-67
ExNeu-L2-4	Rps29	-0.340434	2.10143e-43
ExNeu-L2-4	mt-Nd4	-0.323058	3.07465e-38
ExNeu-L2-4	Cntn4	0.328518	7.24816e-38
ExNeu-L2-4	Fth1	-0.27114	1.51281e-35
ExNeu-L2-4	Khdrbs2	0.318613	7.25033e-32
ExNeu-L2-4	Apoe	0.285989	1.63575e-31
ExNeu-L2-4	Epha6	0.298346	1.51352e-28
ExNeu-L2-4	Slc24a2	-0.28771	1.83388e-26
ExNeu-L2-4	Sgcd	0.31858	9.1525e-21
ExNeu-L2-4	Pld5	0.28549	1.71828e-20
ExNeu-L2-4	Lrrtm4	0.363201	8.64144e-17
ExNeu-L2-4	Cntnap5b	0.281332	1.77666e-16
ExNeu-L2-4	Kcnip4	0.289387	1.48205e-12
ExNeu-L2-4	Galntl6	0.344524	2.92236e-11
ExNeu-L4	A830036E02Rik	-0.480652	1.87819e-283
ExNeu-L4	Hbb-bs	0.401555	8.96862e-109
ExNeu-L4	mt-Rnr2	-0.461713	5.41561e-107
ExNeu-L4	mt-Rnr1	-0.397363	1.87722e-74
ExNeu-L4	Maml3	-0.275055	1.21308e-26
ExNeu-L5-6-CC	mt-Rnr2	-0.458446	2.43691e-73
ExNeu-L5-6-CC	Hbb-bs	0.4102	1.10856e-66
ExNeu-L5-6-CC	mt-Rnr1	-0.425601	1.48531e-51
ExNeu-L5-6-CC	Mir6236	0.322848	1.37894e-35
ExNeu-L5-6-CC	Tenm2	-0.300558	4.52895e-12
ExNeu-L5	mt-Rnr2	-0.445424	9.59693e-42
ExNeu-L5	mt-Rnr1	-0.423476	2.72176e-36
ExNeu-L5	Hbb-bs	0.295961	9.15234e-34
ExNeu-L5	Gm44511	-0.285158	2.99982e-29
ExNeu-L5	Mir6236	0.282676	2.92607e-27
ExNeu-L5	Ntng2	0.321576	1.31988e-15
ExNeu-L5	Luzp2	0.32551	3.98131e-13
ExNeu-L5	Cntn5	-0.324044	7.50679e-12
ExNeu-L5	Gria4	0.312455	1.07454e-11
ExNeu-L5	Ptprt	0.372426	4.26469e-11
ExNeu-L5	Gpc6	-0.309926	2.08468e-09
ExNeu-L5	Tenm2	-0.365296	2.75489e-09
ExNeu-L5	Dab1	-0.283455	5.76687e-09
ExNeu-L5	Kctd16	0.335154	3.33124e-08
ExNeu-L5	Ntm	-0.284856	6.09862e-08
ExNeu-L5	Zfp804b	0.274297	8.69426e-08
ExNeu-L5	Pcdh15	0.282812	1.2658e-07
ExNeu-L5	Gm28928	-0.320187	3.40252e-07
ExNeu-L6	Hbb-bs	0.476962	6.68908e-177
ExNeu-L6	mt-Rnr2	-0.40698	4.96194e-162
ExNeu-L6	mt-Rnr1	-0.383872	2.12139e-100
ExNeu-L6	Mir6236	0.328196	2.68638e-78
ExNeu-L6	Apoe	0.285097	4.33244e-60
ExNeu-L6	Tenm2	-0.381073	1.3016e-48
ExNeu-L6	Maml3	-0.293005	2.31571e-35
ExNeu-Nrgn	Ttr	-0.874596	6.88251e-280
ExNeu-Nrgn	Hbb-bs	1.09454	2.00743e-245
ExNeu-Nrgn	Mir6236	0.895349	1.33771e-218
ExNeu-Nrgn	Camk1d	0.638381	3.73382e-185
ExNeu-Nrgn	Cmss1	0.356536	3.17981e-162
ExNeu-Nrgn	mt-Rnr1	-0.436184	1.43218e-140
ExNeu-Nrgn	Apoe	0.667944	1.83705e-136
ExNeu-Nrgn	Hba-a1	0.611769	5.57465e-116
ExNeu-Nrgn	Pcp4	0.484236	1.79655e-92
ExNeu-Nrgn	Hbb-bt	0.435243	2.99316e-78
ExNeu-Nrgn	Hba-a2	0.414687	1.00696e-66
ExNeu-Nrgn	mt-Nd4	-0.489407	1.96164e-61
ExNeu-Nrgn	Cst3	0.405276	2.73986e-61
ExNeu-Nrgn	Pcdh9	-0.345896	6.28166e-60
ExNeu-Nrgn	Enpp2	-0.394779	7.34136e-57
ExNeu-Nrgn	Rn18s-rs5	0.300781	1.03057e-55
ExNeu-Nrgn	Ubb	0.361236	6.80456e-49
ExNeu-Nrgn	mt-Cytb	-0.415533	1.81818e-48
ExNeu-Nrgn	Nrg3	-0.407257	1.0411e-46
ExNeu-Nrgn	Lsamp	-0.393011	1.35599e-45
ExNeu-Nrgn	Ptprd	-0.294957	1.51355e-35
ExNeu-Nrgn	Nrxn3	-0.328485	1.70241e-34
ExNeu-Nrgn	Magi2	-0.383763	4.32357e-32
ExNeu-Nrgn	Fgf14	-0.375559	1.44564e-31
ExNeu-Nrgn	Csmd1	-0.376859	2.62994e-31
ExNeu-Nrgn	mt-Nd1	-0.32963	2.85733e-31
ExNeu-Nrgn	Gpr88	0.27405	7.31189e-31
ExNeu-Nrgn	Snhg11	-0.273485	4.23464e-30
ExNeu-Nrgn	Kcnip4	-0.295662	3.99179e-28
ExNeu-Nrgn	Ubc	0.339629	7.08922e-27
ExNeu-Nrgn	Dlg2.1	-0.299071	1.0361e-26
ExNeu-Nrgn	Lars2	0.32778	5.93141e-26
ExNeu-Nrgn	Rora	-0.302602	1.33578e-24
ExNeu-Nrgn	Nlgn1	-0.307783	3.35141e-24
ExNeu-Nrgn	Fam155a	-0.322548	2.83144e-23
ExNeu-Nrgn	Il1rapl1	-0.328364	6.35848e-23
ExNeu-Nrgn	mt-Nd2	-0.297543	1.49611e-22
ExNeu-Nrgn	Tuba1a	0.290492	4.73677e-21
ExNeu-Nrgn	Erbb4	-0.289394	1.66857e-20
ExNeu-Nrgn	Gap43	0.273192	1.66857e-20
ExNeu-Nrgn	Hspa8	0.281985	3.03508e-20
ExNeu-Nrgn	Sgcz	-0.307849	6.74401e-20
ExNeu-Nrgn	Pcdh7	-0.28678	2.8299e-19
ExNeu-Nrgn	Lingo2	-0.294766	3.65492e-19
ExNeu-Nrgn	Lrp1b	-0.284658	4.8379e-19
ExNeu-Nrgn	Lrrc4c	-0.287515	1.22976e-18
ExNeu-Nrgn	Tenm2	-0.286745	5.05676e-18
ExNeu-Nrgn	Pde4b	-0.27739	7.48867e-18
ExNeu-Nrgn	Rims1	-0.283804	7.63256e-18
ExNeu-Nrgn	Cntnap2	-0.279343	7.56589e-17
ExNeu-Nrgn	Nrg1	-0.283898	1.62519e-16
ExNeu-Nrgn	Adgrl3	-0.270188	1.85296e-15
ExNeu-Nrgn	Ttr	-0.528166	3.71735e-116
ExNeu-Nrgn	mt-Rnr2	-0.419524	4.39301e-56
ExNeu-Nrgn	Hbb-bs	0.531258	7.15764e-51
ExNeu-Nrgn	mt-Rnr1	-0.454998	8.82871e-43
ExNeu-Nrgn	Rps29	-0.453707	1.66931e-31
ExNeu-Nrgn	Mir6236	0.412823	2.91397e-28
ExNeu-Nrgn	Camk1d	0.345444	7.88626e-25
ExNeu-Nrgn	Apoe	0.368524	3.25085e-21
ExNeu-Nrgn	mt-Nd4	-0.34781	4.23087e-15
ExNeu-Nrgn	Ywhah	-0.278469	1.52177e-14
ExNeu-Nrgn	1700020I14Rik	-0.280288	1.16444e-11
ExNeu-Nrgn	mt-Nd1	-0.27635	1.03582e-10
ExNeu-Nrgn	Csmd1	0.278869	1.09909e-09
ExNeu-Nrgn	Asic2	0.308114	1.99824e-06
in-Ndnf	Ptprd	-1.13135	6.23317e-18
in-Ndnf	Ttr	-0.678667	4.58545e-17
in-Ndnf	Dab1	-0.995322	7.98055e-12
in-Ndnf	Rn18s-rs5	0.501526	1.56052e-11
in-Ndnf	Ano2	0.782869	2.42171e-11
in-Ndnf	Adamtsl1	0.983031	5.58191e-11
in-Ndnf	Gm20417	0.426056	5.58191e-11
in-Ndnf	Unc5c	-0.84182	5.58191e-11
in-Ndnf	Sgcz	-1.07931	1.97267e-10
in-Ndnf	Cpa6	0.682302	3.02755e-10
in-Ndnf	Dgkg	0.853902	3.9022e-10
in-Ndnf	Dgkb	0.649743	4.4453e-10
in-Ndnf	Cyfip1	0.429607	5.29714e-10
in-Ndnf	mt-Rnr2	-0.547316	9.04238e-10
in-Ndnf	Ndnf	0.442042	1.62762e-09
in-Ndnf	Wipf3	0.538458	1.62762e-09
in-Ndnf	Nfib	0.719964	2.22232e-09
in-Ndnf	Dlgap2	0.57973	2.37881e-09
in-Ndnf	Cntnap2	-0.692705	2.40705e-09
in-Ndnf	Dlg2.1	0.490392	2.40705e-09
in-Ndnf	Rasal2	0.566034	2.40705e-09
in-Ndnf	Tshz2	-0.721033	2.99858e-09
in-Ndnf	Cacna1c	-0.7052	3.38309e-09
in-Ndnf	Frmd4a	-0.631269	3.52469e-09
in-Ndnf	Ntm	-0.772331	3.52469e-09
in-Ndnf	Sorcs2	0.610634	3.54812e-09
in-Ndnf	Efna5	-0.70647	3.67736e-09
in-Ndnf	Nrxn1	-0.452982	5.28047e-09
in-Ndnf	Igfbpl1	0.340995	5.28188e-09
in-Ndnf	mt-Rnr1	-0.622654	5.55261e-09
in-Ndnf	Grm8	0.840534	1.26781e-08
in-Ndnf	Il1rapl1	-0.810519	1.51492e-08
in-Ndnf	Ano1	0.670164	1.8235e-08
in-Ndnf	Lrrc4c	-0.730308	5.25832e-08
in-Ndnf	Meis2	0.891681	5.25832e-08
in-Ndnf	Ppm1e	0.62134	5.70042e-08
in-Ndnf	Epha6	0.719942	9.23936e-08
in-Ndnf	Homer2	0.433447	1.27073e-07
in-Ndnf	Cdh11	0.590854	1.35939e-07
in-Ndnf	Hectd2	0.449533	1.35939e-07
in-Ndnf	Mir6236	0.416637	1.36609e-07
in-Ndnf	Adgrb3	0.441859	2.74522e-07
in-Ndnf	Mob3b	0.476734	2.74522e-07
in-Ndnf	Spock1	-0.612889	2.86587e-07
in-Ndnf	Gm26883	-0.497809	3.12894e-07
in-Ndnf	Nav2	0.439539	3.42694e-07
in-Ndnf	Myo5b	0.684132	3.80073e-07
in-Ndnf	Gria1	0.610933	3.94634e-07
in-Ndnf	Sltm	-0.41955	4.17265e-07
in-Ndnf	Ptpn3	0.542968	5.18586e-07
in-Ndnf	Car10	-0.559355	7.17908e-07
in-Ndnf	Nrg3	-0.613178	7.71965e-07
in-Ndnf	Grm1	0.516328	9.2768e-07
in-Ndnf	Cdc42bpa	0.360152	9.79407e-07
in-Ndnf	Pcdh7	-0.710774	9.79407e-07
in-Ndnf	Prkce	0.380059	9.79407e-07
in-Ndnf	Sez6l	0.363743	9.79407e-07
in-Ndnf	Zbtb20	-0.615735	9.79407e-07
in-Ndnf	Msra	0.52198	9.85254e-07
in-Ndnf	Grk5	0.494792	1.04292e-06
in-Ndnf	Zdhhc14	0.488118	1.16799e-06
in-Ndnf	Trpm3	0.895355	1.61049e-06
in-Ndnf	Rmst	-0.486483	1.72091e-06
in-Ndnf	Dapk1	0.425042	1.88663e-06
in-Ndnf	Gm5607	0.466096	1.88663e-06
in-Ndnf	Nr3c2	0.514511	1.88663e-06
in-Ndnf	1700123O21Rik	0.410537	1.93229e-06
in-Ndnf	Zfp804a	-0.598195	1.93229e-06
in-Ndnf	Kalrn	0.473956	2.39042e-06
in-Ndnf	RP23-165H7.3	0.366823	2.64118e-06
in-Ndnf	Gm15680	0.461368	3.03248e-06
in-Ndnf	Btbd11	-0.347675	3.19937e-06
in-Ndnf	Col25a1	0.766532	3.19937e-06
in-Ndnf	Prdm16	0.562988	3.37016e-06
in-Ndnf	Nrg1	-0.759805	3.78011e-06
in-Ndnf	Ptn	0.384494	3.78011e-06
in-Ndnf	Lrrfip1	0.418833	3.87981e-06
in-Ndnf	Filip1l	0.36737	4.37224e-06
in-Ndnf	1500017E21Rik	0.330382	6.3984e-06
in-Ndnf	Epha3	0.550528	6.99007e-06
in-Ndnf	Brinp2	0.437067	7.6953e-06
in-Ndnf	Trpc4	0.611027	7.75978e-06
in-Ndnf	Epb41	-0.362785	1.14001e-05
in-Ndnf	Fam65b	0.500409	1.14001e-05
in-Ndnf	Gm15810	0.360512	1.38226e-05
in-Ndnf	Phactr1	0.650347	1.43364e-05
in-Ndnf	Slc2a13	0.464718	1.45858e-05
in-Ndnf	Chn2	0.454558	1.59712e-05
in-Ndnf	Htr1f	0.531485	1.59712e-05
in-Ndnf	Lzts1	0.436529	1.75067e-05
in-Ndnf	Hbb-bs	0.397818	1.8112e-05
in-Ndnf	Tenm1	-0.593992	1.85537e-05
in-Ndnf	Cttnbp2	0.420083	1.85816e-05
in-Ndnf	Map4k3	0.412366	2.08893e-05
in-Ndnf	Zic1	0.343733	2.12026e-05
in-Ndnf	Man1a	0.576313	2.14335e-05
in-Ndnf	Cadm1	-0.530569	2.16088e-05
in-Ndnf	Tmcc3	-0.477521	2.48473e-05
in-Ndnf	Cadm2	0.430375	2.58919e-05
in-Ndnf	Kif26b	-0.407923	2.6535e-05
in-Ndnf	Kcnip4	-0.834268	2.87987e-05
in-Ndnf	Prkcd	0.30436	2.87987e-05
in-Ndnf	2010300C02Rik	0.415806	2.99646e-05
in-Ndnf	Npffr1	0.273777	3.82577e-05
in-Ndnf	Grik2	-0.556777	3.84568e-05
in-Ndnf	Pak7	-0.377156	4.03435e-05
in-Ndnf	Npas2	0.439395	4.07004e-05
in-Ndnf	Zic4	0.300993	4.24832e-05
in-Ndnf	Matn2	0.363134	4.2609e-05
in-Ndnf	Gm12296	0.421363	4.5242e-05
in-Ndnf	Vcl	0.324041	4.60319e-05
in-Ndnf	Grin3a	-0.40764	4.6563e-05
in-Ndnf	Fryl	0.379065	5.70438e-05
in-Ndnf	Gm10848	0.32676	5.80435e-05
in-Ndnf	Gm13269	0.345023	6.41561e-05
in-Ndnf	Lrp1b	-0.660735	6.8499e-05
in-Ndnf	Ptprt	-0.554625	7.34486e-05
in-Ndnf	Cacnb4	0.3862	7.35576e-05
in-Ndnf	Nell2	-0.390061	7.35576e-05
in-Ndnf	RP24-89C4.5	0.382095	7.35576e-05
in-Ndnf	Fgfr2	0.296078	8.20336e-05
in-Ndnf	Ppp3ca	0.311778	9.03073e-05
in-Ndnf	Zmym1	-0.276043	9.0652e-05
in-Ndnf	Celf2	0.512213	9.28306e-05
in-Ndnf	Dlgap1	0.39199	9.28306e-05
in-Ndnf	Gm28928	-0.705039	0.000102889
in-Ndnf	Zeb2	0.476048	0.000111024
in-Ndnf	Tmem132b	0.314608	0.000112362
in-Ndnf	A330015K06Rik	0.408805	0.000122404
in-Ndnf	Shisa6	0.533963	0.000127284
in-Ndnf	Kctd8	-0.308475	0.000133416
in-Ndnf	Sema6d	0.527712	0.000141489
in-Ndnf	Arhgap39	0.297392	0.000144555
in-Ndnf	Ablim1	-0.401375	0.000149372
in-Ndnf	Tspan5	0.387544	0.000156268
in-Ndnf	Sema5a	0.429344	0.00015971
in-Ndnf	Grm5	0.501006	0.000161532
in-Ndnf	Cald1	0.312765	0.000173861
in-Ndnf	Gm2163	-0.376454	0.000177901
in-Ndnf	Slit2	-0.339449	0.00018273
in-Ndnf	Gabra2	0.41371	0.00021752
in-Ndnf	Clstn2	-0.435504	0.000226941
in-Ndnf	Cntnap4	-0.361233	0.000231794
in-Ndnf	Meg3	-0.348182	0.000235998
in-Ndnf	Gm44905	-0.49397	0.000241469
in-Ndnf	Ptk2b	0.364214	0.000260418
in-Ndnf	Kcnd3	0.433098	0.000261247
in-Ndnf	Plcxd3	-0.412589	0.000302346
in-Ndnf	mt-Nd4	-0.359109	0.000318253
in-Ndnf	Hunk	0.288963	0.0003302
in-Ndnf	Sorbs2os	0.325049	0.000375252
in-Ndnf	Cdh13	0.597208	0.000388978
in-Ndnf	Cntn5	-0.620981	0.000388978
in-Ndnf	Ctnnd2	-0.304439	0.000388978
in-Ndnf	Hs3st2	0.444313	0.000388978
in-Ndnf	Oxr1	-0.451618	0.000395583
in-Ndnf	mt-Nd1	-0.337162	0.000415124
in-Ndnf	Pdgfc	0.282439	0.000464134
in-Ndnf	Rasgef1b	-0.3525	0.000485531
in-Ndnf	Kcnn3	0.277436	0.000486165
in-Ndnf	Ebf1	-0.416426	0.000503753
in-Ndnf	Nhsl2	0.277532	0.000512622
in-Ndnf	Cdh4	-0.359299	0.000555167
in-Ndnf	Cadps2	-0.396635	0.000565209
in-Ndnf	Limch1	-0.362077	0.000565209
in-Ndnf	Sh3pxd2a	0.318191	0.000566429
in-Ndnf	Slc35f1	0.383737	0.000584074
in-Ndnf	Gabra3	-0.307518	0.000677674
in-Ndnf	Mapk4	0.360559	0.000677674
in-Ndnf	Gm26804	0.308029	0.000679207
in-Ndnf	Xkr4	-0.320137	0.00074351
in-Ndnf	Bcl11a	0.353737	0.000766083
in-Ndnf	Pde4b	0.372566	0.000766083
in-Ndnf	Prkg1	-0.602527	0.000766083
in-Ndnf	Cacnb2	0.29484	0.000790725
in-Ndnf	Ank1	-0.299966	0.000792667
in-Ndnf	Unc5d	-0.577276	0.000802105
in-Ndnf	Dscam	-0.429589	0.000836201
in-Ndnf	2610037D02Rik	0.329238	0.000849201
in-Ndnf	Spock3	-0.43347	0.000857719
in-Ndnf	Gm26694	0.292509	0.000915811
in-Ndnf	Galnt16	0.271627	0.000917013
in-Ndnf	Ank3	-0.280358	0.000978833
in-Ndnf	Sulf2	0.270228	0.00113817
in-Ndnf	Map2	-0.311752	0.0011634
in-Ndnf	Phactr2	0.337113	0.0011897
in-Ndnf	Ksr1	0.289307	0.00128727
in-Ndnf	Brinp3	-0.453467	0.00130428
in-Ndnf	Sphkap	0.398081	0.00138204
in-Ndnf	Trhde	0.455229	0.00154808
in-Ndnf	Unc13c	-0.357564	0.00154808
in-Ndnf	Sipa1l1	0.318475	0.00159196
in-Ndnf	mt-Cytb	-0.333497	0.00167625
in-Ndnf	Pam	-0.401795	0.00170934
in-Ndnf	Syn2	-0.368253	0.00200685
in-Ndnf	Smyd3	-0.362994	0.00213061
in-Ndnf	Cntnap5a	-0.548937	0.00224507
in-Ndnf	Negr1	-0.386513	0.00224759
in-Ndnf	Clmn	0.300948	0.00226871
in-Ndnf	Dgkh	0.341071	0.00237306
in-Ndnf	Bicc1	0.30456	0.00259394
in-Ndnf	Gad1	0.338782	0.00259394
in-Ndnf	Nebl	-0.353498	0.00259394
in-Ndnf	Rian	-0.288211	0.00261194
in-Ndnf	Zswim6	0.355721	0.00264916
in-Ndnf	A330008L17Rik	0.347091	0.00272107
in-Ndnf	Ncam1	-0.283092	0.00290064
in-Ndnf	Ncam2	-0.49352	0.00302302
in-Ndnf	Gm26835	0.306984	0.00307652
in-Ndnf	D430041D05Rik	-0.329462	0.00309067
in-Ndnf	Kcnq3	-0.442532	0.0033728
in-Ndnf	Lrrc7	0.308727	0.00371622
in-Ndnf	Nedd4l	0.284005	0.00389437
in-Ndnf	Enox1	-0.358195	0.00402412
in-Ndnf	Eml5	0.274225	0.00412154
in-Ndnf	D030068K23Rik	0.327034	0.00431676
in-Ndnf	Asic2	-0.506147	0.00446783
in-Ndnf	Nkain3	0.500408	0.0045997
in-Ndnf	Gm5441	0.2867	0.004813
in-Ndnf	Msi2	-0.372062	0.00484671
in-Ndnf	Fut9	-0.321972	0.00511619
in-Ndnf	Trpc3	0.291704	0.00525697
in-Ndnf	Tmem108	-0.307314	0.00527818
in-Ndnf	Gm15398	0.364222	0.00530491
in-Ndnf	Reep1	-0.29338	0.0053179
in-Ndnf	Scn1a	-0.316515	0.00562651
in-Ndnf	St6galnac5	0.355434	0.00565062
in-Ndnf	Stac2	0.276427	0.00565062
in-Ndnf	Grin2b	0.291241	0.00578976
in-Ndnf	Dscaml1	0.424941	0.00596429
in-Ndnf	Khdrbs2	-0.4081	0.00608376
in-Ndnf	C130073E24Rik	-0.332513	0.00652959
in-Ndnf	Camk1d	0.272601	0.00652959
in-Ndnf	Dock4	0.402113	0.00672353
in-Ndnf	Pbx3	0.429038	0.00687819
in-Ndnf	Atp2b4	0.344176	0.00714513
in-Ndnf	Cntn4	-0.46693	0.00742947
in-Ndnf	Fstl5	-0.320456	0.00853517
in-Ndnf	Prr16	-0.347685	0.00853517
in-Ndnf	Galnt18	0.346515	0.00870475
in-Ndnf	Epha10	0.294479	0.00907931
in-Ndnf	Grid2	-0.413633	0.00988808
in-Ndnf	Zfp804b	-0.428439	0.00990872
in-Ndnf	Edil3	-0.320308	0.0101571
in-Ndnf	Epha5	0.355676	0.0103284
in-Ndnf	Auts2	0.345582	0.0106065
in-Ndnf	Tmem132d	-0.308935	0.0106103
in-Ndnf	Focad	0.320299	0.0106177
in-Ndnf	Pde8b	-0.337603	0.0106671
in-Ndnf	Maml2	-0.276937	0.0112818
in-Ndnf	Cacna1b	-0.270237	0.0115268
in-Ndnf	Camk2a	0.278275	0.0115455
in-Ndnf	Clasp1	-0.278494	0.0116329
in-Ndnf	Egfem1	-0.420787	0.0118402
in-Ndnf	Chrm3	0.471508	0.011842
in-Ndnf	Nell1	-0.351468	0.0128523
in-Ndnf	Slco3a1	0.288985	0.0128523
in-Ndnf	Runx1t1	-0.280881	0.0134978
in-Ndnf	Slc24a2	-0.338848	0.0137632
in-Ndnf	Slit3	0.379447	0.0140259
in-Ndnf	Pcdh11x	-0.308353	0.0140438
in-Ndnf	Gria4	-0.286108	0.0140926
in-Ndnf	Pitpnm3	0.273456	0.0140926
in-Ndnf	Rora	-0.359673	0.0145138
in-Ndnf	Arhgap26	-0.353399	0.0149245
in-Ndnf	Aff2	-0.299275	0.0154235
in-Ndnf	Dpp6	0.304769	0.0157528
in-Ndnf	Hs3st5	-0.338531	0.0160768
in-Ndnf	Pag1	0.277614	0.0161912
in-Ndnf	Lrrtm4	0.432863	0.0174132
in-Ndnf	Tenm4	-0.329323	0.0176183
in-Ndnf	Cntn6	-0.288756	0.0177381
in-Ndnf	Grik4	-0.296636	0.0188785
in-Ndnf	Mgat4c	-0.504746	0.0203754
in-Ndnf	Sh3rf3	0.306557	0.0208327
in-Ndnf	9530059O14Rik	0.330888	0.0220906
in-Ndnf	Slc8a1	0.343036	0.022277
in-Ndnf	Ralgapa2	-0.284393	0.0226299
in-Ndnf	Rgs6	0.433734	0.0227164
in-Ndnf	Kcnh7	-0.36704	0.022966
in-Ndnf	Csmd2	-0.320965	0.023108
in-Ndnf	Tox	-0.295204	0.023108
in-Ndnf	Kcnc2	-0.388936	0.0231463
in-Ndnf	Pip5k1b	0.328539	0.0241027
in-Ndnf	Fnbp1	-0.274663	0.0252295
in-Ndnf	Prkca	0.331138	0.0256363
in-Ndnf	Mast4	-0.30543	0.0284757
in-Ndnf	A830018L16Rik	-0.310013	0.0294717
in-Ndnf	Sorcs1	0.378608	0.0313737
in-Ndnf	Cdk14	-0.297615	0.0338694
in-Ndnf	Shisa9	-0.324373	0.0351581
in-Ndnf	Vat1l	-0.279278	0.0404592
in-Ndnf	Frmpd4	0.352015	0.0417616
in-Ndnf	Thsd7b	-0.279853	0.0458527
in-Ndnf	Rab3c	-0.290278	0.0463653
in-Ndnf	Alcam	-0.350685	0.0466014
in-Ndnf	Grip1	0.297554	0.0478144
in-Ndnf	Cntnap5c	-0.294677	0.048631
in-Pv	Hbb-bs	0.410601	9.64457e-35
in-Pv	mt-Rnr2	-0.41866	5.09133e-32
in-Pv	mt-Rnr1	-0.422999	7.64021e-28
in-Pv	Cntnap5c	0.398207	1.54204e-06
in-Pv	Gm26905	0.297926	2.20329e-05
in-Pv	Grin2a	-0.280773	0.00491251
in-Sst	Ttr	-0.328775	6.52265e-41
in-Sst	mt-Rnr2	-0.463838	3.34208e-32
in-Sst	mt-Rnr1	-0.507136	1.14647e-28
in-Sst	Mir6236	0.381744	2.91708e-20
in-Sst	Hbb-bs	0.333037	4.06853e-17
in-Sst	Apoe	0.314154	1.14278e-12
in-Sst	mt-Nd4	-0.278639	2.90389e-07
in-Sst	Car10	-0.275458	0.0003013
in-Sv2c	Ttr	-0.411957	2.80914e-110
in-Sv2c	mt-Rnr2	-0.498163	1.62747e-108
in-Sv2c	mt-Rnr1	-0.481902	2.92998e-67
in-Sv2c	Hbb-bs	0.464662	3.74818e-62
in-Sv2c	Mir6236	0.44449	1.1411e-57
in-Sv2c	Hs6st3	0.3759	6.12018e-52
in-Sv2c	Tenm2	-0.379196	5.66257e-50
in-Sv2c	Cacnb2	0.366896	1.36208e-49
in-Sv2c	Cadm1	-0.507632	1.59348e-46
in-Sv2c	Cnr1	0.407604	1.24781e-41
in-Sv2c	mt-Nd4	-0.351445	6.71214e-38
in-Sv2c	Zbtb20	-0.350321	2.07581e-36
in-Sv2c	Sltm	-0.318477	2.28241e-36
in-Sv2c	Gm44511	-0.315105	8.39201e-34
in-Sv2c	Prkg1	-0.467095	5.17429e-30
in-Sv2c	Srgap1	0.335206	7.33793e-29
in-Sv2c	Ldlrad4	0.347034	2.87709e-25
in-Sv2c	Actn2	0.2904	2.95824e-23
in-Sv2c	Kcnk2	0.298262	1.83962e-22
in-Sv2c	Cdh13	0.298804	2.90817e-22
in-Sv2c	Clvs1	0.278409	8.30222e-22
in-Sv2c	Gm28905	0.330708	8.30222e-22
in-Sv2c	Kirrel3	-0.378261	8.13957e-21
in-Sv2c	Wbscr17	0.321112	2.90122e-20
in-Sv2c	Gm10848	0.27334	8.437e-20
in-Sv2c	March1	-0.318993	3.3295e-18
in-Sv2c	Pde4b	-0.389806	9.78987e-18
in-Sv2c	Sorcs3	-0.332086	4.32598e-17
in-Sv2c	Cdh18	0.314716	2.57355e-16
in-Sv2c	Gm15155	0.278251	3.89183e-16
in-Sv2c	Erbb4	-0.297647	1.86121e-15
in-Sv2c	Tenm3	-0.310998	3.03894e-15
in-Sv2c	Dpp10	-0.292168	3.43952e-15
in-Sv2c	Kcnb2	-0.272629	1.17078e-13
in-Sv2c	Gm26905	0.273425	3.62983e-12
in-Sv2c	Asic2	-0.285728	1.49129e-11
in-Sv2c	Kctd8	-0.273097	2.11945e-10
in-Vip	mt-Rnr2	-0.502255	1.21044e-38
in-Vip	Hbb-bs	0.466142	2.42176e-26
in-Vip	mt-Rnr1	-0.428499	3.79925e-19
in-Vip	Rps29	-0.273095	1.59014e-09
in-Vip	AC149090.1	-0.293125	2.3129e-09
in-Vip	Camk1d	0.280403	3.07071e-08
in-Vip	mt-Cytb	-0.280543	1.37809e-06
in-Vip	mt-Nd4	-0.288108	1.55036e-06
L5-PT	Hbb-bs	0.496231	1.26537e-21
L5-PT	Ttr	-0.299636	1.69375e-21
L5-PT	mt-Rnr2	-0.404797	1.07973e-20
L5-PT	mt-Rnr1	-0.463686	3.97922e-16
L5-PT	Mir6236	0.37745	1.72501e-10
L5-PT	Rps29	-0.369391	1.30821e-08
MG	Ttr	-0.767398	4.97983e-70
MG	1700112E06Rik	0.938661	6.97444e-54
MG	mt-Rnr2	-0.442052	2.05168e-53
MG	Gpnmb	0.521382	8.48379e-47
MG	Hbb-bs	0.828274	1.60885e-43
MG	Anapc15	0.681132	3.45195e-42
MG	Fnip2	0.729757	3.61999e-41
MG	mt-Rnr1	-0.607195	8.71394e-41
MG	Apoe	0.815955	8.43086e-38
MG	Arhgap24	0.649567	2.63933e-28
MG	Mir6236	0.614773	2.02583e-26
MG	Rftn1	0.498183	6.25874e-24
MG	Myo5a	0.527912	2.94508e-22
MG	Myo1f	0.573529	2.26207e-20
MG	Hba-a1	0.385977	1.98686e-19
MG	Cd84	0.423403	3.01901e-17
MG	Apbb2	0.472278	2.62755e-16
MG	Cadm1	0.471645	4.38978e-16
MG	Lyst	0.40897	5.57084e-16
MG	Camk1d	0.372565	7.15155e-16
MG	Fam171a2	0.308224	7.15155e-16
MG	mt-Nd4	-0.498825	1.35655e-15
MG	Cacna1d	0.473596	1.20129e-14
MG	Plekhm2	0.328375	4.97668e-14
MG	Snx29	0.435502	2.55282e-13
MG	Pnpla7	0.406756	3.9552e-13
MG	Gab2	0.485484	6.34081e-13
MG	Apobec1	0.324146	1.56451e-12
MG	Cacna1a	0.456078	2.75958e-12
MG	Man1c1	0.374969	5.26329e-11
MG	Enpp2	-0.332703	6.88486e-11
MG	Lsamp	-0.430378	3.51245e-10
MG	Snx24	0.356675	1.95577e-09
MG	Sipa1l2	0.327184	5.27512e-09
MG	mt-Cytb	-0.377249	6.00986e-09
MG	Nrg3	-0.383494	1.63507e-08
MG	Cadm2	-0.344678	2.22741e-08
MG	Lrp1b	-0.386691	2.95403e-08
MG	St6gal1	0.287539	3.26056e-08
MG	Cx3cr1	-0.367069	8.42523e-08
MG	Nrxn1	-0.333845	9.00184e-08
MG	Prkg1	0.303935	1.50956e-07
MG	Kcnip4	-0.356301	1.8767e-07
MG	Rps29	-0.30665	1.8767e-07
MG	Tbc1d22a	0.296052	1.88353e-07
MG	Csmd1	-0.372944	2.74279e-07
MG	Pcdh9	-0.296225	2.76483e-07
MG	Cerk	0.288957	5.03065e-07
MG	Nav3	-0.357898	5.03065e-07
MG	Cacnb2	-0.331129	1.64318e-06
MG	Lingo2	-0.285949	4.01524e-06
MG	Lrrc4c	-0.327005	4.28293e-06
MG	mt-Nd2	-0.28742	5.22141e-06
MG	Sgcz	-0.303334	5.96922e-06
MG	Nkain2	-0.314895	1.13269e-05
MG	Tenm2	-0.287074	1.17095e-05
MG	Pcp4	0.302446	1.59546e-05
MG	Wipf1	0.27254	1.96404e-05
MG	Hpgds	0.288041	3.06117e-05
MG	Selplg	-0.287251	3.06117e-05
MG	Dnmt3a	0.270313	4.24187e-05
MG	Dlg2.1	-0.293059	0.000107839
MG	Epb41l2	0.303091	0.00012522
MG	Il1rapl1	-0.284289	0.000194278
MG	Cntnap2	-0.279282	0.000194611
MG	Fgf14	-0.274197	0.000341892
MG	Nrxn3	-0.270157	0.000459767
MG	Csmd3	-0.31547	0.000809556
OL	Adam11	0.604296	0
OL	Ttr	-0.579428	0
OL	Hbb-bs	0.792119	9.11040583723283e-316
OL	mt-Rnr2	-0.350188	4.77873e-241
OL	Mir6236	0.616406	2.46977e-193
OL	mt-Rnr1	-0.478122	7.4113e-191
OL	Camk1d	0.544843	3.15581e-173
OL	Apoe	0.494158	1.98518e-127
OL	Hba-a1	0.32387	4.85579e-107
OL	C4b	0.306727	1.67368e-72
OL	mt-Nd4	-0.387632	1.30699e-70
OL	mt-Cytb	-0.352842	8.93979e-63
OL	Dpyd	0.343026	2.25562e-59
OL	Nrxn3	-0.338087	6.87602e-59
OL	Kirrel3	0.401485	6.32517e-56
OL	Kcnip4	-0.319622	2.78804e-54
OL	Nrg3	-0.335963	3.38253e-54
OL	Lsamp	-0.331027	1.34248e-52
OL	Pcp4	0.304269	5.25444e-52
OL	Csmd1	-0.285121	6.5588e-37
OL	Fgf14	-0.271465	3.60229e-34
OL	Ptgds	0.273751	1.13819e-27
OPC	Ttr	-0.574594	5.50065e-39
OPC	mt-Rnr2	-0.499634	9.20582e-29
OPC	mt-Rnr1	-0.660731	1.84511e-27
OPC	Hbb-bs	0.545067	1.95353e-19
OPC	Mir6236	0.447001	5.09e-16
OPC	mt-Cytb	-0.421627	1.12623e-10
OPC	mt-Nd4	-0.410623	4.52448e-09
OPC	Camk1d	0.305269	1.95085e-07
OPC	mt-Nd2	-0.319245	2.76013e-07
OPC	Apoe	0.295703	7.68315e-06
OPC	Rps29	-0.321167	3.94033e-05
OPC	Lhfpl3	0.30235	0.00399924
OPC	Fhit	0.287945	0.00410447
PER	Ttr	-0.69614	1.12586e-37
PER	mt-Rnr2	-0.565127	2.14893e-35
PER	mt-Rnr1	-0.684101	8.40933e-29
PER	Hbb-bs	0.807328	1.17795e-27
PER	Mir6236	0.566754	1.20764e-19
PER	Camk1d	0.513848	2.18217e-17
PER	Hbb-bt	0.365672	1.55202e-14
PER	Lsamp	-0.602693	1.71987e-13
PER	Pcdh9	-0.489165	1.71987e-13
PER	Nrxn3	-0.501742	8.49473e-11
PER	mt-Cytb	-0.515096	1.1953e-10
PER	Hba-a2	0.349642	1.34769e-10
PER	Itgbl1	0.326075	1.8355e-09
PER	Mir99ahg	0.438184	5.92691e-09
PER	Fmnl2	0.414948	1.89353e-08
PER	Fam155a	-0.410741	5.78162e-08
PER	Nrxn1	-0.36456	9.80566e-08
PER	Eya2	0.403577	1.57581e-07
PER	Fbxl7	0.494197	5.42587e-07
PER	mt-Co1	-0.311444	7.22529e-07
PER	mt-Nd1	-0.376357	1.42383e-06
PER	mt-Nd4	-0.425275	1.71004e-06
PER	Rps29	-0.393366	1.71803e-06
PER	Bmp6	0.472274	2.81955e-06
PER	Syt1	-0.296242	2.81955e-06
PER	Enpp2	-0.363044	3.35399e-06
PER	Cped1	0.516337	4.47289e-06
PER	Foxp1	0.399684	4.47289e-06
PER	Bicc1	0.402193	6.77583e-06
PER	Nxn	0.312651	6.78159e-06
PER	Hba-a1	0.287773	8.63554e-06
PER	mt-Nd2	-0.351029	9.28594e-06
PER	Foxp2	0.391307	1.02238e-05
PER	Apoe	0.367075	1.40298e-05
PER	Cadm2	-0.3362	1.65629e-05
PER	Lrp1b	-0.37255	1.65629e-05
PER	Meg3	-0.335738	1.65629e-05
PER	Nrg3	-0.342075	1.65629e-05
PER	Fkbp5	0.327985	2.05458e-05
PER	Grm7	-0.327544	2.83155e-05
PER	Neat1	0.359179	4.06903e-05
PER	Plxna2	0.321426	4.1874e-05
PER	Naaladl2	0.330669	4.97661e-05
PER	Lingo2	-0.302307	5.33213e-05
PER	Ptprd	-0.291238	5.49714e-05
PER	Il1rapl1	-0.340804	6.45074e-05
PER	Kcnip4	-0.323717	7.03841e-05
PER	Lrrc4c	-0.341499	8.82617e-05
PER	Car10	-0.282388	9.18263e-05
PER	Kcnd2	-0.308679	0.000170951
PER	Adgrb3	-0.323059	0.000172852
PER	Kcnh7	-0.31008	0.000173561
PER	Pbx3	0.284137	0.000174143
PER	Lrrtm4	-0.318284	0.000251246
PER	Pard3	0.33075	0.000263087
PER	Cadps	-0.292207	0.000425452
PER	Grin2a	-0.298519	0.00042947
PER	Rere	0.28852	0.000534037
PER	Ust	0.301662	0.000598813
PER	Phldb2	0.315071	0.000798291
PER	Colec12	0.29402	0.00116007
PER	Dlg2.1	-0.291715	0.00150693
PER	Opcml	-0.28666	0.00202565
PER	Mdga2	-0.276395	0.00253515
PER	Rbms3	0.330822	0.00274264
PER	Zfhx4	0.27014	0.00276323
PER	Rora	0.348952	0.00320553
PER	Tmtc1	0.299067	0.00323953
PER	Gmds	0.306007	0.00327502
PER	Cntnap2	-0.273938	0.00445091
PER	Tcf12	0.279622	0.0063312
PER	Pde4d	-0.274811	0.00963815
