# Supplementary material for: Astroglial toxicity promotes synaptic degeneration in the thalamocortical circuit in frontotemporal dementia with GRN mutations
Source: J Clin Invest. 2023 Mar 15;133(6):e164919. doi: 10.1172/JCI164919 (PMC10014110; doi:10.1172/JCI164919)
Supplement: Supplemental table 4 [file jci-133-164919-s065.xlsx]

## Sheet: A.MG
Supplementary Table 4A. Metascape Analysis - Microglia - hTH vs hFCX vs mTH vs mFCX (related to Figures 3, 4 and 5)
GroupID	Category	Term	Description	LogP	Log(q-value)	InTerm_InList	Genes	Symbols
1_Summary	GO Biological Processes	GO:0120035	regulation of plasma membrane bounded cell projection organization	-14.217	-10.1189	41/722	348,411,2904,4067,4208,4504,4780,5025,5027,5168,6616,6857,7046,8826,9839,10163,11141,22854,23077,23303,25771,26053,26115,51466,51761,57118,57451,57554,57580,57688,57689,57698,64805,65009,83478,84894,89795,91584,114788,120892,221935,274,463,5121,7077,7532,1524,3091,3479,8650,26011,9378,1436,3055,6678,9886,54751,55843,114793,221472,473,4205,5592,8440,23380,55619	APOE,ARSB,GRIN2B,LYN,MEF2C,MT3,NFE2L2,P2RX4,P2RX7,ENPP2,SNAP25,SYT1,TGFBR1,IQGAP1,ZEB2,WASF2,IL1RAPL1,NTNG1,MYCBP2,KIF13B,TBC1D22A,AUTS2,TANC2,EVL,ATP8A2,CAMK1D,TENM2,LRRC7,PREX1,ZSWIM6,LRRC4C,SHTN1,P2RY12,NDRG4,ARHGAP24,LINGO1,NAV3,PLXNA4,CSMD3,LRRK2,SDK1,BIN1,ZFHX3,PCP4,TIMP2,YWHAG,CX3CR1,HIF1A,IGF1,NUMB,TENM4,NRXN1,CSF1R,HCK,SPARC,RHOBTB1,FBLIM1,ARHGAP15,FMNL2,FGD2,RERE,MEF2A,PRKG1,NCK2,SRGAP2…
2_Summary	GO Biological Processes	GO:0006935	chemotaxis	-13.9056	-9.9715	32/656	214,323,1130,1234,1436,1524,2321,3570,3958,4067,4983,5025,5144,5295,5578,5795,7114,7941,9369,9378,10457,10718,23077,51466,51571,57118,57580,57688,64805,65125,91584,112616,29,481,962,975,3055,3635,6404,8832,10461,23143,81704,718,1051,3315,9450,23328,120892,283131	ALCAM,APBB2,LYST,CCR5,CSF1R,CX3CR1,FLT1,IL6R,LGALS3,LYN,OPHN1,P2RX4,PDE4D,PIK3R1,PRKCA,PTPRJ,TMSB4X,PLA2G7,NRXN3,NRXN1,GPNMB,NRG3,MYCBP2,EVL,CYRIB,CAMK1D,PREX1,ZSWIM6,P2RY12,WNK1,PLXNA4,CMTM7,ABR,ATP1B1,CD48,CD81,HCK,INPP5D,SELPLG,CD84,MERTK,LRCH1,DOCK8,C3,CEBPB,HSPB1,LY86,SASH1,LRRK2,NEAT1
3_Summary	GO Biological Processes	GO:0045055	regulated exocytosis	-13.4343	-9.71273	42/798	29,411,488,718,776,783,1191,1471,1508,1520,2512,2799,3043,3055,3304,3320,3479,3687,3903,3958,4067,4069,5027,5341,5579,5795,6616,6678,6857,7077,7114,7276,8826,8832,9145,9846,10533,10855,11240,51571,57554,120892,712,6542,7107,27086,57580,146722,942,975,23228,55619	ABR,ARSB,ATP2A2,C3,CACNA1D,CACNB2,CLU,CST3,CTSB,CTSS,FTL,GNS,HBB,HCK,HSPA1B,HSP90AA1,IGF1,ITGAX,LAIR1,LGALS3,LYN,LYZ,P2RX7,PLEK,PRKCB,PTPRJ,SNAP25,SPARC,SYT1,TIMP2,TMSB4X,TTR,IQGAP1,CD84,SYNGR1,GAB2,ATG7,HPSE,PADI2,CYRIB,LRRC7,LRRK2,C1QA,SLC7A2,GPR137B,FOXP1,PREX1,CD300LF,CD86,CD81,PLCL2,DOCK10
4_Summary	GO Biological Processes	GO:1901699	cellular response to nitrogen compound	-13.2604	-9.66382	38/666	339,523,677,773,896,1051,1788,1811,3479,3747,4067,4208,4217,4504,4644,4780,5025,5027,5140,5144,5295,5579,6546,7532,8412,9734,10533,55022,55667,57521,64506,64805,80315,81035,114882,120892,140710,245972,1036,6678,8826,54832,861,1508,1520,11240,27086,57178,64754	APOBEC1,ATP6V1A,ZFP36L1,CACNA1A,CCND3,CEBPB,DNMT3A,SLC26A3,IGF1,KCNC2,LYN,MEF2C,MAP3K5,MT3,MYO5A,NFE2L2,P2RX4,P2RX7,PDE3B,PDE4D,PIK3R1,PRKCB,SLC8A1,YWHAG,BCAR3,HDAC9,ATG7,PID1,DENND4C,RPTOR,CPEB1,P2RY12,CPEB4,COLEC12,OSBPL8,LRRK2,SOGA1,ATP6V0D2,CDO1,SPARC,IQGAP1,VPS13C,RUNX1,CTSB,CTSS,PADI2,FOXP1,ZMIZ1,SMYD3
5_Summary	GO Biological Processes	GO:0030036	actin cytoskeleton organization	-13.1153	-9.6156	39/708	29,274,825,1436,2037,3055,4205,4208,4542,4643,4644,4983,5295,5341,5592,7046,7114,7456,8440,8826,9168,9844,9873,9886,10163,26053,51466,51571,54822,57580,57591,57698,85464,90627,94134,114793,221472,285590,342184,348,1191,1471,3304,5033,89795,488,5144,3320,3958,4286,5027,5578,5795,9378,11141,57451,57600,64805,96459,158038,54751,23077,3778,4504,57521,91584,6546,120892,3091,3479,6857,7532,54832,80821	ABR,BIN1,CAPN3,CSF1R,EPB41L2,HCK,MEF2A,MEF2C,MYO1F,MYO1E,MYO5A,OPHN1,PIK3R1,PLEK,PRKG1,TGFBR1,TMSB4X,WIPF1,NCK2,IQGAP1,TMSB10,ELMO1,FCHSD2,RHOBTB1,WASF2,AUTS2,EVL,CYRIB,TRPM7,PREX1,MRTFA,SHTN1,SSH2,STARD13,ARHGAP12,FMNL2,FGD2,SH3PXD2B,FMN1,APOE,CLU,CST3,HSPA1B,P4HA1,NAV3,ATP2A2,PDE4D,HSP90AA1,LGALS3,MITF,P2RX7,PRKCA,PTPRJ,NRXN1,IL1RAPL1,TENM2,FNIP2,P2RY12,FNIP1,LINGO2,FBLIM1,MYCBP2,KCNMA1,MT3,RPT…
6_Summary	GO Biological Processes	GO:0030335	positive regulation of cell migration	-12.5072	-9.14299	34/567	1436,1524,2321,3091,3315,3479,3570,3687,3958,4067,4780,5025,5168,5295,5578,6546,6678,7046,7114,7941,8650,8826,9734,10457,23328,27086,27161,57118,57580,57698,64115,64805,65125,81704,348,411,4208,6672,9839,10163,23380,51466,84159,90627,161742,677,718,861,4643,5140,5579,6303,6934,7498,10855,57178,83478,196528	CSF1R,CX3CR1,FLT1,HIF1A,HSPB1,IGF1,IL6R,ITGAX,LGALS3,LYN,NFE2L2,P2RX4,ENPP2,PIK3R1,PRKCA,SLC8A1,SPARC,TGFBR1,TMSB4X,PLA2G7,NUMB,IQGAP1,HDAC9,GPNMB,SASH1,FOXP1,AGO2,CAMK1D,PREX1,SHTN1,VSIR,P2RY12,WNK1,DOCK8,APOE,ARSB,MEF2C,SP100,ZEB2,WASF2,SRGAP2,EVL,ARID5B,STARD13,SPRED1,ZFP36L1,C3,RUNX1,MYO1E,PDE3B,PRKCB,SAT1,TCF7L2,XDH,HPSE,ZMIZ1,ARHGAP24,ARID2
7_Summary	GO Biological Processes	GO:0032990	cell part morphogenesis	-12.4965	-9.14299	38/705	214,323,348,473,1436,3320,4205,4504,4983,5168,5295,5578,6857,8650,8826,9369,9378,9839,9846,10163,11141,22854,23077,23303,23380,26047,26053,26115,51466,51761,55022,55619,57688,57689,57698,84894,91584,120892,4208,6507,10461,57580	ALCAM,APBB2,APOE,RERE,CSF1R,HSP90AA1,MEF2A,MT3,OPHN1,ENPP2,PIK3R1,PRKCA,SYT1,NUMB,IQGAP1,NRXN3,NRXN1,ZEB2,GAB2,WASF2,IL1RAPL1,NTNG1,MYCBP2,KIF13B,SRGAP2,CNTNAP2,AUTS2,TANC2,EVL,ATP8A2,PID1,DOCK10,ZSWIM6,LRRC4C,SHTN1,LINGO1,PLXNA4,LRRK2,MEF2C,SLC1A3,MERTK,PREX1
8_Summary	GO Biological Processes	GO:0007264	small GTPase mediated signal transduction	-12.3219	-9.08096	32/510	29,348,394,1124,1795,3479,4067,4983,7077,8412,9771,9844,9886,10163,10260,22898,23380,26053,51571,55619,55667,55843,57568,57580,57698,79658,81704,83478,90627,94134,153020,221472,5592,7107,8826,23143,25771,64744,65125,91584,120892,481,942,2321,2904,4208,4217,5341,7114,7498,64115,64805	ABR,APOE,ARHGAP5,CHN2,DOCK3,IGF1,LYN,OPHN1,TIMP2,BCAR3,RAPGEF5,ELMO1,RHOBTB1,WASF2,DENND4A,DENND3,SRGAP2,AUTS2,CYRIB,DOCK10,DENND4C,ARHGAP15,SIPA1L2,PREX1,SHTN1,ARHGAP10,DOCK8,ARHGAP24,STARD13,ARHGAP12,RASGEF1B,FGD2,PRKG1,GPR137B,IQGAP1,LRCH1,TBC1D22A,SMAP2,WNK1,PLXNA4,LRRK2,ATP1B1,CD86,FLT1,GRIN2B,MEF2C,MAP3K5,PLEK,TMSB4X,XDH,VSIR,P2RY12
9_Summary	GO Biological Processes	GO:0034762	regulation of transmembrane transport	-12.2932	-9.08096	34/577	274,481,718,773,776,783,785,817,825,1520,1740,2259,2904,3479,3747,3751,3778,3786,4067,4205,4208,4644,4780,5027,5144,5295,5579,6546,7114,55022,57554,65125,80333,114882,348,1051,3958,5025,6857,8832,51669,51761,64805,154215,488,523,1234,4519,4538,6507,6616,54822,55858,57419,81615,245972,728215,145389	BIN1,ATP1B1,C3,CACNA1A,CACNA1D,CACNB2,CACNB4,CAMK2D,CAPN3,CTSS,DLG2,FGF14,GRIN2B,IGF1,KCNC2,KCND2,KCNMA1,KCNQ3,LYN,MEF2A,MEF2C,MYO5A,NFE2L2,P2RX7,PDE4D,PIK3R1,PRKCB,SLC8A1,TMSB4X,PID1,LRRC7,WNK1,KCNIP4,OSBPL8,APOE,CEBPB,LGALS3,P2RX4,SYT1,CD84,SARAF,ATP8A2,P2RY12,NKAIN2,ATP2A2,ATP6V1A,CCR5,CYTB,ND4,SLC1A3,SNAP25,TRPM7,TMEM165,SLC24A3,TMEM163,ATP6V0D2,FAM155A,SLC38A6
10_Summary	GO Biological Processes	GO:0002521	leukocyte differentiation	-11.6806	-8.71239	32/539	677,861,942,975,1051,1436,3635,3958,4067,4208,4286,5295,5452,5578,5795,7107,9644,9734,9846,10320,10461,23228,27086,55619,56975,57178,57580,64115,79705,96459,112616,139716,3091,3304,5579,10163,54790,4780,10443	ZFP36L1,RUNX1,CD86,CD81,CEBPB,CSF1R,INPP5D,LGALS3,LYN,MEF2C,MITF,PIK3R1,POU2F2,PRKCA,PTPRJ,GPR137B,SH3PXD2A,HDAC9,GAB2,IKZF1,MERTK,PLCL2,FOXP1,DOCK10,FAM20C,ZMIZ1,PREX1,VSIR,LRRK1,FNIP1,CMTM7,GAB3,HIF1A,HSPA1B,PRKCB,WASF2,TET2,NFE2L2,N4BP2L2
11_Summary	GO Biological Processes	GO:0070838	divalent metal ion transport	-11.6514	-8.708	30/475	274,481,488,773,776,783,785,817,825,1234,2259,2904,3958,4067,4504,4644,5025,5027,5144,5579,6546,8832,51669,54822,55858,57419,64072,64805,81615,728215,348,523,1524,1811,2512,2911,3091,3778,23312,120892,245972,5592,3747,3751,3786,4208,9378,54532,55022,65125,80333,154215,3479,5341,5795,123,718,6646,6672,7114,9168,54832,114882,4205,26047,5140,5578,29,3043,10659,26509,84909,137868,3687,11343,26011,517…	BIN1,ATP1B1,ATP2A2,CACNA1A,CACNA1D,CACNB2,CACNB4,CAMK2D,CAPN3,CCR5,FGF14,GRIN2B,LGALS3,LYN,MT3,MYO5A,P2RX4,P2RX7,PDE4D,PRKCB,SLC8A1,CD84,SARAF,TRPM7,TMEM165,SLC24A3,CDH23,P2RY12,TMEM163,FAM155A,APOE,ATP6V1A,CX3CR1,SLC26A3,FTL,GRM1,HIF1A,KCNMA1,DMXL2,LRRK2,ATP6V0D2,PRKG1,KCNC2,KCND2,KCNQ3,MEF2C,NRXN1,USP53,PID1,WNK1,KCNIP4,NKAIN2,IGF1,PLEK,PTPRJ,PLIN2,C3,SOAT1,SP100,TMSB4X,TMSB10,VPS13C,OSBPL8,MEF…
12_Summary	GO Biological Processes	GO:0007169	transmembrane receptor protein tyrosine kinase signaling pathway	-10.9958	-8.2121	37/753	523,896,1436,2321,2904,3055,3091,3315,3320,3479,4067,4504,4643,5295,5578,5579,5795,7498,8412,8440,8826,9844,9846,10163,10461,10718,26509,55022,56899,56975,65009,84159,114882,140710,161742,245972,653361,29,718,1130,5027,7456,9886,57118,81035,94134,146722	ATP6V1A,CCND3,CSF1R,FLT1,GRIN2B,HCK,HIF1A,HSPB1,HSP90AA1,IGF1,LYN,MT3,MYO1E,PIK3R1,PRKCA,PRKCB,PTPRJ,XDH,BCAR3,NCK2,IQGAP1,ELMO1,GAB2,WASF2,MERTK,NRG3,MYOF,PID1,ANKS1B,FAM20C,NDRG4,ARID5B,OSBPL8,SOGA1,SPRED1,ATP6V0D2,NCF1,ABR,C3,LYST,P2RX7,WIPF1,RHOBTB1,CAMK1D,COLEC12,ARHGAP12,CD300LF
13_Summary	GO Biological Processes	GO:0099536	synaptic signaling	-10.5704	-7.81889	36/741	29,348,488,773,776,783,785,1524,1740,1838,2259,2904,2911,3751,3786,4208,4644,4983,5025,5027,5334,5579,6507,6616,6857,7532,8525,9145,9378,9873,10718,11141,22854,23228,57689,120892,1191,3043,3320,6542,274,3091,4067,4205,4542,4643,5341,8832,9846,23207,26115,65009,152579,3747,5578,6934,8650,975,5295,6672,29969	ABR,APOE,ATP2A2,CACNA1A,CACNA1D,CACNB2,CACNB4,CX3CR1,DLG2,DTNB,FGF14,GRIN2B,GRM1,KCND2,KCNQ3,MEF2C,MYO5A,OPHN1,P2RX4,P2RX7,PLCL1,PRKCB,SLC1A3,SNAP25,SYT1,YWHAG,DGKZ,SYNGR1,NRXN1,FCHSD2,NRG3,IL1RAPL1,NTNG1,PLCL2,LRRC4C,LRRK2,CLU,HBB,HSP90AA1,SLC7A2,BIN1,HIF1A,LYN,MEF2A,MYO1F,MYO1E,PLEK,CD84,GAB2,PLEKHM2,TANC2,NDRG4,SCFD2,KCNC2,PRKCA,TCF7L2,NUMB,CD81,PIK3R1,SP100,MDFIC
14_Summary	GO Biological Processes	GO:0009611	response to wounding	-10.0578	-7.00527	28/708	348,825,975,1471,1524,3043,3091,3479,4067,4780,5025,5295,5341,5578,5592,6507,6678,7046,8525,9215,10461,10855,26509,57591,64805,81704,83478,113146,3315,5579,1036,7498	APOE,CAPN3,CD81,CST3,CX3CR1,HBB,HIF1A,IGF1,LYN,NFE2L2,P2RX4,PIK3R1,PLEK,PRKCA,PRKG1,SLC1A3,SPARC,TGFBR1,DGKZ,LARGE1,MERTK,HPSE,MYOF,MRTFA,P2RY12,DOCK8,ARHGAP24,AHNAK2,HSPB1,PRKCB,CDO1,XDH
15_Summary	GO Biological Processes	GO:0046649	lymphocyte activation	-9.55515	-6.96399	35/767	677,861,896,942,975,1051,3479,3635,3958,4067,4208,5027,5295,5452,5579,5795,8440,9734,10320,10457,10461,10808,23228,23303,23705,27086,51571,55619,55824,57178,57580,64115,81704,96459,112616,29,348,825,5341,5578,5592,6542,7107,8832,9846,120892,146722,4780,8525,10443,11240,23143,54625,1191,1436,463,5140,8826,64805,65125,91584,342184,1524,6404	ZFP36L1,RUNX1,CCND3,CD86,CD81,CEBPB,IGF1,INPP5D,LGALS3,LYN,MEF2C,P2RX7,PIK3R1,POU2F2,PRKCB,PTPRJ,NCK2,HDAC9,IKZF1,GPNMB,MERTK,HSPH1,PLCL2,KIF13B,CADM1,FOXP1,CYRIB,DOCK10,PAG1,ZMIZ1,PREX1,VSIR,DOCK8,FNIP1,CMTM7,ABR,APOE,CAPN3,PLEK,PRKCA,PRKG1,SLC7A2,GPR137B,CD84,GAB2,LRRK2,CD300LF,NFE2L2,DGKZ,N4BP2L2,PADI2,LRCH1,PARP14,CLU,CSF1R,ZFHX3,PDE3B,IQGAP1,P2RY12,WNK1,PLXNA4,FMN1,CX3CR1,SELPLG
16_Summary	GO Biological Processes	GO:0033674	positive regulation of kinase activity	-9.54987	-6.96399	31/615	896,942,975,1191,1436,1795,2321,2911,3320,3479,3570,4067,4217,4504,5027,7046,7316,8525,8826,9839,10461,10718,23328,29969,57521,64805,65125,114882,120892,221472,653361,348,5578,5795,7077,7498,8412,10457,65009,344558,3315,6546,7532,161742	CCND3,CD86,CD81,CLU,CSF1R,DOCK3,FLT1,GRM1,HSP90AA1,IGF1,IL6R,LYN,MAP3K5,MT3,P2RX7,TGFBR1,UBC,DGKZ,IQGAP1,ZEB2,MERTK,NRG3,SASH1,MDFIC,RPTOR,P2RY12,WNK1,OSBPL8,LRRK2,FGD2,NCF1,APOE,PRKCA,PTPRJ,TIMP2,XDH,BCAR3,GPNMB,NDRG4,SH3RF3,HSPB1,SLC8A1,YWHAG,SPRED1
17_Summary	GO Biological Processes	GO:0002253	activation of immune response	-8.78439	-6.32509	33/740	712,718,861,975,1191,1508,1520,1998,3055,3075,3304,3320,3635,3958,4067,4208,5144,5295,5579,5795,7316,7456,8525,9844,10163,23180,23228,27086,55824,65125,80216,81035,146722,9846	C1QA,C3,RUNX1,CD81,CLU,CTSB,CTSS,ELF2,HCK,CFH,HSPA1B,HSP90AA1,INPP5D,LGALS3,LYN,MEF2C,PDE4D,PIK3R1,PRKCB,PTPRJ,UBC,WIPF1,DGKZ,ELMO1,WASF2,RFTN1,PLCL2,FOXP1,PAG1,WNK1,ALPK1,COLEC12,CD300LF,GAB2
18_Summary	GO Biological Processes	GO:0048589	developmental growth	-8.06865	-5.74546	30/670	214,348,677,825,975,3320,3479,4208,4504,5144,6299,6857,7046,8826,9215,9839,26011,26053,29123,50515,51761,57178,57698,65009,84159,85301,91584,196528,285590,342184,323,817,3304,5795,10718,55384,57521,3091,23180,29967	ALCAM,APOE,ZFP36L1,CAPN3,CD81,HSP90AA1,IGF1,MEF2C,MT3,PDE4D,SALL1,SYT1,TGFBR1,IQGAP1,LARGE1,ZEB2,TENM4,AUTS2,ANKRD11,CHST11,ATP8A2,ZMIZ1,SHTN1,NDRG4,ARID5B,COL27A1,PLXNA4,ARID2,SH3PXD2B,FMN1,APBB2,CAMK2D,HSPA1B,PTPRJ,NRG3,MEG3,RPTOR,HIF1A,RFTN1,LRP12
19_Summary	GO Biological Processes	GO:0072593	reactive oxygen species metabolic process	-7.88342	-5.61418	19/288	1191,1524,3039,3043,3091,3320,4504,4536,4780,5025,5027,6542,7498,9644,55022,57580,120892,285590,653361,6507	CLU,CX3CR1,HBA1,HBB,HIF1A,HSP90AA1,MT3,ND2,NFE2L2,P2RX4,P2RX7,SLC7A2,XDH,SH3PXD2A,PID1,PREX1,LRRK2,SH3PXD2B,NCF1,SLC1A3
20_Summary	GO Biological Processes	GO:0048771	tissue remodeling	-7.85585	-5.3073	13/182	29,1436,1471,3091,3635,4208,4286,5578,7107,10457,10461,79705,338773,5027,776,783,825,3315,3320,4069,5025,6672,9215,29123,64072,137868,4067,5295,1051	ABR,CSF1R,CST3,HIF1A,INPP5D,MEF2C,MITF,PRKCA,GPR137B,GPNMB,MERTK,LRRK1,TMEM119,P2RX7,CACNA1D,CACNB2,CAPN3,HSPB1,HSP90AA1,LYZ,P2RX4,SP100,LARGE1,ANKRD11,CDH23,SGCZ,LYN,PIK3R1,CEBPB

## Sheet: B.AST
Supplementary Table 4B. Metascape Analysis - Astrocytes - hTH vs hFCX vs mTH vs mFCX (related to Figures 3, 4 and 5)
GroupID	Category	Term	Description	LogP	Log(q-value)	InTerm_InList	Genes	Symbols
1_Summary	CORUM	CORUM:306	Ribosome, cytoplasmic	-86.0924	-81.6251	44/80	2197,3921,4736,6124,6125,6132,6134,6135,6137,6138,6141,6143,6147,6152,6155,6156,6159,6161,6165,6176,6181,6187,6188,6191,6193,6194,6201,6202,6203,6205,6206,6207,6208,6209,6217,6222,6223,6228,6229,6230,6233,6235,9045,23521,1915,1936,6727,10399,2697,11345,4549,4550,4904,7846,7314,3725,1410,2353,2950,3021,4493,4495,4502,4504,5052,8364,347733,689,7431,2752,1191,183,348,1363,10267,2670,324,567,667,1008…	FAU,RPSA,RPL10A,RPL4,RPL5,RPL8,RPL10,RPL11,RPL13,RPL15,RPL18,RPL19,RPL23A,RPL24,RPL27,RPL30,RPL29,RPL32,RPL35A,RPLP1,RPLP2,RPS2,RPS3,RPS4X,RPS5,RPS6,RPS7,RPS8,RPS9,RPS11,RPS12,RPS13,RPS14,RPS15,RPS16,RPS18,RPS19,RPS23,RPS24,RPS25,RPS27A,RPS29,RPL14,RPL13A,EEF1A1,EEF1D,SRP14,RACK1,GJA1,GABARAPL2,RNR1,RNR2,YBX1,TUBA1A,UBB,JUN,CRYAB,FOS,GSTP1,H3-3B,MT1E,MT1G,MT2A,MT3,PRDX1,H4C3,TUBB2B,BTF3,VIM,GLUL,…
2_Summary	GO Cellular Components	GO:0098794	postsynapse	-37.0594	-34.2355	78/641	114,120,287,577,1008,1410,1600,1740,1756,2060,2066,2555,2560,2890,2891,2894,2895,2904,2911,2913,2915,3747,3751,3778,3781,3908,4208,4504,4536,4736,4897,4916,4983,5764,6132,6156,6169,6188,6207,6208,6222,6223,6230,6529,6538,6654,6711,6717,6774,8502,8777,8829,9045,9201,9568,9863,10006,10160,10243,11141,23043,23236,23373,25897,26037,27445,50807,56899,57451,57528,57534,57554,57689,79870,84152,386617,38…	ADCY8,ADD3,ANK2,ADGRB3,CDH10,CRYAB,DAB1,DLG2,DMD,EPS15,ERBB4,GABRA2,GABRB1,GRIA1,GRIA2,GRID1,GRID2,GRIN2B,GRM1,GRM3,GRM5,KCNC2,KCND2,KCNMA1,KCNN2,LAMA2,MEF2C,MT3,ND2,RPL10A,NRCAM,NTRK3,OPHN1,PTN,RPL8,RPL30,RPL38,RPS3,RPS13,RPS14,RPS18,RPS19,RPS25,SLC6A1,SLC6A11,SOS1,SPTBN1,SRI,STAT3,PKP4,MPDZ,NRP1,RPL14,DCLK1,GABBR2,MAGI2,ABI1,FARP1,GPHN,IL1RAPL1,TNIK,PLCB1,CRTC1,RNF19A,SIPA1L1,PCLO,ASAP1,ANKS1B,…
3_Summary	GO Cellular Components	GO:0097060	synaptic membrane	-18.8806	-16.3577	43/387	114,287,1008,1410,1740,1756,2066,2555,2560,2890,2891,2894,2895,2904,2911,2913,2915,3747,3751,3778,4897,4916,6506,6529,6538,6857,8829,9378,9568,9892,10243,11141,22854,23085,57451,57528,57689,93145,134957,386617,388336,440279,729993	ADCY8,ANK2,CDH10,CRYAB,DLG2,DMD,ERBB4,GABRA2,GABRB1,GRIA1,GRIA2,GRID1,GRID2,GRIN2B,GRM1,GRM3,GRM5,KCNC2,KCND2,KCNMA1,NRCAM,NTRK3,SLC1A2,SLC6A1,SLC6A11,SYT1,NRP1,NRXN1,GABBR2,SNAP91,GPHN,IL1RAPL1,NTNG1,ERC1,TENM2,KCTD16,LRRC4C,OLFM2,STXBP5,KCTD8,SHISA6,UNC13C,SHISA9
4_Summary	GO Biological Processes	GO:0120039	plasma membrane bounded cell projection morphogenesis	-16.9005	-14.3877	54/681	348,577,658,780,1123,1600,2697,2737,3320,3475,3908,4504,4756,4854,4897,4916,4983,5364,5578,5764,6092,6285,6654,6696,6711,6857,7314,7976,8829,8997,9201,9355,9369,9378,10006,10160,11141,22854,23043,23114,23189,23499,23768,26037,26047,26053,26999,55740,57689,59352,80031,80243,84623,347733,55022,4208,6507,51057,1955,10461,55604,79834,3725,284,2247,2950,3315,5159,5795,6223,7114,9547,9732,10451,10457,1…	APOE,ADGRB3,BMPR1B,DDR1,CHN1,DAB1,GJA1,GLI3,HSP90AA1,IFRD1,LAMA2,MT3,NEO1,NOTCH3,NRCAM,NTRK3,OPHN1,PLXNB1,PRKCA,PTN,ROBO2,S100B,SOS1,SPP1,SPTBN1,SYT1,UBB,FZD3,NRP1,KALRN,DCLK1,LHX2,NRXN3,NRXN1,ABI1,FARP1,IL1RAPL1,NTNG1,TNIK,NFASC,KANK1,MACF1,FLRT2,SIPA1L1,CNTNAP2,AUTS2,CYFIP2,ENAH,LRRC4C,LGR6,SEMA6D,PREX2,KIRREL3,TUBB2B,PID1,MEF2C,SLC1A3,WDPCP,MEGF9,MERTK,CARMIL1,PEAK1,JUN,ANGPT1,FGF2,GSTP1,HSPB1…
5_Summary	GO Biological Processes	GO:0099537	trans-synaptic signaling	-16.8185	-14.315	56/732	114,183,348,783,1607,1740,2259,2555,2560,2752,2890,2891,2894,2895,2904,2911,2913,2915,3751,3766,3908,4155,4208,4544,4857,4983,5764,6285,6506,6507,6529,6774,6857,8618,9378,9568,10718,11141,11170,11315,22854,23236,23373,23657,25897,26037,27115,27445,57492,57689,114088,114781,347733,388336,440279,729993,1008,2060,2066,4897,4916,6678,6711,8829,23043,23284,63827,84152,93145,3747,4504,6538,6717,7976,98…	ADCY8,AGT,APOE,CACNB2,DGKB,DLG2,FGF14,GABRA2,GABRB1,GLUL,GRIA1,GRIA2,GRID1,GRID2,GRIN2B,GRM1,GRM3,GRM5,KCND2,KCNJ10,LAMA2,MBP,MEF2C,MTNR1B,NOVA1,OPHN1,PTN,S100B,SLC1A2,SLC1A3,SLC6A1,STAT3,SYT1,CADPS,NRXN1,GABBR2,NRG3,IL1RAPL1,FAM107A,PARK7,NTNG1,PLCB1,CRTC1,SLC7A11,RNF19A,SIPA1L1,PDE7B,PCLO,ARID1B,LRRC4C,TRIM9,BTBD9,TUBB2B,SHISA6,UNC13C,SHISA9,CDH10,EPS15,ERBB4,NRCAM,NTRK3,SPARC,SPTBN1,NRP1,TNIK,…
6_Summary	GO Molecular Functions	GO:0019843	rRNA binding	-16.4072	-13.8941	12/64	6125,6132,6135,6147,6188,6191,6193,6203,6205,6207,6208,6222,6201,4904,6156,6187,11315,23521	RPL5,RPL8,RPL11,RPL23A,RPS3,RPS4X,RPS5,RPS9,RPS11,RPS13,RPS14,RPS18,RPS7,YBX1,RPL30,RPS2,PARK7,RPL13A
7_Summary	GO Molecular Functions	GO:0050839	cell adhesion molecule binding	-15.66	-13.1927	45/516	324,667,1008,1363,1936,2023,2060,2247,3303,3696,4854,5052,5214,5578,5764,5795,6138,6147,6152,6159,6164,6187,6696,6711,8502,9045,9369,9378,9414,9588,10006,10399,10457,11315,22854,23085,23499,28513,29119,50807,57451,57689,84623,84978,222256	APC,DST,CDH10,CPE,EEF1D,ENO1,EPS15,FGF2,HSPA1A,ITGB8,NOTCH3,PRDX1,PFKP,PRKCA,PTN,PTPRJ,RPL15,RPL23A,RPL24,RPL29,RPL34,RPS2,SPP1,SPTBN1,PKP4,RPL14,NRXN3,NRXN1,TJP2,PRDX6,ABI1,RACK1,GPNMB,PARK7,NTNG1,ERC1,MACF1,CDH19,CTNNA3,ASAP1,TENM2,LRRC4C,KIRREL3,FRMD5,CDHR3
8_Summary	GO Biological Processes	GO:0007610	behavior	-15.6123	-13.1493	49/609	114,183,238,348,567,577,1471,1600,2353,2697,2737,2890,2894,2904,2911,2915,3725,3751,3766,4208,4212,4543,4544,4857,4862,5660,5764,6285,6414,6506,6507,6529,6774,8997,9369,9378,11315,23236,23284,23373,23657,26047,65009,80243,84152,84623,93145,114781,257194,6484,11170	ADCY8,AGT,ALK,APOE,B2M,ADGRB3,CST3,DAB1,FOS,GJA1,GLI3,GRIA1,GRID1,GRIN2B,GRM1,GRM5,JUN,KCND2,KCNJ10,MEF2C,MEIS2,MTNR1A,MTNR1B,NOVA1,NPAS2,PSAP,PTN,S100B,SELENOP,SLC1A2,SLC1A3,SLC6A1,STAT3,KALRN,NRXN3,NRXN1,PARK7,PLCB1,ADGRL3,CRTC1,SLC7A11,CNTNAP2,NDRG4,PREX2,PPP1R1B,KIRREL3,OLFM2,BTBD9,NEGR1,ST3GAL4,FAM107A
9_Summary	GO Biological Processes	GO:0050808	synapse organization	-15.5386	-13.0799	41/433	348,577,783,1607,1740,2066,2555,2895,2904,2915,4208,4774,4897,4916,4983,5364,5764,6092,6529,6678,7846,8829,8997,9378,9863,10160,10243,11141,22854,23114,23284,23657,23768,26037,27445,57689,63827,84623,388336,400916,440279	APOE,ADGRB3,CACNB2,DGKB,DLG2,ERBB4,GABRA2,GRID2,GRIN2B,GRM5,MEF2C,NFIA,NRCAM,NTRK3,OPHN1,PLXNB1,PTN,ROBO2,SLC6A1,SPARC,TUBA1A,NRP1,KALRN,NRXN1,MAGI2,FARP1,GPHN,IL1RAPL1,NTNG1,NFASC,ADGRL3,SLC7A11,FLRT2,SIPA1L1,PCLO,LRRC4C,BCAN,KIRREL3,SHISA6,CHCHD10,UNC13C
10_Summary	GO Biological Processes	GO:0045664	regulation of neuron differentiation	-15.1193	-12.6648	51/675	183,238,348,567,577,818,1123,1600,2737,2895,3400,3475,4208,4504,4854,4897,4916,5121,5364,5764,5793,6092,6696,6857,6935,7431,8829,8997,9760,9863,11141,22854,22882,23043,23189,23373,23499,26037,50807,51704,57118,57534,57554,57689,65009,80031,81618,221074,221938,257194,347733,324,2904,26053,51057,51196,55604,57451,83478,6285,7976,9378,23284,23768,5592,9201,10006,10160,57492,80243	AGT,ALK,APOE,B2M,ADGRB3,CAMK2G,CHN1,DAB1,GLI3,GRID2,ID4,IFRD1,MEF2C,MT3,NOTCH3,NRCAM,NTRK3,PCP4,PLXNB1,PTN,PTPRG,ROBO2,SPP1,SYT1,ZEB1,VIM,NRP1,KALRN,TOX,MAGI2,IL1RAPL1,NTNG1,ZHX2,TNIK,KANK1,CRTC1,MACF1,SIPA1L1,ASAP1,GPRC5B,CAMK1D,MIB1,LRRC7,LRRC4C,NDRG4,SEMA6D,ITM2C,SLC39A12,MMD2,NEGR1,TUBB2B,APC,GRIN2B,AUTS2,WDPCP,PLCE1,CARMIL1,TENM2,ARHGAP24,S100B,FZD3,NRXN1,ADGRL3,FLRT2,PRKG1,DCLK1,ABI1,FARP1,…
11_Summary	Reactome Gene Sets	R-HSA-112316	Neuronal System	-14.869	-12.4229	39/410	114,783,818,1740,2037,2066,2555,2560,2752,2890,2891,2904,2911,2915,3747,3751,3766,3778,3781,4916,5578,6196,6506,6507,6529,6538,6857,7280,7846,9369,9378,9568,11141,23236,26037,54407,56479,81539,347733,2895,2913,57554,729993,1008,2353,2776,4543,4544,5592,10457,440279,10411,10451,51196,3725,84152,3709,5521,2894,5775,5608	ADCY8,CACNB2,CAMK2G,DLG2,EPB41L2,ERBB4,GABRA2,GABRB1,GLUL,GRIA1,GRIA2,GRIN2B,GRM1,GRM5,KCNC2,KCND2,KCNJ10,KCNMA1,KCNN2,NTRK3,PRKCA,RPS6KA2,SLC1A2,SLC1A3,SLC6A1,SLC6A11,SYT1,TUBB2A,TUBA1A,NRXN3,NRXN1,GABBR2,IL1RAPL1,PLCB1,SIPA1L1,SLC38A2,KCNQ5,SLC38A1,TUBB2B,GRID2,GRM3,LRRC7,SHISA9,CDH10,FOS,GNAQ,MTNR1A,MTNR1B,PRKG1,GPNMB,UNC13C,RAPGEF3,VAV3,PLCE1,JUN,PPP1R1B,ITPR2,PPP2R2B,GRID1,PTPN4,MAP2K6
12_Summary	GO Biological Processes	GO:0009636	response to toxic substance	-14.7529	-12.3109	44/523	348,567,1410,1471,2353,2560,2904,2934,2950,3039,3043,3329,3709,3725,3747,3778,4155,4217,4493,4495,4499,4502,4504,4519,4538,4736,4916,5052,5159,5445,5660,6188,6415,6529,6678,6774,9588,9734,10399,11315,23657,26471,79813,84152,114,1191,3320,3399,4208,6507,3303,3304,3315,4482,4512,4535,5625,6414,183,4536,54541,55022	APOE,B2M,CRYAB,CST3,FOS,GABRB1,GRIN2B,GSN,GSTP1,HBA1,HBB,HSPD1,ITPR2,JUN,KCNC2,KCNMA1,MBP,MAP3K5,MT1E,MT1G,MT1M,MT2A,MT3,CYTB,ND4,RPL10A,NTRK3,PRDX1,PDGFRB,PON2,PSAP,RPS3,SELENOW,SLC6A1,SPARC,STAT3,PRDX6,HDAC9,RACK1,PARK7,SLC7A11,NUPR1,EHMT1,PPP1R1B,ADCY8,CLU,HSP90AA1,ID3,MEF2C,SLC1A3,HSPA1A,HSPA1B,HSPB1,MSRA,COX1,ND1,PRODH,SELENOP,AGT,ND2,DDIT4,PID1
13_Summary	GO Biological Processes	GO:0042391	regulation of membrane potential	-13.0677	-10.6535	38/443	287,783,1756,1811,2259,2555,2560,2697,2776,2890,2894,2895,2904,2911,2915,3725,3747,3751,3766,3778,3781,4208,4544,4897,4916,5764,6717,7314,8671,9378,9630,10399,11315,23373,29119,54532,55022,400916,183,348,567,818,1622,1740,2824,2891,5159,5243,5608,6529,6857,7009,7114,7220,10768,30820,56479,57554,80333,154215,388336,729993,444,3709,23114,26047,6506,10580,6444,10659,9732	ANK2,CACNB2,DMD,SLC26A3,FGF14,GABRA2,GABRB1,GJA1,GNAQ,GRIA1,GRID1,GRID2,GRIN2B,GRM1,GRM5,JUN,KCNC2,KCND2,KCNJ10,KCNMA1,KCNN2,MEF2C,MTNR1B,NRCAM,NTRK3,PTN,SRI,UBB,SLC4A4,NRXN1,GNA14,RACK1,PARK7,CRTC1,CTNNA3,USP53,PID1,CHCHD10,AGT,APOE,B2M,CAMK2G,DBI,DLG2,GPM6B,GRIA2,PDGFRB,ABCB1,MAP2K6,SLC6A1,SYT1,TMBIM6,TMSB4X,TRPC1,AHCYL1,KCNIP1,KCNQ5,LRRC7,KCNIP4,NKAIN2,SHISA6,SHISA9,ASPH,ITPR2,NFASC,CNTNAP2,SL…
14_Summary	Reactome Gene Sets	R-HSA-9006934	Signaling by Receptor Tyrosine Kinases	-12.5731	-10.1627	40/506	348,2060,2066,2247,2261,2353,2560,2670,2904,3315,3320,3399,3400,3709,3908,4208,4916,5159,5578,5795,6196,6233,6285,6654,6678,6696,6774,7314,7316,8829,10006,10451,10718,10768,23118,23768,26018,26999,51741,161742,183,238,284,324,780,1123,2202,4504,4921,5286,5793,8997,10461,10580,23189,23213,23236,23516,26037,51196,54541,55022,56899,65009	APOE,EPS15,ERBB4,FGF2,FGFR3,FOS,GABRB1,GFAP,GRIN2B,HSPB1,HSP90AA1,ID3,ID4,ITPR2,LAMA2,MEF2C,NTRK3,PDGFRB,PRKCA,PTPRJ,RPS6KA2,RPS27A,S100B,SOS1,SPARC,SPP1,STAT3,UBB,UBC,NRP1,ABI1,VAV3,NRG3,AHCYL1,TAB2,FLRT2,LRIG1,CYFIP2,WWOX,SPRED1,AGT,ALK,ANGPT1,APC,DDR1,CHN1,EFEMP1,MT3,DDR2,PIK3C2A,PTPRG,KALRN,MERTK,SORBS1,KANK1,SULF1,PLCB1,SLC39A14,SIPA1L1,PLCE1,DDIT4,PID1,ANKS1B,NDRG4
15_Summary	GO Biological Processes	GO:0042274	ribosomal small subunit biogenesis	-12.1775	-9.71879	10/75	3921,6193,6194,6201,6202,6208,6209,6217,6223,6229	RPSA,RPS5,RPS6,RPS7,RPS8,RPS14,RPS15,RPS16,RPS19,RPS24
16_Summary	GO Biological Processes	GO:0007420	brain development	-11.9225	-9.53792	49/761	238,567,1471,1600,2018,2066,2181,2737,2895,2904,3400,3747,4155,4212,4504,4512,4538,4854,4983,5592,5660,5764,5793,6092,6414,6506,6538,6654,6857,7314,7976,8829,9201,9355,9760,10395,10718,11240,23236,23284,23657,26047,54407,54541,57447,63827,65009,80031,84623	ALK,B2M,CST3,DAB1,EMX2,ERBB4,ACSL3,GLI3,GRID2,GRIN2B,ID4,KCNC2,MBP,MEIS2,MT3,COX1,ND4,NOTCH3,OPHN1,PRKG1,PSAP,PTN,PTPRG,ROBO2,SELENOP,SLC1A2,SLC6A11,SOS1,SYT1,UBB,FZD3,NRP1,DCLK1,LHX2,TOX,DLC1,NRG3,PADI2,PLCB1,ADGRL3,SLC7A11,CNTNAP2,SLC38A2,DDIT4,NDRG2,BCAN,NDRG4,SEMA6D,KIRREL3
17_Summary	Reactome Gene Sets	R-HSA-9613829	Chaperone Mediated Autophagy	-11.2608	-8.88335	10/22	1915,2670,3043,3320,3920,6233,7314,7316,7431,11315,1191	EEF1A1,GFAP,HBB,HSP90AA1,LAMP2,RPS27A,UBB,UBC,VIM,PARK7,CLU
18_Summary	GO Biological Processes	GO:0010942	positive regulation of cell death	-11.0634	-8.69294	47/749	183,324,658,1191,2353,2597,2904,2934,3039,3043,3329,3399,3725,3778,4208,4217,4504,4916,5159,5608,5625,5764,6135,6188,6194,6196,6201,6233,6285,6654,7314,7316,8997,10395,10399,10451,10912,11315,23365,26471,50649,51741,54541,57118,81618,121512,400916	AGT,APC,BMPR1B,CLU,FOS,GAPDH,GRIN2B,GSN,HBA1,HBB,HSPD1,ID3,JUN,KCNMA1,MEF2C,MAP3K5,MT3,NTRK3,PDGFRB,MAP2K6,PRODH,PTN,RPL11,RPS3,RPS6,RPS6KA2,RPS7,RPS27A,S100B,SOS1,UBB,UBC,KALRN,DLC1,RACK1,VAV3,GADD45G,PARK7,ARHGEF12,NUPR1,ARHGEF4,WWOX,DDIT4,CAMK1D,ITM2C,FGD4,CHCHD10
19_Summary	GO Biological Processes	GO:0051345	positive regulation of hydrolase activity	-10.9343	-8.57082	48/783	183,444,577,1123,2247,2261,2776,2904,2934,3303,3329,3725,4155,4208,4217,4916,4983,5159,5364,5660,6188,6654,6774,7114,8502,8601,8829,8997,9732,9863,10395,10399,10411,10451,11345,23236,23365,26037,26999,50807,55616,57186,57584,80243,83478,92154,93627,134957,348,2915,4504,6176,10006,10718,11315,26471,51704,54757,5592,121512,10808	AGT,ASPH,ADGRB3,CHN1,FGF2,FGFR3,GNAQ,GRIN2B,GSN,HSPA1A,HSPD1,JUN,MBP,MEF2C,MAP3K5,NTRK3,OPHN1,PDGFRB,PLXNB1,PSAP,RPS3,SOS1,STAT3,TMSB4X,PKP4,RGS20,NRP1,KALRN,DOCK4,MAGI2,DLC1,RACK1,RAPGEF3,VAV3,GABARAPL2,PLCB1,ARHGEF12,SIPA1L1,CYFIP2,ASAP1,ASAP3,RALGAPA2,ARHGAP21,PREX2,ARHGAP24,MTSS2,TBCK,STXBP5,APOE,GRM5,MT3,RPLP1,ABI1,NRG3,PARK7,NUPR1,GPRC5B,FAM20A,PRKG1,FGD4,HSPH1
20_Summary	KEGG Pathway	ko04724	Glutamatergic synapse	-10.7901	-8.43002	18/114	114,157,2752,2776,2890,2891,2904,2911,2913,2915,3709,5578,6506,6507,7220,23236,54407,81539,818,6196,10411,2697,5159,5592,6654,7280,7846,347733,783,2181,3747,4082,9630,10768,2555,2560,4535,4536,4538,4539,4697,4713,2353,3303,3304,3320,3725,9568,6934,7976,5608,183,3778,10267,10335,23365,1191,4208,57118,1811,8671,3766,324,4854,6194,6696,11345,22808,1471,1607,4828,8997,3781,27445,8622,56479,84152,5521…	ADCY8,GRK3,GLUL,GNAQ,GRIA1,GRIA2,GRIN2B,GRM1,GRM3,GRM5,ITPR2,PRKCA,SLC1A2,SLC1A3,TRPC1,PLCB1,SLC38A2,SLC38A1,CAMK2G,RPS6KA2,RAPGEF3,GJA1,PDGFRB,PRKG1,SOS1,TUBB2A,TUBA1A,TUBB2B,CACNB2,ACSL3,KCNC2,MARCKS,GNA14,AHCYL1,GABRA2,GABRB1,ND1,ND2,ND4,ND4L,NDUFA4,NDUFB7,FOS,HSPA1A,HSPA1B,HSP90AA1,JUN,GABBR2,TCF7L2,FZD3,MAP2K6,AGT,KCNMA1,RAMP1,IRAG1,ARHGEF12,CLU,MEF2C,CAMK1D,SLC26A3,SLC4A4,KCNJ10,APC,NOTCH3,…

## Sheet: C.Neu TH
Supplementary Table 4C. Metascape Analysis - Neurons - hTH vs mTH (related to Figures 3, 4 and 5)
GroupID	Category	Term	Description	LogP	Log(q-value)	InTerm_InList	Genes	Symbols
1_Summary	GO Cellular Components	GO:0098794	postsynapse	-28.6928	-24.3419	59/632	40,107,288,351,477,490,775,815,1131,1410,1600,1630,1838,2066,2550,2555,2561,2567,2892,2895,2899,2903,2905,2911,2913,2915,2917,3337,3708,3747,3751,3778,6132,6529,6616,6695,8499,9228,9743,9758,9890,10243,11141,22883,22941,22986,23236,23426,53616,55607,55619,55914,57282,57451,57528,66000,80059,83992,124925,6855,6857,8745,22854,26059,27255,53942,57706,85445,440279,348,1009,3084,6456,6678,9722,10082,1…	ASIC2,ADCY1,ANK3,APP,ATP1A2,ATP2B1,CACNA1C,CAMK2A,CHRM3,CRYAB,DAB1,DCC,DTNB,ERBB4,GABBR1,GABRA2,GABRB2,GABRG3,GRIA3,GRID2,GRIK3,GRIN2A,GRIN2C,GRM1,GRM3,GRM5,GRM7,DNAJB1,ITPR1,KCNC2,KCND2,KCNMA1,RPL8,SLC6A1,SNAP25,SPOCK1,PPFIA2,DLGAP2,ARHGAP32,FRMPD4,PLPPR4,GPHN,IL1RAPL1,CLSTN1,SHANK2,SORCS3,PLCB1,GRIP1,ADAM22,PPP1R9A,DOCK10,ERBIN,SLC4A10,TENM2,KCTD16,TMEM108,LRRTM4,CTTNBP2,SEZ6,SYP,SYT1,ADAM23,NT…
2_Summary	GO Biological Processes	GO:0099536	synaptic signaling	-23.9265	-20.0528	58/752	40,107,348,351,477,488,801,815,1009,1131,1630,1838,2555,2561,2567,2571,2670,2895,2899,2903,2905,2911,2913,2915,2917,2918,3084,3358,3751,3786,4155,5270,5799,6285,6529,6616,6855,6857,8499,9228,11141,22854,22883,22941,22986,23228,23236,25769,26059,55607,57282,57468,66000,85445,124925,147381,152330,440279,238,1600,2821,3156,5562,5730,8648,53616,55084,79809,84251,84623,89797,257194,338811,124512	ASIC2,ADCY1,APOE,APP,ATP1A2,ATP2A2,CALM1,CAMK2A,CDH11,CHRM3,DCC,DTNB,GABRA2,GABRB2,GABRG3,GAD1,GFAP,GRID2,GRIK3,GRIN2A,GRIN2C,GRM1,GRM3,GRM5,GRM7,GRM8,NRG1,HTR2C,KCND2,KCNQ3,MBP,SERPINE2,PTPRN2,S100B,SLC6A1,SNAP25,SYP,SYT1,PPFIA2,DLGAP2,IL1RAPL1,NTNG1,CLSTN1,SHANK2,SORCS3,PLCL2,PLCB1,SLC24A2,ERC2,PPP1R9A,SLC4A10,SLC12A5,TMEM108,CNTNAP4,SEZ6,CBLN2,CNTN4,UNC13C,ALK,DAB1,GPI,HMGCR,PRKAA1,PTGDS,NCOA1…
3_Summary	GO Cellular Components	GO:0030425	dendrite	-23.3159	-19.6005	53/639	40,214,288,348,351,477,490,775,815,1131,1191,1410,1838,2550,2555,2567,2892,2895,2899,2903,2911,2913,2917,3337,3358,3747,3751,4642,5126,5562,5905,6456,8499,9743,9758,10243,11141,22883,22941,23426,30820,55607,55619,57125,57282,57451,57706,57787,66000,83992,84623,124925,348980,1600,4155,5274,6285,6529,7314,54800,57468,146713,2670,114134	ASIC2,ALCAM,ANK3,APOE,APP,ATP1A2,ATP2B1,CACNA1C,CAMK2A,CHRM3,CLU,CRYAB,DTNB,GABBR1,GABRA2,GABRG3,GRIA3,GRID2,GRIK3,GRIN2A,GRM1,GRM3,GRM7,DNAJB1,HTR2C,KCNC2,KCND2,MYO1D,PCSK2,PRKAA1,RANGAP1,SH3GL2,PPFIA2,ARHGAP32,FRMPD4,GPHN,IL1RAPL1,CLSTN1,SHANK2,GRIP1,KCNIP1,PPP1R9A,DOCK10,PLXDC1,SLC4A10,TENM2,DENND1A,MARK4,TMEM108,CTTNBP2,KIRREL3,SEZ6,HCN1,DAB1,MBP,SERPINI1,S100B,SLC6A1,UBB,KLHL24,SLC12A5,RBFOX…
4_Summary	GO Cellular Components	GO:0030424	axon	-20.5367	-17.1401	50/651	214,288,351,682,801,1410,1630,1982,2555,2571,2899,2913,2917,3084,3315,3480,3747,3786,4155,4642,4685,4781,5101,5562,5799,5905,6529,6616,6695,6855,6857,8499,11141,22941,26053,26059,27255,53616,54800,55607,57282,57451,57453,66000,84623,114134,152330,285175,348980,440279	ALCAM,ANK3,APP,BSG,CALM1,CRYAB,DCC,EIF4G2,GABRA2,GAD1,GRIK3,GRM3,GRM7,NRG1,HSPB1,IGF1R,KCNC2,KCNQ3,MBP,MYO1D,NCAM2,NFIB,PCDH9,PRKAA1,PTPRN2,RANGAP1,SLC6A1,SNAP25,SPOCK1,SYP,SYT1,PPFIA2,IL1RAPL1,SHANK2,AUTS2,ERC2,CNTN6,ADAM22,KLHL24,PPP1R9A,SLC4A10,TENM2,DSCAML1,TMEM108,KIRREL3,SLC2A13,CNTN4,UNC80,HCN1,UNC13C
5_Summary	GO Biological Processes	GO:0098742	cell-cell adhesion via plasma-membrane adhesion molecules	-17.6969	-13.8232	20/275	214,1009,1010,1012,1016,1600,2895,5099,10178,11122,22854,23705,26011,27255,57451,57453,65217,83872,84623,152330,288,682,1982,2670,3084,3303,3337,5797,5905,8745,10085,10457,53616,84978,815,2066,7026	ALCAM,CDH11,CDH12,CDH13,CDH18,DAB1,GRID2,PCDH7,TENM1,PTPRT,NTNG1,CADM1,TENM4,CNTN6,TENM2,DSCAML1,PCDH15,HMCN1,KIRREL3,CNTN4,ANK3,BSG,EIF4G2,GFAP,NRG1,HSPA1A,DNAJB1,PTPRM,RANGAP1,ADAM23,EDIL3,GPNMB,ADAM22,FRMD5,CAMK2A,ERBB4,NR2F2
6_Summary	GO Molecular Functions	GO:0046873	metal ion transmembrane transporter activity	-16.0058	-12.8591	36/431	40,477,481,488,490,775,776,2899,2903,2905,3708,3747,3751,3778,3786,6263,6529,6616,8671,8911,10242,25769,27032,30820,55117,55532,55799,56479,57282,57468,80036,80333,160728,285195,348980,728215,801,2555,2561,2567,2892,2895,4537,4539,4540,4697,57628,285175,375567,288,2631,3358,5587,5774,9722,54800,81615,84959,1811,114134,115286,204962,1009,1010,1012,1016,3480	ASIC2,ATP1A2,ATP1B1,ATP2A2,ATP2B1,CACNA1C,CACNA1D,GRIK3,GRIN2A,GRIN2C,ITPR1,KCNC2,KCND2,KCNMA1,KCNQ3,RYR3,SLC6A1,SNAP25,SLC4A4,CACNA1I,KCNMB2,SLC24A2,ATP2C1,KCNIP1,SLC6A15,SLC30A10,CACNA2D3,KCNQ5,SLC4A10,SLC12A5,TRPM3,KCNIP4,SLC5A8,SLC9A9,HCN1,NALF1,CALM1,GABRA2,GABRB2,GABRG3,GRIA3,GRID2,ND3,ND4L,ND5,NDUFA4,DPP10,UNC80,VWC2,ANK3,NIPSNAP2,HTR2C,PRKD1,PTPN3,NOS1AP,KLHL24,TMEM163,UBASH3B,SLC26A3,SLC…
7_Summary	GO Biological Processes	GO:0042391	regulation of membrane potential	-15.9105	-12.8149	36/434	40,288,351,477,481,488,775,776,801,1811,2550,2555,2561,2567,2895,2899,2903,2905,2911,2915,3747,3751,3778,3786,5774,7314,8671,8911,9722,10242,55022,55607,66000,93974,124925,348980,490,815,1131,1408,2631,2917,4697,5270,5562,5587,6529,6857,23204,30820,54800,55532,55799,56479,57628,80333,84959,154215,286183,9847,79602,5580	ASIC2,ANK3,APP,ATP1A2,ATP1B1,ATP2A2,CACNA1C,CACNA1D,CALM1,SLC26A3,GABBR1,GABRA2,GABRB2,GABRG3,GRID2,GRIK3,GRIN2A,GRIN2C,GRM1,GRM5,KCNC2,KCND2,KCNMA1,KCNQ3,PTPN3,UBB,SLC4A4,CACNA1I,NOS1AP,KCNMB2,PID1,PPP1R9A,TMEM108,ATP5IF1,SEZ6,HCN1,ATP2B1,CAMK2A,CHRM3,CRY2,NIPSNAP2,GRM7,NDUFA4,SERPINE2,PRKAA1,PRKD1,SLC6A1,SYT1,ARL6IP1,KCNIP1,KLHL24,SLC30A10,CACNA2D3,KCNQ5,DPP10,KCNIP4,UBASH3B,NKAIN2,NKAIN3,C2CD5…
8_Summary	GO Biological Processes	GO:0050808	synapse organization	-15.3527	-12.3029	35/426	40,288,348,351,2066,2555,2561,2895,2915,3084,3480,6529,6678,8499,9722,9723,9758,10082,10243,11141,22854,22883,22941,23768,26059,53942,55607,55619,66000,80059,83992,84623,124925,147381,440279,490,1012,2550,2567,3751,23236,1009,1010,1016,51057	ASIC2,ANK3,APOE,APP,ERBB4,GABRA2,GABRB2,GRID2,GRM5,NRG1,IGF1R,SLC6A1,SPARC,PPFIA2,NOS1AP,SEMA3E,FRMPD4,GPC6,GPHN,IL1RAPL1,NTNG1,CLSTN1,SHANK2,FLRT2,ERC2,CNTN5,PPP1R9A,DOCK10,TMEM108,LRRTM4,CTTNBP2,KIRREL3,SEZ6,CBLN2,UNC13C,ATP2B1,CDH13,GABBR1,GABRG3,KCND2,PLCB1,CDH11,CDH12,CDH18,WDPCP
9_Summary	GO Biological Processes	GO:0032990	cell part morphogenesis	-13.8854	-10.9659	41/652	107,214,288,348,351,682,1009,1123,1600,1630,1982,4781,5168,5797,6277,6285,6456,6586,6857,7314,8499,8997,9723,9890,11141,22854,23105,23426,23768,26053,27255,55022,55607,55619,57453,66000,80224,84623,152330,221692,285220,26011,80206,51057,2917,4685,26033,200894,604,1410,3303,3304,5270,6595,6695,8470,22883,79602,85004,1012,2950,3084,3315,5580,5587,8729,9732,10457,2066,2778,5660,23168,23236,23414,572…	ADCY1,ALCAM,ANK3,APOE,APP,BSG,CDH11,CHN1,DAB1,DCC,EIF4G2,NFIB,ENPP2,PTPRM,S100A6,S100B,SH3GL2,SLIT3,SYT1,UBB,PPFIA2,KALRN,SEMA3E,PLPPR4,IL1RAPL1,NTNG1,FSTL4,GRIP1,FLRT2,AUTS2,CNTN6,PID1,PPP1R9A,DOCK10,DSCAML1,TMEM108,NUBPL,KIRREL3,CNTN4,PHACTR1,EPHA6,TENM4,FHOD3,WDPCP,GRM7,NCAM2,ATRNL1,ARL13B,BCL6,CRYAB,HSPA1A,HSPA1B,SERPINE2,SMARCA2,SPOCK1,SORBS2,CLSTN1,ADIPOR2,RERG,CDH13,GSTP1,NRG1,HSPB1,PRKCD,…
10_Summary	GO Cellular Components	GO:0098793	presynapse	-13.1863	-10.3406	35/503	351,490,801,2066,2550,2555,2571,2899,2903,2913,2917,3382,3747,5799,6456,6529,6616,6855,6857,8499,8745,22854,23335,26059,27255,53942,57282,57528,57706,81615,83992,84623,85445,114134,440279	APP,ATP2B1,CALM1,ERBB4,GABBR1,GABRA2,GAD1,GRIK3,GRIN2A,GRM3,GRM7,ICA1,KCNC2,PTPRN2,SH3GL2,SLC6A1,SNAP25,SYP,SYT1,PPFIA2,ADAM23,NTNG1,WDR7,ERC2,CNTN6,CNTN5,SLC4A10,KCTD16,DENND1A,TMEM163,CTTNBP2,KIRREL3,CNTNAP4,SLC2A13,UNC13C
11_Summary	GO Biological Processes	GO:0007420	brain development	-11.8417	-9.12435	41/753	107,238,351,477,490,801,1600,2066,2895,2903,2905,3084,3157,3337,3747,4155,4642,4781,5087,5101,5270,5592,6496,6586,6857,7026,7314,8648,8925,9760,23236,57282,57453,66000,79809,83992,84623,124925,152330,200894,221692	ADCY1,ALK,APP,ATP1A2,ATP2B1,CALM1,DAB1,ERBB4,GRID2,GRIN2A,GRIN2C,NRG1,HMGCS1,DNAJB1,KCNC2,MBP,MYO1D,NFIB,PBX1,PCDH9,SERPINE2,PRKG1,SIX3,SLIT3,SYT1,NR2F2,UBB,NCOA1,HERC1,TOX,PLCB1,SLC4A10,DSCAML1,TMEM108,TTC21B,CTTNBP2,KIRREL3,SEZ6,CNTN4,ARL13B,PHACTR1
12_Summary	GO Molecular Functions	GO:0008066	glutamate receptor activity	-11.4607	-8.80884	10/27	2892,2895,2899,2903,2905,2911,2913,2915,2917,2918,351,23236,477,5270,6857,440279,1131,2550,2781,5660,107,776,2778,55366	GRIA3,GRID2,GRIK3,GRIN2A,GRIN2C,GRM1,GRM3,GRM5,GRM7,GRM8,APP,PLCB1,ATP1A2,SERPINE2,SYT1,UNC13C,CHRM3,GABBR1,GNAZ,PSAP,ADCY1,CACNA1D,GNAS,LGR4
13_Summary	GO Molecular Functions	GO:0005509	calcium ion binding	-10.7321	-8.11361	38/713	488,801,1009,1010,1012,1016,1463,3708,4745,4753,5099,5101,5121,5168,6263,6277,6285,6586,6678,6695,6857,7178,9727,9847,10085,22883,23105,23236,27328,30820,56884,57451,64168,65217,80333,83872,84669,440279	ATP2A2,CALM1,CDH11,CDH12,CDH13,CDH18,NCAN,ITPR1,NELL1,NELL2,PCDH7,PCDH9,PCP4,ENPP2,RYR3,S100A6,S100B,SLIT3,SPARC,SPOCK1,SYT1,TPT1,RAB11FIP3,C2CD5,EDIL3,CLSTN1,FSTL4,PLCB1,PCDH11X,KCNIP1,FSTL5,TENM2,NECAB1,PCDH15,KCNIP4,HMCN1,USP32,UNC13C
14_Summary	GO Biological Processes	GO:0042176	regulation of protein catabolic process	-8.81115	-6.3524	25/391	348,1191,1471,2272,2670,2903,2905,3084,3156,3303,3304,4745,5270,5701,5774,7314,7879,23429,26263,55294,93974,144165,152503,255488,338657,334,351,1410,2821,4155,5274,6695,23204,54103,57448,5562,5580,5587,8671,79899,220441	APOE,CLU,CST3,FHIT,GFAP,GRIN2A,GRIN2C,NRG1,HMGCR,HSPA1A,HSPA1B,NELL1,SERPINE2,PSMC2,PTPN3,UBB,RAB7A,RYBP,FBXO22,FBXW7,ATP5IF1,PRICKLE1,SH3D19,RNF144B,CENATAC,APLP2,APP,CRYAB,GPI,MBP,SERPINI1,SPOCK1,ARL6IP1,GSAP,BIRC6,PRKAA1,PRKCD,PRKD1,SLC4A4,PRR5L,RNF152
15_Summary	GO Biological Processes	GO:0055080	cation homeostasis	-8.70862	-6.26086	35/730	288,348,351,477,481,488,490,775,801,1811,2495,2512,2903,2905,2911,2915,3358,3708,3778,4502,5587,6263,7178,7879,8671,25769,27032,55532,57282,57468,84959,160335,285175,285195,728215,776,2631,8911,9722,55799,80036,5774,815,3638,5905,1408,6721,55294	ANK3,APOE,APP,ATP1A2,ATP1B1,ATP2A2,ATP2B1,CACNA1C,CALM1,SLC26A3,FTH1,FTL,GRIN2A,GRIN2C,GRM1,GRM5,HTR2C,ITPR1,KCNMA1,MT2A,PRKD1,RYR3,TPT1,RAB7A,SLC4A4,SLC24A2,ATP2C1,SLC30A10,SLC4A10,SLC12A5,UBASH3B,TMTC2,UNC80,SLC9A9,NALF1,CACNA1D,NIPSNAP2,CACNA1I,NOS1AP,CACNA2D3,TRPM3,PTPN3,CAMK2A,INSIG1,RANGAP1,CRY2,SREBF2,FBXW7
16_Summary	GO Biological Processes	GO:0060078	regulation of postsynaptic membrane potential	-8.60242	-6.17352	15/137	351,2550,2555,2561,2567,2895,2899,2903,2905,2911,2915,3751,55607,66000,124925,1131,2892,3358,238,2066,2917,3480,5799,51704,57125,57528,285220,375567	APP,GABBR1,GABRA2,GABRB2,GABRG3,GRID2,GRIK3,GRIN2A,GRIN2C,GRM1,GRM5,KCND2,PPP1R9A,TMEM108,SEZ6,CHRM3,GRIA3,HTR2C,ALK,ERBB4,GRM7,IGF1R,PTPRN2,GPRC5B,PLXDC1,KCTD16,EPHA6,VWC2
17_Summary	GO Biological Processes	GO:0019932	second-messenger-mediated signaling	-8.60009	-6.17352	22/312	107,348,477,481,488,775,801,1012,1131,2903,2905,2915,3084,3358,3708,3747,5139,5562,5592,9722,11069,55607	ADCY1,APOE,ATP1A2,ATP1B1,ATP2A2,CACNA1C,CALM1,CDH13,CHRM3,GRIN2A,GRIN2C,GRM5,NRG1,HTR2C,ITPR1,KCNC2,PDE3A,PRKAA1,PRKG1,NOS1AP,RAPGEF4,PPP1R9A
18_Summary	GO Biological Processes	GO:0001764	neuron migration	-8.52203	-5.84328	10/156	815,1600,3084,5592,6695,7026,22854,26053,84623,221692,23426	CAMK2A,DAB1,NRG1,PRKG1,SPOCK1,NR2F2,NTNG1,AUTS2,KIRREL3,PHACTR1,GRIP1
19_Summary	GO Biological Processes	GO:0006836	neurotransmitter transport	-8.49619	-6.07476	18/209	107,477,488,801,815,2555,2670,3382,5799,6529,6616,6855,6857,8499,26059,55117,55607,440279,2571,6456,11069,22883,23426,57706,1408,3156,3358,9727,25924,65985,387597,348,2917,3084,5562,7879,8911,11141,351,1012,1191,5587,9847,9882,27032,84251,7276	ADCY1,ATP1A2,ATP2A2,CALM1,CAMK2A,GABRA2,GFAP,ICA1,PTPRN2,SLC6A1,SNAP25,SYP,SYT1,PPFIA2,ERC2,SLC6A15,PPP1R9A,UNC13C,GAD1,SH3GL2,RAPGEF4,CLSTN1,GRIP1,DENND1A,CRY2,HMGCR,HTR2C,RAB11FIP3,MYRIP,AACS,ILDR2,APOE,GRM7,NRG1,PRKAA1,RAB7A,CACNA1I,IL1RAPL1,APP,CDH13,CLU,PRKD1,C2CD5,TBC1D4,ATP2C1,SGIP1,TTR
20_Summary	GO Cellular Components	GO:0022626	cytosolic ribosome	-8.17869	-5.53541	7/102	6132,6143,6155,6165,6217,6233,7311,2923,3303,3304,3315,23768,7314,351,9444,6678,10808,57403,288,348,1410,2670,4155,5717,6171,6176,6205,7818,8021,8470,8499,10085,26059,55914,80144,83872	RPL8,RPL19,RPL27,RPL35A,RPS16,RPS27A,UBA52,PDIA3,HSPA1A,HSPA1B,HSPB1,FLRT2,UBB,APP,QKI,SPARC,HSPH1,RAB22A,ANK3,APOE,CRYAB,GFAP,MBP,PSMD11,RPL41,RPLP1,RPS11,DAP3,NUP214,SORBS2,PPFIA2,EDIL3,ERC2,ERBIN,FRAS1,HMCN1

## Sheet: D.Neu FCX
Supplementary Table 4D. Gene ontology terms for DEGs in microglia (MG), astrocytes (AST) and neurons (Neu) clusters from hTH, hFCX, mTH and mFCX Metascape Analysis - Neurons - hFCX vs mFCX (related to Figures 3, 4 and 5)
GroupID	Category	Term	Description	LogP	Log(q-value)	InTerm_InList	Genes	Symbols
1_Summary	GO Cellular Components	GO:0030424	axon	-57.859	-53.5081	142/651	60,214,274,322,351,476,478,547,627,682,747,801,808,885,1258,1268,1392,1525,1630,1740,1996,2047,2059,2185,2258,2566,2596,2664,2752,2805,2902,2913,3084,3312,3320,3326,3356,3776,3786,3831,3897,4130,4131,4133,4155,4642,4685,4741,4747,4781,4897,4900,5058,5064,5101,5414,5582,5621,5800,5864,5923,6091,6092,6323,6324,6335,6616,6620,6623,6812,6853,6855,6857,6863,7070,7074,7077,7224,7345,7531,7881,7976,8514…	ACTB,ALCAM,BIN1,APBB1,APP,ATP1A1,ATP1A3,KIF1A,BDNF,BSG,DAGLA,CALM1,CALM3,CCK,CNGB1,CNR1,CRH,CXADR,DCC,DLG2,ELAVL4,EPHB1,EPS8,PTK2B,FGF13,GABRG2,GAP43,GDI1,GLUL,GOT1,GRIN1,GRM3,NRG1,HSPA8,HSP90AA1,HSP90AB1,HTR2A,KCNK2,KCNQ3,KLC1,L1CAM,MAP1A,MAP1B,MAP2,MBP,MYO1D,NCAM2,NEFM,NEFL,NFIB,NRCAM,NRGN,PAK1,PALM,PCDH9,SEPTIN4,PRKCG,PRNP,PTPRO,RAB3A,RASGRF1,ROBO1,ROBO2,SCN1A,SCN1B,SCN9A,SNAP25,SNCB,SNCG,STXB…
2_Summary	GO Cellular Components	GO:0030425	dendrite	-54.0064	-49.9608	136/639	40,88,108,214,274,322,348,351,490,491,547,627,664,747,815,885,1131,1191,1620,1996,2011,2047,2185,2186,2258,2554,2557,2558,2566,2567,2596,2775,2782,2785,2893,2902,2903,2911,2913,3312,3320,3326,3337,3356,3360,3751,3775,3836,3897,3908,3916,4130,4131,4133,4535,4642,4734,4900,4905,4926,5058,5064,5100,5142,5414,5518,5530,5577,5582,5621,5728,5800,6002,6853,7070,7074,7224,7881,7976,8725,8851,8936,9312,94…	ASIC2,ACTN2,ADCY2,ALCAM,BIN1,APBB1,APOE,APP,ATP2B1,ATP2B2,KIF1A,BDNF,BNIP3,DAGLA,CAMK2A,CCK,CHRM3,CLU,BRINP1,ELAVL4,MARK2,EPHB1,PTK2B,BPTF,FGF13,GABRA1,GABRA4,GABRA5,GABRG2,GABRG3,GAP43,GNAO1,GNB1,GNG3,GRIA4,GRIN1,GRIN2A,GRM1,GRM3,HSPA8,HSP90AA1,HSP90AB1,DNAJB1,HTR2A,HTR4,KCND2,KCNK1,KPNA1,L1CAM,LAMA2,LAMP1,MAP1A,MAP1B,MAP2,ND1,MYO1D,NEDD4,NRGN,NSF,NUMA1,PAK1,PALM,PCDH8,PDE4B,SEPTIN4,PPP2R1A,PPP3…
3_Summary	GO Cellular Components	GO:0098794	postsynapse	-52.1867	-48.4379	133/632	40,60,88,107,322,351,375,476,490,491,547,664,747,814,815,832,1131,1211,1212,1600,1630,1740,1756,2039,2059,2066,2185,2554,2557,2558,2566,2567,2596,2785,2893,2897,2898,2902,2903,2911,2913,2915,3312,3337,3356,3751,3836,3908,4131,4204,4536,4734,4747,4900,4905,5064,5100,5142,5530,5577,5582,5621,5728,5800,6128,6188,6223,6230,6616,6812,6853,7074,8851,8936,9045,9093,9118,9201,9456,9513,9863,9867,9890,101…	ASIC2,ACTB,ACTN2,ADCY1,APBB1,APP,ARF1,ATP1A1,ATP2B1,ATP2B2,KIF1A,BNIP3,DAGLA,CAMK4,CAMK2A,CAPZB,CHRM3,CLTA,CLTB,DAB1,DCC,DLG2,DMD,DMTN,EPS8,ERBB4,PTK2B,GABRA1,GABRA4,GABRA5,GABRG2,GABRG3,GAP43,GNG3,GRIA4,GRIK1,GRIK2,GRIN1,GRIN2A,GRM1,GRM3,GRM5,HSPA8,DNAJB1,HTR2A,KCND2,KPNA1,LAMA2,MAP1B,MECP2,ND2,NEDD4,NEFL,NRGN,NSF,PALM,PCDH8,PDE4B,PPP3CA,PRKAR2B,PRKCG,PRNP,PTEN,PTPRO,RPL6,RPS3,RPS19,RPS25,SNAP25…
4_Summary	GO Biological Processes	GO:0032990	cell part morphogenesis	-45.899	-42.2471	127/652	60,107,214,322,348,351,547,596,598,627,682,816,885,1009,1072,1123,1600,1630,1996,2011,2047,2131,2258,2290,2335,2596,2664,2909,3320,3326,3897,3908,3925,4130,4131,4133,4205,4734,4747,4756,4781,4884,4897,5058,5168,5362,5530,5728,5789,5800,5864,6091,6092,6152,6277,6324,6585,6586,6696,6812,6857,7070,7074,7143,7224,7314,7345,7533,7976,8609,8851,8936,8997,9201,9211,9353,9369,9378,9638,9890,9962,10090,10…	ACTB,ADCY1,ALCAM,APBB1,APOE,APP,KIF1A,BCL2,BCL2L1,BDNF,BSG,CAMK2B,CCK,CDH11,CFL1,CHN1,DAB1,DCC,ELAVL4,MARK2,EPHB1,EXT1,FGF13,FOXG1,FN1,GAP43,GDI1,ARHGAP35,HSP90AA1,HSP90AB1,L1CAM,LAMA2,STMN1,MAP1A,MAP1B,MAP2,MEF2A,NEDD4,NEFL,NEO1,NFIB,NPTX1,NRCAM,PAK1,ENPP2,PLXNA2,PPP3CA,PTEN,PTPRD,PTPRO,RAB3A,ROBO1,ROBO2,RPL24,S100A6,SCN1B,SLIT1,SLIT3,SPP1,STXBP1,SYT1,THY1,TIAM1,TNR,TRPC5,UBB,UCHL1,YWHAH,FZD3,KL…
5_Summary	GO Biological Processes	GO:0099536	synaptic signaling	-45.3165	-41.7989	136/752	40,107,348,351,375,488,627,747,783,801,808,815,816,1009,1131,1268,1392,1630,1740,1960,1996,2047,2131,2185,2259,2554,2557,2558,2566,2567,2752,2782,2897,2898,2902,2903,2911,2913,2915,2918,3084,3356,3360,3751,3786,3836,3908,4061,4062,4130,4131,4155,4204,4884,4885,4900,5100,5354,5530,5577,5582,5621,5728,5789,5864,5923,5999,6196,6616,6620,6623,6750,6812,6853,6855,6857,6863,7143,7425,7532,7533,8851,887…	ASIC2,ADCY1,APOE,APP,ARF1,ATP2A2,BDNF,DAGLA,CACNB2,CALM1,CALM3,CAMK2A,CAMK2B,CDH11,CHRM3,CNR1,CRH,DCC,DLG2,EGR3,ELAVL4,EPHB1,EXT1,PTK2B,FGF14,GABRA1,GABRA4,GABRA5,GABRG2,GABRG3,GLUL,GNB1,GRIK1,GRIK2,GRIN1,GRIN2A,GRM1,GRM3,GRM5,GRM8,NRG1,HTR2A,HTR4,KCND2,KCNQ3,KPNA1,LAMA2,LY6E,LY6H,MAP1A,MAP1B,MBP,MECP2,NPTX1,NPTX2,NRGN,PCDH8,PLP1,PPP3CA,PRKAR2B,PRKCG,PRNP,PTEN,PTPRD,RAB3A,RASGRF1,RGS4,RPS6KA2,SNA…
6_Summary	GO Biological Processes	GO:0007420	brain development	-36.2645	-33.2359	123/753	16,60,107,205,238,333,351,490,522,547,567,596,664,801,808,1392,1453,1454,1600,1996,2066,2131,2145,2181,2186,2258,2290,2558,2775,2902,2903,2909,3084,3337,3925,4129,4155,4204,4331,4512,4538,4642,4722,4747,4781,4900,5058,5101,5108,5354,5362,5530,5592,5728,5997,5999,6091,6092,6095,6434,6585,6586,6857,6872,7143,7314,7486,7531,7533,7881,7976,8655,8704,8851,8854,9118,9143,9201,9353,9638,10371,10409,1045…	AARS1,ACTB,ADCY1,AK4,ALK,APLP1,APP,ATP2B1,ATP5PF,KIF1A,B2M,BCL2,BNIP3,CALM1,CALM3,CRH,CSNK1D,CSNK1E,DAB1,ELAVL4,ERBB4,EXT1,EZH1,ACSL3,BPTF,FGF13,FOXG1,GABRA5,GNAO1,GRIN1,GRIN2A,ARHGAP35,NRG1,DNAJB1,STMN1,MAOB,MBP,MECP2,MNAT1,COX1,ND4,MYO1D,NDUFS3,NEFL,NFIB,NRGN,PAK1,PCDH9,PCM1,PLP1,PLXNA2,PPP3CA,PRKG1,PTEN,RGS2,RGS4,ROBO1,ROBO2,RORA,TRA2B,SLIT1,SLIT3,SYT1,TAF1,TNR,UBB,WRN,YWHAE,YWHAH,KCNAB1,FZD3,…
7_Summary	GO Biological Processes	GO:0034330	cell junction organization	-33.041	-30.1525	113/696	40,60,87,88,348,351,375,547,596,627,783,816,1005,1009,1010,1016,1072,1525,2039,2047,2066,2131,2185,2258,2335,2554,2566,2596,2824,2915,3084,3312,3897,4088,4131,4204,4734,4747,4774,4897,5064,5100,5578,5621,5728,5789,5800,5864,6092,6585,6620,6623,6853,7070,7074,7082,7143,7534,7846,8404,8851,8936,9093,9118,9270,9378,9379,9456,9722,9806,9948,10082,10243,10458,11079,11141,11346,22859,22866,22871,23025,…	ASIC2,ACTB,ACTN1,ACTN2,APOE,APP,ARF1,KIF1A,BCL2,BDNF,CACNB2,CAMK2B,CDH7,CDH11,CDH12,CDH18,CFL1,CXADR,DMTN,EPHB1,ERBB4,EXT1,PTK2B,FGF13,FN1,GABRA1,GABRG2,GAP43,GPM6B,GRM5,NRG1,HSPA8,L1CAM,SMAD3,MAP1B,MECP2,NEDD4,NEFL,NFIA,NRCAM,PALM,PCDH8,PRKCA,PRNP,PTEN,PTPRD,PTPRO,RAB3A,ROBO2,SLIT1,SNCB,SNCG,SYN1,THY1,TIAM1,TJP1,TNR,YWHAZ,TUBA1A,SPARCL1,CDK5R1,WASF1,DNAJA3,INA,ITGB1BP1,NRXN1,NRXN2,HOMER1,NOS1AP,…
8_Summary	GO Cellular Components	GO:0098793	presynapse	-32.4026	-29.5288	94/503	60,274,322,351,490,491,547,598,627,783,801,808,885,1183,1211,1212,1258,1268,2066,2558,2752,2805,2898,2902,2903,2913,3312,3356,3382,3776,3916,4747,5100,5138,5142,5414,5582,5621,5789,5864,6616,6620,6623,6812,6843,6853,6855,6857,7532,7976,8851,9143,9145,9378,9379,9498,9513,9810,9892,9899,9900,10458,10567,10815,10858,22848,22859,22871,22895,22999,23025,23208,23268,23413,23767,25957,27020,51560,53942,…	ACTB,BIN1,APBB1,APP,ATP2B1,ATP2B2,KIF1A,BCL2L1,BDNF,CACNB2,CALM1,CALM3,CCK,CLCN4,CLTA,CLTB,CNGB1,CNR1,ERBB4,GABRA5,GLUL,GOT1,GRIK2,GRIN1,GRIN2A,GRM3,HSPA8,HTR2A,ICA1,KCNK2,LAMP1,NEFL,PCDH8,PDE2A,PDE4B,SEPTIN4,PRKCG,PRNP,PTPRD,RAB3A,SNAP25,SNCB,SNCG,STXBP1,VAMP1,SYN1,SYP,SYT1,YWHAG,FZD3,CDK5R1,SYNGR3,SYNGR1,NRXN1,NRXN2,SLC4A8,FXR2,RNF40,SNAP91,SV2B,SV2A,BAIAP2,RABAC1,CPLX1,CYP46A1,AAK1,ADGRL1,NLGN…
9_Summary	GO Biological Processes	GO:0042391	regulation of membrane potential	-27.1903	-24.358	80/434	40,88,142,274,351,476,478,481,488,596,598,664,783,801,808,817,885,1258,1268,1525,1756,2185,2258,2259,2554,2557,2558,2566,2567,2805,2897,2898,2902,2903,2911,2915,3725,3751,3775,3776,3786,4204,4734,5530,5728,5999,6262,6323,6324,6335,6863,7224,7314,7531,7533,8514,9378,9498,9722,9948,10142,10458,10550,10962,22871,22999,23171,23327,29119,54112,55800,56853,66000,80024,80025,90134,93974,116443,124925,40…	ASIC2,ACTN2,PARP1,BIN1,APP,ATP1A1,ATP1A3,ATP1B1,ATP2A2,BCL2,BCL2L1,BNIP3,CACNB2,CALM1,CALM3,CAMK2D,CCK,CNGB1,CNR1,CXADR,DMD,PTK2B,FGF13,FGF14,GABRA1,GABRA4,GABRA5,GABRG2,GABRG3,GOT1,GRIK1,GRIK2,GRIN1,GRIN2A,GRM1,GRM5,JUN,KCND2,KCNK1,KCNK2,KCNQ3,MECP2,NEDD4,PPP3CA,PTEN,RGS4,RYR2,SCN1A,SCN1B,SCN9A,TAC1,TRPC5,UBB,YWHAE,YWHAH,KCNAB2,NRXN1,SLC4A8,NOS1AP,WDR1,AKAP9,BAIAP2,ARL6IP5,MLLT11,NLGN1,RIMS1,GPD…
10_Summary	GO Biological Processes	GO:0043269	regulation of ion transport	-24.3971	-21.6261	99/695	40,88,274,351,375,476,481,490,522,567,596,783,801,808,815,816,817,885,1131,1268,1392,1612,1756,1804,2185,2258,2259,2631,2775,2824,2902,2915,3356,3751,3763,3786,4129,4697,4734,5142,5205,5243,5354,5621,5728,5864,5923,5997,5999,6262,6323,6324,6335,6623,6812,6857,7009,7070,7114,7531,7533,7881,8514,8737,8864,9312,9456,9722,9900,9948,10142,10368,10550,10891,22871,23171,23208,23327,30820,51760,55532,558…	ASIC2,ACTN2,BIN1,APP,ARF1,ATP1A1,ATP1B1,ATP2B1,ATP5PF,B2M,BCL2,CACNB2,CALM1,CALM3,CAMK2A,CAMK2B,CAMK2D,CCK,CHRM3,CNR1,CRH,DAPK1,DMD,DPP6,PTK2B,FGF13,FGF14,NIPSNAP2,GNAO1,GPM6B,GRIN1,GRM5,HTR2A,KCND2,KCNJ6,KCNQ3,MAOB,NDUFA4,NEDD4,PDE4B,ATP8B1,ABCB1,PLP1,PRNP,PTEN,RAB3A,RASGRF1,RGS2,RGS4,RYR2,SCN1A,SCN1B,SCN9A,SNCG,STXBP1,SYT1,TMBIM6,THY1,TMSB4X,YWHAE,YWHAH,KCNAB1,KCNAB2,RIPK1,PER2,KCNB2,HOMER1,NOS…
11_Summary	GO Molecular Functions	GO:0019904	protein domain specific binding	-24.013	-21.2532	99/703	88,161,351,375,476,490,491,596,598,801,808,988,1213,1525,2037,2104,2181,2335,2690,2876,3190,3301,3312,3320,3326,3382,3725,3897,3916,4204,4217,4291,4642,4734,4747,4905,4926,5138,5577,5728,5870,6091,6434,6812,6855,6868,6934,7227,7405,7514,7532,7533,7534,7704,7846,7881,7976,8038,8737,8815,8878,9079,9143,9444,9467,9732,9802,9844,10040,10368,10409,10458,10656,10657,22861,22871,22906,23019,23114,23524,…	ACTN2,AP2A2,APP,ARF1,ATP1A1,ATP2B1,ATP2B2,BCL2,BCL2L1,CALM1,CALM3,CDC5L,CLTC,CXADR,EPB41L2,ESRRG,ACSL3,FN1,GHR,GPX1,HNRNPK,DNAJA1,HSPA8,HSP90AA1,HSP90AB1,ICA1,JUN,L1CAM,LAMP1,MECP2,MAP3K5,MLF1,MYO1D,NEDD4,NEFL,NSF,NUMA1,PDE2A,PRKAR2B,PTEN,RAB6A,ROBO1,TRA2B,STXBP1,SYP,ADAM17,TCF7L2,TRPS1,UVRAG,XPO1,YWHAG,YWHAH,YWHAZ,ZBTB16,TUBA1A,KCNAB1,FZD3,ADAM12,RIPK1,BANF1,SQSTM1,LDB2,SYNGR3,QKI,SH3BP5,DOCK4,D…
12_Summary	GO Molecular Functions	GO:0050839	cell adhesion molecule binding	-23.7102	-20.9614	85/544	87,88,226,682,800,832,1005,1009,1010,1012,1016,1363,1453,1525,1654,1938,1983,2011,2335,3084,3146,3190,3312,3326,3337,3696,3895,3939,4185,4430,5052,5093,5315,5478,5578,5770,5789,5800,6128,6138,6152,6696,6709,6868,7070,7077,7082,7531,7534,8727,8851,8971,9045,9270,9369,9378,9379,10085,10458,10694,10801,11122,11188,22859,22871,22905,23367,25945,26011,27020,28316,29119,55082,55714,57142,57451,57689,79…	ACTN1,ACTN2,ALDOA,BSG,CALD1,CAPZB,CDH7,CDH11,CDH12,CDH13,CDH18,CPE,CSNK1D,CXADR,DDX3X,EEF2,EIF5,MARK2,FN1,NRG1,HMGB1,HNRNPK,HSPA8,HSP90AB1,DNAJB1,ITGB8,KTN1,LDHA,ADAM11,MYO1B,PRDX1,PCBP1,PKM,PPIA,PRKCA,PTPN1,PTPRD,PTPRO,RPL6,RPL15,RPL24,SPP1,SPTAN1,ADAM17,THY1,TIMP2,TJP1,YWHAE,YWHAZ,CTNNAL1,CDK5R1,H1-10,RPL14,ITGB1BP1,NRXN3,NRXN1,NRXN2,EDIL3,BAIAP2,CCT8,SEPTIN9,PTPRT,NISCH,ADGRL1,NLGN1,EPN2,LARP1…
13_Summary	GO Biological Processes	GO:0048588	developmental cell growth	-20.07	-17.4093	50/234	214,348,351,627,1630,2131,2258,2335,2664,3320,3326,3897,4131,4133,4897,5058,5997,5999,6585,6586,6696,6857,7074,7143,7224,8085,8470,8851,8936,9201,9353,9962,10371,10439,10512,22999,23025,23105,23327,23394,23767,51199,51299,51760,57142,57154,57556,65059,66000,91584,91,596,817,1654,2185,3300,4088,4722,5518,6868,8725,9211,9686,9826,10718,11007,23136,51379,57446,84678,84687,136319,147906,9863,55083,20…	ALCAM,APOE,APP,BDNF,DCC,EXT1,FGF13,FN1,GDI1,HSP90AA1,HSP90AB1,L1CAM,MAP1B,MAP2,NRCAM,PAK1,RGS2,RGS4,SLIT1,SLIT3,SPP1,SYT1,TIAM1,TNR,TRPC5,KMT2D,SORBS2,CDK5R1,WASF1,DCLK1,SLIT2,SLC23A2,SEMA3A,OLFM1,SEMA3C,RIMS1,UNC13A,FSTL4,NEDD4L,ADNP,FLRT3,NIN,NRN1,SYT17,RTN4,SMURF1,SEMA6A,RAPH1,TMEM108,PLXNA4,ACVR1B,BCL2,CAMK2D,DDX3X,PTK2B,DNAJB2,SMAD3,NDUFS3,PPP2R1A,ADAM17,URI1,LGI1,VGLL4,ARHGEF11,NRG3,CCDC85B…
14_Summary	GO Biological Processes	GO:0097435	supramolecular fiber organization	-20.0267	-17.3748	95/743	87,88,226,274,348,351,375,567,596,800,832,1072,1191,1290,1453,1465,1471,2039,2059,2131,2185,2258,2876,2909,3312,3326,3925,4088,4130,4131,4133,4204,4205,4430,4642,4643,4741,4747,4926,5058,5108,5999,6188,6709,6863,7082,7114,7461,7756,8470,8737,8851,8936,9168,9172,9270,9353,9509,9645,9844,9948,10048,10049,10109,10142,10297,10458,10552,10602,11075,11076,11346,23671,25999,27229,29119,30011,51199,51361…	ACTN1,ACTN2,ALDOA,BIN1,APOE,APP,ARF1,B2M,BCL2,CALD1,CAPZB,CFL1,CLU,COL5A2,CSNK1D,CSRP1,CST3,DMTN,EPS8,EXT1,PTK2B,FGF13,GPX1,ARHGAP35,HSPA8,HSP90AB1,STMN1,SMAD3,MAP1A,MAP1B,MAP2,MECP2,MEF2A,MYO1B,MYO1D,MYO1E,NEFM,NEFL,NUMA1,PAK1,PCM1,RGS4,RPS3,SPTAN1,TAC1,TJP1,TMSB4X,CLIP2,ZNF207,SORBS2,RIPK1,CDK5R1,WASF1,TMSB10,MYOM2,ITGB1BP1,SLIT2,ADAMTS2,MICAL2,ELMO1,WDR1,RANBP9,DNAJB6,ARPC2,AKAP9,APC2,BAIAP2,A…
15_Summary	GO Biological Processes	GO:0016358	dendrite development	-18.5557	-15.9452	49/243	238,348,351,375,547,815,816,1072,1600,1608,1630,1996,2047,4130,4131,4133,4204,4205,4734,5530,5592,5728,5789,7074,7224,7533,8609,8851,9201,10371,10458,11141,22871,22906,23105,23327,23426,23543,25830,56965,57118,57468,57498,80725,84687,116443,124925,221692,221935	ALK,APOE,APP,ARF1,KIF1A,CAMK2A,CAMK2B,CFL1,DAB1,DGKG,DCC,ELAVL4,EPHB1,MAP1A,MAP1B,MAP2,MECP2,MEF2A,NEDD4,PPP3CA,PRKG1,PTEN,PTPRD,TIAM1,TRPC5,YWHAH,KLF7,CDK5R1,DCLK1,SEMA3A,BAIAP2,IL1RAPL1,NLGN1,TRAK1,FSTL4,NEDD4L,GRIP1,RBFOX2,SULT4A1,PARP6,CAMK1D,SLC12A5,KIDINS220,SRCIN1,PPP1R9B,GRIN3A,SEZ6,PHACTR1,SDK1
16_Summary	GO Biological Processes	GO:0072657	protein localization to membrane	-18.0568	-15.4694	78/574	60,88,348,481,598,673,682,783,801,808,1213,1363,1740,1804,2039,2181,2258,2262,2664,2903,3320,4666,4905,5058,5064,5621,5864,6616,6727,6745,6812,7070,7074,7095,8851,8878,9053,9093,9211,9270,9312,9378,9379,9581,9863,10082,10243,10368,10484,10550,10815,10858,11079,22871,23114,23136,23180,23255,23426,25945,25999,26088,26521,51201,55704,55706,55800,56993,57154,57214,57512,57628,57731,63971,79683,80333,…	ACTB,ACTN2,APOE,ATP1B1,BCL2L1,BRAF,BSG,CACNB2,CALM1,CALM3,CLTC,CPE,DLG2,DPP6,DMTN,ACSL3,FGF13,GPC5,GDI1,GRIN2A,HSP90AA1,NACA,NSF,PAK1,PALM,PRNP,RAB3A,SNAP25,SRP14,SSR1,STXBP1,THY1,TIAM1,SEC62,CDK5R1,SQSTM1,MAP7,DNAJA3,LGI1,ITGB1BP1,KCNB2,NRXN1,NRXN2,PREPL,MAGI2,GPC6,GPHN,CACNG3,SEC23A,ARL6IP5,CPLX1,CYP46A1,RER1,NLGN1,NFASC,EPB41L3,RFTN1,MTCL1,GRIP1,NECTIN3,CLIP3,GGA1,TIMM8B,ZDHHC2,CCDC88A,NDC1,SC…
17_Summary	GO Biological Processes	GO:0046034	ATP metabolic process	-17.4999	-14.943	51/277	142,203,205,226,351,481,498,506,516,522,526,1327,1345,1346,1350,2026,2631,3312,3356,3939,4512,4513,4514,4519,4535,4536,4538,4539,4540,4694,4695,4697,4706,4720,4722,4725,5223,5315,7114,7167,7384,7388,9611,10891,26137,26289,27089,29796,51341,93974,440567,291,596,598,664,801,808,1191,1268,2181,3945,4129,4900,5138,5414,5578,5770,6188,6843,7009,7314,7316,7419,8605,8936,9479,9804,9927,10131,10651,10857…	PARP1,AK1,AK4,ALDOA,APP,ATP1B1,ATP5F1A,ATP5F1B,ATP5MC1,ATP5PF,ATP6V1B2,COX4I1,COX6C,COX7A1,COX7C,ENO2,NIPSNAP2,HSPA8,HTR2A,LDHA,COX1,COX2,COX3,CYTB,ND1,ND2,ND4,ND4L,ND5,NDUFA1,NDUFA2,NDUFA4,NDUFAB1,NDUFS2,NDUFS3,NDUFS5,PGAM1,PKM,TMSB4X,TPI1,UQCRC1,UQCRH,NCOR1,PPARGC1A,ZBTB20,AK5,UQCRQ,UQCR10,ZBTB7A,ATP5IF1,UQCRHL,SLC25A4,BCL2,BCL2L1,BNIP3,CALM1,CALM3,CLU,CNR1,ACSL3,LDHB,MAOB,NRGN,PDE2A,SEPTIN4,PR…
18_Summary	GO Cellular Components	GO:0044304	main axon	-17.4945	-14.943	26/68	274,322,351,747,885,1392,1740,3786,4130,4131,4133,4155,4642,4897,6092,6324,7070,7074,7881,8514,23114,23136,26047,57731,89796,100505385	BIN1,APBB1,APP,DAGLA,CCK,CRH,DLG2,KCNQ3,MAP1A,MAP1B,MAP2,MBP,MYO1D,NRCAM,ROBO2,SCN1B,THY1,TIAM1,KCNAB1,KCNAB2,NFASC,EPB41L3,CNTNAP2,SPTBN4,NAV1,IQCJ-SCHIP1
19_Summary	GO Molecular Functions	GO:0015399	primary active transmembrane transporter activity	-17.2929	-13.7872	17/181	476,478,481,488,491,506,529,4512,4513,4514,4519,4535,4536,4538,4540,7388,57468,226,351,498,1345,2026,4190,5223,5315,7167,9852,1327,1346,1350,4697,7384,27089,29796,440567	ATP1A1,ATP1A3,ATP1B1,ATP2A2,ATP2B2,ATP5F1B,ATP6V1E1,COX1,COX2,COX3,CYTB,ND1,ND2,ND4,ND5,UQCRH,SLC12A5,ALDOA,APP,ATP5F1A,COX6C,ENO2,MDH1,PGAM1,PKM,TPI1,EPM2AIP1,COX4I1,COX7A1,COX7C,NDUFA4,UQCRC1,UQCRQ,UQCR10,UQCRHL
20_Summary	GO Molecular Functions	GO:0019901	protein kinase binding	-16.6686	-14.1307	83/671	60,142,161,396,476,481,598,801,808,894,988,1213,1407,1938,2181,2185,2690,2915,3084,3094,3320,3326,4077,4088,4205,4536,4745,4905,5037,5058,5223,5569,5577,5609,5728,5770,6188,6223,6262,6812,6853,6934,7070,7074,7532,7534,8851,8878,9270,9479,9638,9645,9732,9734,9802,9821,9867,9892,9900,10040,10131,10657,10718,10746,10818,11188,22866,23162,23328,23413,25998,55450,55704,57659,80174,80725,80758,116986,1…	ACTB,PARP1,AP2A2,ARHGDIA,ATP1A1,ATP1B1,BCL2L1,CALM1,CALM3,CCND2,CDC5L,CLTC,CRY1,EEF2,ACSL3,PTK2B,GHR,GRM5,NRG1,HINT1,HSP90AA1,HSP90AB1,NBR1,SMAD3,MEF2A,ND2,NELL1,NSF,PEBP1,PAK1,PGAM1,PKIA,PRKAR2B,MAP2K7,PTEN,PTPN1,RPS3,RPS19,RYR2,STXBP1,SYN1,TCF7L2,THY1,TIAM1,YWHAG,YWHAZ,CDK5R1,SQSTM1,ITGB1BP1,MAPK8IP1,FEZ1,MICAL2,DOCK4,HDAC9,DAZAP2,RB1CC1,PJA2,SNAP91,SV2A,TOM1L1,TRAP1,KHDRBS1,NRG3,MAP3K2,FRS2,NI…
